# Supplementary material for: Radiation damage in small-molecule crystallography: fact not fiction
Source: IUCrJ. 2019 Jun 14;6(Pt 4):703–13. doi: 10.1107/S2052252519006948 (PMC6608633; doi:10.1107/S2052252519006948)
Supplement: Supplementary file 1 [file m-06-00703-sup1.cif]

 
data_I
#==============================================================================

# PROCESSING SUMMARY (IUCr Office Use Only)

_journal_date_recd_electronic      2019-03-15
_journal_date_to_coeditor         ?
_journal_date_from_coeditor       ?
_journal_date_accepted     ?
_journal_date_printers_first      ?
_journal_date_printers_final      ?
_journal_date_proofs_out          ?
_journal_date_proofs_in           ?
_journal_coeditor_name            ?
_journal_coeditor_code      LQ5022
_journal_coeditor_notes
; ?
;
_journal_paper_category      FA
_journal_techeditor_code      ?
_iucr_compatibility_tag          ACTA95
_journal_techeditor_notes  
;
;
_journal_coden_ASTM               ?
_journal_name_full                ?
_journal_year                     ?
_journal_volume                   ?
_journal_issue                    ?
_journal_page_first               ?
_journal_page_last                ?
_journal_suppl_publ_number        ?
_journal_suppl_publ_pages         ?

#==============================================================================

_database_code_depnum_ccdc_archive 'CCDC 1901775'
loop_
_audit_author_name
_audit_author_address
'Simon Coles'
;University of Southampton
United Kingdom
;
_audit_update_record             
;
2019-03-07 deposited with the CCDC. 2019-05-08 downloaded from the CCDC.
;
_audit_creation_date             2019-03-07
_audit_creation_method           
;
Olex2 1.2
(compiled 2018.05.29 svn.r3508 for OlexSys, GUI svn.r5506)
;
_audit_contact_author_address    ?
_audit_contact_author_email      ?
_audit_contact_author_phone      ?
_publ_contact_author_id_orcid    ?
_publ_section_references         
;
Dolomanov, O.V., Bourhis, L.J., Gildea, R.J, Howard, J.A.K. & Puschmann, H.
 (2009), J. Appl. Cryst. 42, 339-341.

Sheldrick, G.M. (2015). Acta Cryst. A71, 3-8.

Sheldrick, G.M. (2015). Acta Cryst. C71, 3-8.
; 
_chemical_name_systematic         ?
_chemical_name_common             ?
_chemical_melting_point           ?
_chemical_formula_moiety          'C16 H22 N8 Ni O6, 7(H2 O)'
_chemical_formula_sum             'C16 H36 N8 Ni O13' 
_chemical_formula_weight          607.24

loop_
 _atom_type_symbol
 _atom_type_description
 _atom_type_scat_dispersion_real
 _atom_type_scat_dispersion_imag
 _atom_type_scat_source
 'C'  'C'   0.0033   0.0016
 'International Tables Vol C Tables 4.2.6.8 and 6.1.1.4'
 'H'  'H'   0.0000   0.0000
 'International Tables Vol C Tables 4.2.6.8 and 6.1.1.4'
 'N'  'N'   0.0061   0.0033
 'International Tables Vol C Tables 4.2.6.8 and 6.1.1.4'
 'O'  'O'   0.0106   0.0060
 'International Tables Vol C Tables 4.2.6.8 and 6.1.1.4'
 'Ni'  'Ni'   0.3393   1.1124
 'International Tables Vol C Tables 4.2.6.8 and 6.1.1.4'
 
_space_group_crystal_system       orthorhombic
_space_group_IT_number            19
_space_group_name_H-M_alt         'P 21 21 21'
_space_group_name_Hall            'P 2ac 2ab'
 
_shelx_space_group_comment
;
The symmetry employed for this shelxl refinement is uniquely defined
by the following loop, which should always be used as a source of
symmetry information in preference to the above space-group names.
They are only intended as comments.
;
 
loop_
 _space_group_symop_operation_xyz
 'x, y, z'
 '-x+1/2, -y, z+1/2'
 '-x, y+1/2, -z+1/2'
 'x+1/2, -y+1/2, -z'
 
_cell_length_a                    8.9490(5)
_cell_length_b                    15.4457(7)
_cell_length_c                    19.2674(8)
_cell_angle_alpha                 90
_cell_angle_beta                  90
_cell_angle_gamma                 90
_cell_volume                      2663.2(2)
_cell_formula_units_Z             4
_cell_measurement_temperature     100(2)
_cell_measurement_reflns_used   8513
_cell_measurement_theta_min     2.4800
_cell_measurement_theta_max     29.7380
 
_exptl_crystal_description                needle
_exptl_crystal_colour                     colourless
_exptl_crystal_density_meas       ?
_exptl_crystal_density_method     ?
_exptl_crystal_density_diffrn     1.514          
_exptl_crystal_F_000              1280
_exptl_transmission_factor_min    ?
_exptl_transmission_factor_max    ?
_exptl_crystal_size_max                             0.070
_exptl_crystal_size_mid                             0.010
_exptl_crystal_size_min                             0.010
_exptl_absorpt_coefficient_mu     0.804
_shelx_estimated_absorpt_T_min    ?
_shelx_estimated_absorpt_T_max    ?
_exptl_absorpt_correction_T_min                   0.51940
_exptl_absorpt_correction_T_max                   1.00000
_exptl_absorpt_correction_type            multi-scan
_exptl_absorpt_process_details
;
CrysAlisPro 1.171.39.34b (Rigaku Oxford Diffraction, 2017)
Empirical absorption correction using spherical harmonics,
 implemented in SCALE3 ABSPACK scaling algorithm.
;
_diffrn_ambient_temperature       100(2)
_diffrn_ambient_environment       N~2~
_diffrn_radiation_wavelength      0.71073
_diffrn_radiation_collimation          0.07
_diffrn_radiation_monochromator        'Confocal mirrors, VHF Varimax'
_diffrn_radiation_probe                x-ray
_diffrn_radiation_type            MoK\a
_diffrn_radiation_xray_symbol          K-L~3~
_diffrn_radiation_wavelength_determination fundamental
_diffrn_source                         'Rotating Anode'
_diffrn_source_power                   2.475
_diffrn_source_voltage                 45.0
_diffrn_source_current                 55.0
_diffrn_source_target                  Mo
_diffrn_source_type                    'Rigaku FRE+'
_diffrn_measurement_device             'four-circle diffractometer'
_diffrn_measurement_device_details     'Rigaku, AFC12 \k goniometer'
_diffrn_measurement_device_type
;
Rigaku FRE+ equipped with VHF Varimax confocal mirrors 
and an AFC12 goniometer and HyPix 6000 detector
;
_diffrn_measurement_details
;
List of Runs (angles in degrees, time in seconds):

  # Type    Start    End  Width  t~exp~   \w     \q     \k     \f   Frames
--------------------------------------------------------------------------
  1  \w    -31.00  77.00   1.00  130.00    --  -13.00  72.00 -60.00  108
  2  \w    -70.00  23.00   1.00  130.00    --  -13.00 -72.00-180.00   93
  3  \w    -63.00  23.00   1.00  130.00    --  -13.00 -72.00   0.00   86
  4  \w    -83.00 -17.00   1.00  130.00    --  -13.00   0.00-180.00   66
  5  \w    -41.00 -21.00   1.00  130.00    --  -13.00  36.00-180.00   20
;
_diffrn_detector                      'CCD area detector'
_diffrn_detector_type                 'Rigaku HG Saturn724+ (2x2 bin mode)'
_diffrn_detector_area_resol_mean      14.286 
_diffrn_measurement_method             'profile data from \w-scans'
_diffrn_measurement_specimen_support   'MiTeGen MicroLoop'
_diffrn_orient_matrix_type       
'CrysAlisPro convention (1999,Acta A55,543-557)'
_diffrn_orient_matrix_UB_11      0.0564509000
_diffrn_orient_matrix_UB_12      -0.0221357000
_diffrn_orient_matrix_UB_13      0.0188025000
_diffrn_orient_matrix_UB_21      -0.0316913000
_diffrn_orient_matrix_UB_22      -0.0402101000
_diffrn_orient_matrix_UB_23      -0.0099423000
_diffrn_orient_matrix_UB_31      0.0457617000
_diffrn_orient_matrix_UB_32      -0.0005442000
_diffrn_orient_matrix_UB_33      -0.0300545000
_diffrn_reflns_number             28118
_diffrn_reflns_av_unetI/netI      0.1360
_diffrn_reflns_av_R_equivalents   0.1066
_diffrn_reflns_limit_h_min        -12
_diffrn_reflns_limit_h_max        12
_diffrn_reflns_limit_k_min        -20
_diffrn_reflns_limit_k_max        20
_diffrn_reflns_limit_l_min        -26
_diffrn_reflns_limit_l_max        27
_diffrn_reflns_theta_min          1.690
_diffrn_reflns_theta_max          29.941
_diffrn_reflns_theta_full         25.242
_diffrn_measured_fraction_theta_max   0.935
_diffrn_measured_fraction_theta_full  1.000
_diffrn_reflns_Laue_measured_fraction_max    0.935
_diffrn_reflns_Laue_measured_fraction_full   1.000
_diffrn_reflns_point_group_measured_fraction_max   0.901
_diffrn_reflns_point_group_measured_fraction_full  1.000
_reflns_number_total              6961
_reflns_number_gt                 4478
_reflns_threshold_expression      'I > 2\s(I)'
_reflns_Friedel_coverage          0.723
_reflns_Friedel_fraction_max      0.858
_reflns_Friedel_fraction_full     1.000
 
_reflns_special_details
;
 Reflections were merged by SHELXL according to the crystal
 class for the calculation of statistics and refinement.
 
 _reflns_Friedel_fraction is defined as the number of unique
 Friedel pairs measured divided by the number that would be
 possible theoretically, ignoring centric projections and
 systematic absences.
;
 
_computing_cell_refinement       'CrysAlisPro 1.171.39.34b (Rigaku OD, 2017)'
_computing_data_collection       'CrysAlisPro 1.171.39.34b (Rigaku OD, 2017)'
_computing_data_reduction        'CrysAlisPro 1.171.39.34b (Rigaku OD, 2017)'
_computing_molecular_graphics    'Olex2 (Dolomanov et al., 2009)'
_computing_publication_material  'Olex2 (Dolomanov et al., 2009)'
_computing_structure_refinement  'ShelXL (Sheldrick, 2015)'
_computing_structure_solution    'ShelXT (Sheldrick, 2015)'
_refine_special_details           ?
_refine_ls_structure_factor_coef  Fsqd
_refine_ls_matrix_type            full
_refine_ls_weighting_scheme       calc
_refine_ls_weighting_details
'w=1/[\s^2^(Fo^2^)+(0.0508P)^2^+2.8359P] where P=(Fo^2^+2Fc^2^)/3'
_atom_sites_solution_primary      dual
_atom_sites_solution_secondary    ?
_atom_sites_solution_hydrogens    mixed
_refine_ls_hydrogen_treatment     constr
_refine_ls_extinction_method      none
_refine_ls_extinction_coef        .
_refine_ls_abs_structure_details
;
 Flack x determined using 1374 quotients [(I+)-(I-)]/[(I+)+(I-)]
 (Parsons, Flack and Wagner, Acta Cryst. B69 (2013) 249-259).
;
_refine_ls_abs_structure_Flack    -0.020(12)
_chemical_absolute_configuration  ad
_refine_ls_number_reflns          6961
_refine_ls_number_parameters      358
_refine_ls_number_restraints      0
_refine_ls_R_factor_all           0.1363
_refine_ls_R_factor_gt            0.0709
_refine_ls_wR_factor_ref          0.1383
_refine_ls_wR_factor_gt           0.1173
_refine_ls_goodness_of_fit_ref    1.013
_refine_ls_restrained_S_all       1.013
_refine_ls_shift/su_max           0.001
_refine_ls_shift/su_mean          0.000
 
loop_
 _atom_site_label
 _atom_site_type_symbol
 _atom_site_fract_x
 _atom_site_fract_y
 _atom_site_fract_z
 _atom_site_U_iso_or_equiv
 _atom_site_adp_type
 _atom_site_occupancy
 _atom_site_site_symmetry_order  
 _atom_site_calc_flag
 _atom_site_refinement_flags_posn
 _atom_site_refinement_flags_adp
 _atom_site_refinement_flags_occupancy
 _atom_site_disorder_assembly
 _atom_site_disorder_group
Ni01 Ni 0.97579(9) 0.51737(5) 0.79480(4) 0.0141(2) Uani 1 1 d . . . . .
O3 O 1.1590(5) 0.7730(3) 0.4163(2) 0.0175(11) Uani 1 1 d . . . . .
O6 O 0.9984(5) 0.1085(3) 0.6259(2) 0.0156(10) Uani 1 1 d . . . . .
O13 O 0.9224(5) 0.1047(3) 0.2959(3) 0.0234(11) Uani 1 1 d G . . . .
H29 H 0.9110 0.1338 0.3330 0.035 Uiso 1 1 d G U . . .
H30 H 0.9600 0.1405 0.2673 0.035 Uiso 1 1 d G U . . .
O1 O 1.0562(5) 0.9253(3) 0.6261(2) 0.0164(11) Uani 1 1 d . . . . .
O10 O 0.6487(6) 1.0641(3) 0.5842(2) 0.0227(11) Uani 1 1 d G . . . .
H24 H 0.7085 1.0415 0.5551 0.034 Uiso 1 1 d G U . . .
H23 H 0.6337 1.1178 0.5837 0.034 Uiso 1 1 d G U . . .
O4 O 1.1020(5) 0.2575(3) 0.4239(2) 0.0191(11) Uani 1 1 d . . . . .
O5 O 0.8920(5) 0.1783(3) 0.4262(2) 0.0193(11) Uani 1 1 d . . . . .
O2 O 0.9580(6) 0.8554(3) 0.4320(2) 0.0228(11) Uani 1 1 d . . . . .
O8 O 0.4091(5) 0.9534(3) 0.5916(2) 0.0263(12) Uani 1 1 d G . . . .
H19 H 0.4781 0.9890 0.5814 0.039 Uiso 1 1 d G U . . .
H20 H 0.3384 0.9658 0.5639 0.039 Uiso 1 1 d G U . . .
O9 O 0.1967(5) 1.0049(3) 0.4930(2) 0.0316(13) Uani 1 1 d G . . . .
H22 H 0.1121 1.0007 0.5128 0.047 Uiso 1 1 d G U . . .
H21 H 0.1859 0.9981 0.4495 0.047 Uiso 1 1 d G U . . .
N5 N 0.9325(6) 0.4254(3) 0.7208(3) 0.0138(13) Uani 1 1 d . . . . .
O12 O 1.1130(6) 0.9663(3) 0.3428(3) 0.0309(13) Uani 1 1 d G . . . .
H27 H 1.0550 0.9245 0.3526 0.046 Uiso 1 1 d G U . . .
H28 H 1.0615 1.0106 0.3322 0.046 Uiso 1 1 d G U . . .
N4 N 1.0354(7) 0.6103(3) 0.7233(3) 0.0173(13) Uani 1 1 d . . . . .
N7 N 1.1082(6) 0.2206(3) 0.5717(3) 0.0155(12) Uani 1 1 d . . . . .
H1N7 H 1.1896 0.2488 0.5645 0.019 Uiso 1 1 calc R U . . .
O7 O 0.4543(6) 0.8072(3) 0.6743(2) 0.0270(12) Uani 1 1 d G . . . .
H18 H 0.4248 0.8482 0.6482 0.041 Uiso 1 1 d G U . . .
H17 H 0.5258 0.7840 0.6521 0.041 Uiso 1 1 d G U . . .
N8 N 1.2429(6) 0.0624(3) 0.6971(3) 0.0149(12) Uani 1 1 d . . . . .
H1N8 H 1.2843 0.0652 0.7390 0.018 Uiso 1 1 calc R U . . .
H2N8 H 1.2966 0.0262 0.6713 0.018 Uiso 1 1 calc R U . . .
N1 N 0.8060(6) 0.9749(3) 0.6943(2) 0.0146(11) Uani 1 1 d . . . . .
H1N1 H 0.7637 0.9698 0.7359 0.018 Uiso 1 1 calc R U . . .
H2N1 H 0.7537 1.0133 0.6699 0.018 Uiso 1 1 calc R U . . .
N2 N 0.9391(6) 0.8166(3) 0.5699(3) 0.0154(12) Uani 1 1 d . . . . .
H1N2 H 0.8541 0.7925 0.5619 0.019 Uiso 1 1 calc R U . . .
N6 N 0.7982(6) 0.3403(4) 0.6543(3) 0.0169(13) Uani 1 1 d . . . . .
H1N6 H 0.7277 0.3060 0.6414 0.020 Uiso 1 1 calc R U . . .
N3 N 1.1960(7) 0.6876(4) 0.6634(3) 0.0244(14) Uani 1 1 d . . . . .
H1N3 H 1.2731 0.7187 0.6542 0.029 Uiso 1 1 calc R U . . .
C4 C 1.0602(8) 0.8077(4) 0.4533(3) 0.0163(15) Uani 1 1 d . . . . .
C16 C 1.2419(8) 0.1491(4) 0.6649(4) 0.0193(16) Uani 1 1 d . . . . .
H16A H 1.3321 0.1573 0.6378 0.023 Uiso 1 1 calc R U . . .
H16B H 1.2389 0.1933 0.7007 0.023 Uiso 1 1 calc R U . . .
C8 C 1.1608(8) 0.6530(5) 0.7250(3) 0.0215(16) Uani 1 1 d . . . . .
H8 H 1.2194 0.6589 0.7645 0.026 Uiso 1 1 calc R U . . .
C11 C 0.9173(8) 0.3656(4) 0.6150(3) 0.0169(15) Uani 1 1 d . . . . .
C3 C 1.0685(8) 0.7862(4) 0.5318(3) 0.0154(15) Uani 1 1 d . . . . .
H3 H 1.1571 0.8149 0.5509 0.019 Uiso 1 1 calc R U . . .
C2 C 0.9451(8) 0.8793(4) 0.6162(3) 0.0140(15) Uani 1 1 d . . . . .
C9 C 0.8106(8) 0.3780(4) 0.7163(3) 0.0162(15) Uani 1 1 d . . . . .
H9 H 0.7415 0.3717 0.7520 0.019 Uiso 1 1 calc R U . . .
C13 C 0.9744(8) 0.2430(4) 0.5321(3) 0.0155(14) Uani 1 1 d . . . . .
H13 H 0.8901 0.2092 0.5499 0.019 Uiso 1 1 calc R U . . .
C12 C 0.9397(8) 0.3395(4) 0.5413(3) 0.0159(15) Uani 1 1 d . . . . .
H12A H 1.0212 0.3731 0.5219 0.019 Uiso 1 1 calc R U . . .
H12B H 0.8501 0.3534 0.5152 0.019 Uiso 1 1 calc R U . . .
C7 C 0.9863(8) 0.6175(4) 0.6556(3) 0.0173(15) Uani 1 1 d . . . . .
H7 H 0.8981 0.5940 0.6385 0.021 Uiso 1 1 calc R U . . .
C14 C 0.9924(8) 0.2240(4) 0.4540(3) 0.0160(15) Uani 1 1 d . . . . .
C10 C 1.0001(8) 0.4171(4) 0.6565(3) 0.0178(15) Uani 1 1 d . . . . .
H10 H 1.0897 0.4432 0.6438 0.021 Uiso 1 1 calc R U . . .
C15 C 1.1066(8) 0.1571(4) 0.6188(3) 0.0129(14) Uani 1 1 d . . . . .
C5 C 1.0862(9) 0.6884(4) 0.5429(3) 0.0204(16) Uani 1 1 d . . . . .
H5A H 1.0054 0.6585 0.5194 0.025 Uiso 1 1 calc R U . . .
H5B H 1.1794 0.6696 0.5221 0.025 Uiso 1 1 calc R U . . .
C6 C 1.0856(8) 0.6638(4) 0.6179(3) 0.0188(16) Uani 1 1 d . . . . .
C1 C 0.8046(8) 0.8905(4) 0.6586(4) 0.0189(15) Uani 1 1 d . . . . .
H1A H 0.7180 0.8870 0.6285 0.023 Uiso 1 1 calc R U . . .
H1B H 0.7976 0.8444 0.6926 0.023 Uiso 1 1 calc R U . . .
O11 O 0.8350(9) 1.0086(4) 0.4824(3) 0.0570(19) Uani 1 1 d G . . A 2
H26 H 0.8657 1.0469 0.4541 0.085 Uiso 1 1 d G U . A 2
H25 H 0.8748 0.9618 0.4683 0.085 Uiso 1 1 d G U . A 2
 
loop_
 _atom_site_aniso_label
 _atom_site_aniso_U_11
 _atom_site_aniso_U_22
 _atom_site_aniso_U_33
 _atom_site_aniso_U_23
 _atom_site_aniso_U_13
 _atom_site_aniso_U_12
Ni01 0.0201(4) 0.0150(4) 0.0071(3) -0.0004(4) 0.0001(4) -0.0006(4)
O3 0.020(3) 0.022(3) 0.010(2) -0.001(2) 0.001(2) 0.003(2)
O6 0.017(3) 0.017(2) 0.013(2) 0.0014(18) -0.003(2) -0.003(2)
O13 0.034(3) 0.027(2) 0.010(2) -0.004(2) -0.001(3) -0.002(2)
O1 0.022(3) 0.014(2) 0.014(2) -0.0008(19) 0.004(2) -0.005(2)
O10 0.030(3) 0.021(3) 0.017(3) 0.002(2) 0.002(2) 0.002(2)
O4 0.025(3) 0.019(2) 0.014(2) 0.000(2) 0.002(2) -0.003(2)
O5 0.024(3) 0.019(3) 0.016(2) -0.002(2) -0.001(2) -0.003(2)
O2 0.027(3) 0.026(3) 0.015(2) 0.006(2) 0.001(2) 0.006(2)
O8 0.023(3) 0.031(3) 0.025(3) 0.000(2) -0.001(2) -0.006(2)
O9 0.030(3) 0.044(4) 0.021(3) 0.000(3) -0.001(2) -0.010(3)
N5 0.018(3) 0.011(3) 0.012(3) -0.004(2) 0.002(2) -0.002(2)
O12 0.038(3) 0.027(3) 0.028(3) 0.008(3) 0.007(2) 0.002(3)
N4 0.022(3) 0.015(3) 0.015(3) 0.005(2) 0.000(3) -0.006(3)
N7 0.018(3) 0.018(3) 0.011(3) 0.003(2) 0.000(2) -0.004(2)
O7 0.033(3) 0.030(3) 0.018(3) -0.002(2) 0.008(2) 0.002(3)
N8 0.017(3) 0.020(3) 0.008(3) -0.001(3) 0.003(2) 0.000(2)
N1 0.026(3) 0.013(3) 0.005(2) -0.001(2) -0.003(2) 0.002(2)
N2 0.019(3) 0.014(3) 0.013(3) -0.001(2) 0.001(2) -0.003(2)
N6 0.021(3) 0.018(3) 0.012(3) -0.004(2) 0.002(2) -0.006(2)
N3 0.021(4) 0.030(4) 0.022(3) 0.009(3) -0.001(3) -0.005(3)
C4 0.022(4) 0.015(3) 0.013(3) 0.000(3) 0.000(3) 0.001(3)
C16 0.024(4) 0.019(4) 0.015(3) 0.002(3) -0.005(3) -0.002(3)
C8 0.033(5) 0.024(4) 0.008(3) 0.006(3) -0.002(3) -0.006(3)
C11 0.027(4) 0.014(3) 0.009(3) 0.001(3) 0.001(3) 0.003(3)
C3 0.017(4) 0.019(3) 0.011(3) -0.002(3) 0.003(3) 0.003(3)
C2 0.023(4) 0.010(3) 0.009(3) 0.006(2) 0.002(3) 0.000(3)
C9 0.022(4) 0.017(3) 0.010(3) 0.001(3) 0.001(3) 0.001(3)
C13 0.019(4) 0.017(3) 0.011(3) -0.002(2) 0.001(3) -0.002(3)
C12 0.020(4) 0.021(3) 0.007(3) 0.000(3) -0.002(3) 0.004(3)
C7 0.024(4) 0.017(3) 0.011(3) 0.000(3) -0.004(3) -0.003(3)
C14 0.018(4) 0.010(3) 0.020(3) 0.002(3) -0.001(3) 0.007(3)
C10 0.021(4) 0.017(3) 0.016(3) -0.002(3) 0.004(3) 0.002(3)
C15 0.020(4) 0.010(3) 0.009(3) -0.002(3) 0.001(3) -0.001(3)
C5 0.030(4) 0.022(4) 0.010(3) -0.002(3) 0.002(3) 0.000(3)
C6 0.027(4) 0.019(4) 0.010(3) -0.002(3) -0.001(3) 0.003(3)
C1 0.021(4) 0.018(4) 0.018(3) 0.003(3) -0.002(3) -0.001(3)
O11 0.098(5) 0.023(3) 0.050(4) -0.002(3) 0.041(4) 0.001(4)
 
_geom_special_details
;
 All esds (except the esd in the dihedral angle between two l.s. planes)
 are estimated using the full covariance matrix.  The cell esds are taken
 into account individually in the estimation of esds in distances, angles
 and torsion angles; correlations between esds in cell parameters are only
 used when they are defined by crystal symmetry.  An approximate (isotropic)
 treatment of cell esds is used for estimating esds involving l.s. planes.
;
 
loop_
 _geom_bond_atom_site_label_1
 _geom_bond_atom_site_label_2
 _geom_bond_distance
 _geom_bond_site_symmetry_2
 _geom_bond_publ_flag
Ni01 N5 2.050(5) . ?
Ni01 N4 2.059(5) . ?
Ni01 N1 2.071(5) 3_746 ?
Ni01 N8 2.083(5) 3_756 ?
Ni01 O6 2.089(4) 3_756 ?
Ni01 O1 2.104(4) 3_746 ?
O3 C4 1.256(8) . ?
O6 C15 1.233(8) . ?
O6 Ni01 2.089(4) 3_746 ?
O13 H29 0.8503 . ?
O13 H30 0.8503 . ?
O1 C2 1.237(8) . ?
O1 Ni01 2.104(4) 3_756 ?
O10 H24 0.8501 . ?
O10 H23 0.8404 . ?
O4 C14 1.251(8) . ?
O5 C14 1.262(8) . ?
O2 C4 1.244(8) . ?
O8 H19 0.8501 . ?
O8 H20 0.8500 . ?
O9 H22 0.8500 . ?
O9 H21 0.8499 . ?
N5 C9 1.316(8) . ?
N5 C10 1.384(8) . ?
O12 H27 0.8499 . ?
O12 H28 0.8500 . ?
N4 C8 1.302(9) . ?
N4 C7 1.381(8) . ?
N7 C15 1.336(8) . ?
N7 C13 1.462(9) . ?
N7 H1N7 0.8600 . ?
O7 H18 0.8499 . ?
O7 H17 0.8496 . ?
N8 C16 1.476(8) . ?
N8 Ni01 2.083(5) 3_746 ?
N8 H1N8 0.8900 . ?
N8 H2N8 0.8900 . ?
N1 C1 1.474(8) . ?
N1 Ni01 2.071(5) 3_756 ?
N1 H1N1 0.8900 . ?
N1 H2N1 0.8900 . ?
N2 C2 1.318(8) . ?
N2 C3 1.449(8) . ?
N2 H1N2 0.8600 . ?
N6 C9 1.333(8) . ?
N6 C11 1.365(8) . ?
N6 H1N6 0.8600 . ?
N3 C8 1.338(8) . ?
N3 C6 1.371(9) . ?
N3 H1N3 0.8600 . ?
C4 C3 1.550(9) . ?
C16 C15 1.507(9) . ?
C16 H16A 0.9700 . ?
C16 H16B 0.9700 . ?
C8 H8 0.9300 . ?
C11 C10 1.349(9) . ?
C11 C12 1.490(8) . ?
C3 C5 1.534(9) . ?
C3 H3 0.9800 . ?
C2 C1 1.509(9) . ?
C9 H9 0.9300 . ?
C13 C12 1.533(9) . ?
C13 C14 1.541(8) . ?
C13 H13 0.9800 . ?
C12 H12A 0.9700 . ?
C12 H12B 0.9700 . ?
C7 C6 1.352(10) . ?
C7 H7 0.9300 . ?
C10 H10 0.9300 . ?
C5 C6 1.494(9) . ?
C5 H5A 0.9700 . ?
C5 H5B 0.9700 . ?
C1 H1A 0.9700 . ?
C1 H1B 0.9700 . ?
O11 H26 0.8503 . ?
O11 H25 0.8504 . ?
 
loop_
 _geom_angle_atom_site_label_1
 _geom_angle_atom_site_label_2
 _geom_angle_atom_site_label_3
 _geom_angle
 _geom_angle_site_symmetry_1
 _geom_angle_site_symmetry_3
 _geom_angle_publ_flag
N5 Ni01 N4 93.8(2) . . ?
N5 Ni01 N1 91.7(2) . 3_746 ?
N4 Ni01 N1 92.5(2) . 3_746 ?
N5 Ni01 N8 96.1(2) . 3_756 ?
N4 Ni01 N8 93.5(2) . 3_756 ?
N1 Ni01 N8 169.8(2) 3_746 3_756 ?
N5 Ni01 O6 174.9(2) . 3_756 ?
N4 Ni01 O6 89.48(18) . 3_756 ?
N1 Ni01 O6 92.02(19) 3_746 3_756 ?
N8 Ni01 O6 79.9(2) 3_756 3_756 ?
N5 Ni01 O1 90.57(18) . 3_746 ?
N4 Ni01 O1 172.2(2) . 3_746 ?
N1 Ni01 O1 80.86(19) 3_746 3_746 ?
N8 Ni01 O1 92.5(2) 3_756 3_746 ?
O6 Ni01 O1 86.60(17) 3_756 3_746 ?
C15 O6 Ni01 113.9(4) . 3_746 ?
H29 O13 H30 104.5 . . ?
C2 O1 Ni01 113.0(4) . 3_756 ?
H24 O10 H23 119.9 . . ?
H19 O8 H20 104.5 . . ?
H22 O9 H21 109.5 . . ?
C9 N5 C10 104.6(5) . . ?
C9 N5 Ni01 126.0(4) . . ?
C10 N5 Ni01 127.1(4) . . ?
H27 O12 H28 109.5 . . ?
C8 N4 C7 104.8(5) . . ?
C8 N4 Ni01 124.1(4) . . ?
C7 N4 Ni01 127.3(4) . . ?
C15 N7 C13 121.3(6) . . ?
C15 N7 H1N7 119.3 . . ?
C13 N7 H1N7 119.3 . . ?
H18 O7 H17 104.5 . . ?
C16 N8 Ni01 109.2(4) . 3_746 ?
C16 N8 H1N8 109.8 . . ?
Ni01 N8 H1N8 109.8 3_746 . ?
C16 N8 H2N8 109.8 . . ?
Ni01 N8 H2N8 109.8 3_746 . ?
H1N8 N8 H2N8 108.3 . . ?
C1 N1 Ni01 109.6(4) . 3_756 ?
C1 N1 H1N1 109.8 . . ?
Ni01 N1 H1N1 109.8 3_756 . ?
C1 N1 H2N1 109.8 . . ?
Ni01 N1 H2N1 109.8 3_756 . ?
H1N1 N1 H2N1 108.2 . . ?
C2 N2 C3 123.2(6) . . ?
C2 N2 H1N2 118.4 . . ?
C3 N2 H1N2 118.4 . . ?
C9 N6 C11 107.8(6) . . ?
C9 N6 H1N6 126.1 . . ?
C11 N6 H1N6 126.1 . . ?
C8 N3 C6 106.9(6) . . ?
C8 N3 H1N3 126.6 . . ?
C6 N3 H1N3 126.6 . . ?
O2 C4 O3 125.6(6) . . ?
O2 C4 C3 119.0(6) . . ?
O3 C4 C3 115.4(6) . . ?
N8 C16 C15 109.1(5) . . ?
N8 C16 H16A 109.9 . . ?
C15 C16 H16A 109.9 . . ?
N8 C16 H16B 109.9 . . ?
C15 C16 H16B 109.9 . . ?
H16A C16 H16B 108.3 . . ?
N4 C8 N3 112.6(6) . . ?
N4 C8 H8 123.7 . . ?
N3 C8 H8 123.7 . . ?
C10 C11 N6 105.6(6) . . ?
C10 C11 C12 130.6(7) . . ?
N6 C11 C12 123.8(6) . . ?
N2 C3 C5 109.3(5) . . ?
N2 C3 C4 112.7(6) . . ?
C5 C3 C4 110.6(5) . . ?
N2 C3 H3 108.0 . . ?
C5 C3 H3 108.0 . . ?
C4 C3 H3 108.0 . . ?
O1 C2 N2 124.0(6) . . ?
O1 C2 C1 121.3(6) . . ?
N2 C2 C1 114.7(6) . . ?
N5 C9 N6 111.8(6) . . ?
N5 C9 H9 124.1 . . ?
N6 C9 H9 124.1 . . ?
N7 C13 C12 109.6(5) . . ?
N7 C13 C14 112.3(5) . . ?
C12 C13 C14 108.6(5) . . ?
N7 C13 H13 108.7 . . ?
C12 C13 H13 108.7 . . ?
C14 C13 H13 108.7 . . ?
C11 C12 C13 113.6(5) . . ?
C11 C12 H12A 108.8 . . ?
C13 C12 H12A 108.8 . . ?
C11 C12 H12B 108.8 . . ?
C13 C12 H12B 108.8 . . ?
H12A C12 H12B 107.7 . . ?
C6 C7 N4 110.0(6) . . ?
C6 C7 H7 125.0 . . ?
N4 C7 H7 125.0 . . ?
O4 C14 O5 126.4(6) . . ?
O4 C14 C13 117.1(6) . . ?
O5 C14 C13 116.5(6) . . ?
C11 C10 N5 110.1(6) . . ?
C11 C10 H10 124.9 . . ?
N5 C10 H10 124.9 . . ?
O6 C15 N7 122.1(6) . . ?
O6 C15 C16 121.0(6) . . ?
N7 C15 C16 116.9(6) . . ?
C6 C5 C3 112.6(6) . . ?
C6 C5 H5A 109.1 . . ?
C3 C5 H5A 109.1 . . ?
C6 C5 H5B 109.1 . . ?
C3 C5 H5B 109.1 . . ?
H5A C5 H5B 107.8 . . ?
C7 C6 N3 105.7(6) . . ?
C7 C6 C5 131.1(7) . . ?
N3 C6 C5 123.2(7) . . ?
N1 C1 C2 110.3(5) . . ?
N1 C1 H1A 109.6 . . ?
C2 C1 H1A 109.6 . . ?
N1 C1 H1B 109.6 . . ?
C2 C1 H1B 109.6 . . ?
H1A C1 H1B 108.1 . . ?
H26 O11 H25 104.4 . . ?
 
_refine_diff_density_max    0.796
_refine_diff_density_min   -0.543
_refine_diff_density_rms    0.115

_shelx_res_file
;

    shelx.res created by SHELXL-2014/7

TITL ros1_a.res in P2(1)2(1)2(1)
CELL  0.71073   8.9490  15.4457  19.2674   90.000   90.000   90.000
ZERR     4.00   0.0005   0.0007   0.0008    0.000    0.000    0.000
LATT  -1
SYMM  1/2 - X, - Y, 1/2 + Z
SYMM  - X, 1/2 + Y, 1/2 - Z
SYMM  1/2 + X, 1/2 - Y, - Z
SFAC  C    H    N    O    NI
UNIT  64 144 32 52 4
MERG   2
FMAP   2   53   53
PLAN   20
ACTA
BOND   $H
LIST   4
L.S.  40
WGHT    0.050800    2.835900
FVAR       0.38119
NI01  5    0.975785    0.517374    0.794805    11.00000    0.02014    0.01503 =
         0.00714   -0.00038    0.00009   -0.00062
O3    4    1.158990    0.773045    0.416282    11.00000    0.01996    0.02240 =
         0.01020   -0.00081    0.00130    0.00306
O6    4    0.998413    0.108471    0.625947    11.00000    0.01675    0.01654 =
         0.01344    0.00138   -0.00286   -0.00301
AFIX   6
O13   4    0.922381    0.104735    0.295941    11.00000    0.03362    0.02680 =
         0.00978   -0.00381   -0.00090   -0.00240
H29   2    0.911008    0.133825    0.333034    11.00000   -1.50000
H30   2    0.959995    0.140500    0.267300    11.00000   -1.50000
AFIX   0
O1    4    1.056183    0.925324    0.626094    11.00000    0.02186    0.01357 =
         0.01381   -0.00080    0.00444   -0.00524
AFIX   6
O10   4    0.648684    1.064087    0.584190    11.00000    0.03004    0.02123 =
         0.01683    0.00176    0.00207    0.00210
H24   2    0.708538    1.041517    0.555098    11.00000   -1.50000
H23   2    0.633672    1.117796    0.583676    11.00000   -1.50000
AFIX   0
O4    4    1.101952    0.257534    0.423932    11.00000    0.02452    0.01853 =
         0.01423   -0.00013    0.00202   -0.00337
O5    4    0.892009    0.178251    0.426226    11.00000    0.02351    0.01894 =
         0.01558   -0.00242   -0.00134   -0.00255
O2    4    0.958036    0.855389    0.431997    11.00000    0.02740    0.02642 =
         0.01466    0.00573    0.00095    0.00643
AFIX   6
O8    4    0.409095    0.953395    0.591604    11.00000    0.02298    0.03122 =
         0.02473    0.00043   -0.00050   -0.00578
H19   2    0.478101    0.989026    0.581431    11.00000   -1.50000
H20   2    0.338353    0.965802    0.563897    11.00000   -1.50000
O9    4    0.196682    1.004877    0.492954    11.00000    0.02966    0.04436 =
         0.02081    0.00019   -0.00083   -0.00975
H22   2    0.112141    1.000744    0.512784    11.00000   -1.50000
H21   2    0.185950    0.998083    0.449464    11.00000   -1.50000
AFIX   0
N5    3    0.932488    0.425376    0.720761    11.00000    0.01838    0.01120 =
         0.01194   -0.00361    0.00244   -0.00230
AFIX   6
O12   4    1.113022    0.966290    0.342794    11.00000    0.03758    0.02705 =
         0.02794    0.00839    0.00666    0.00225
H27   2    1.054969    0.924491    0.352597    11.00000   -1.50000
H28   2    1.061526    1.010611    0.332230    11.00000   -1.50000
AFIX   0
N4    3    1.035395    0.610262    0.723328    11.00000    0.02233    0.01504 =
         0.01452    0.00487    0.00022   -0.00613
N7    3    1.108213    0.220560    0.571678    11.00000    0.01814    0.01754 =
         0.01068    0.00289    0.00032   -0.00400
AFIX  43
H1N7  2    1.189601    0.248793    0.564533    11.00000   -1.20000
AFIX   6
O7    4    0.454274    0.807220    0.674304    11.00000    0.03260    0.03006 =
         0.01836   -0.00248    0.00809    0.00180
H18   2    0.424838    0.848190    0.648224    11.00000   -1.50000
H17   2    0.525834    0.783993    0.652102    11.00000   -1.50000
AFIX   0
N8    3    1.242902    0.062404    0.697086    11.00000    0.01664    0.01981 =
         0.00836   -0.00133    0.00322   -0.00028
AFIX  23
H1N8  2    1.284306    0.065213    0.739024    11.00000   -1.20000
H2N8  2    1.296615    0.026162    0.671256    11.00000   -1.20000
AFIX   0
N1    3    0.805985    0.974924    0.694336    11.00000    0.02618    0.01310 =
         0.00459   -0.00116   -0.00336    0.00197
AFIX  23
H1N1  2    0.763723    0.969787    0.735946    11.00000   -1.20000
H2N1  2    0.753727    1.013319    0.669898    11.00000   -1.20000
AFIX   0
N2    3    0.939069    0.816584    0.569875    11.00000    0.01874    0.01438 =
         0.01318   -0.00082    0.00145   -0.00255
AFIX  43
H1N2  2    0.854148    0.792516    0.561855    11.00000   -1.20000
AFIX   0
N6    3    0.798227    0.340265    0.654325    11.00000    0.02060    0.01760 =
         0.01241   -0.00401    0.00150   -0.00604
AFIX  43
H1N6  2    0.727723    0.306023    0.641425    11.00000   -1.20000
AFIX   0
N3    3    1.195997    0.687563    0.663408    11.00000    0.02121    0.03028 =
         0.02168    0.00857   -0.00148   -0.00542
AFIX  43
H1N3  2    1.273125    0.718707    0.654155    11.00000   -1.20000
AFIX   0
C4    1    1.060176    0.807711    0.453302    11.00000    0.02151    0.01453 =
         0.01288   -0.00047    0.00006    0.00079
C16   1    1.241911    0.149117    0.664937    11.00000    0.02425    0.01878 =
         0.01485    0.00238   -0.00519   -0.00208
AFIX  23
H16A  2    1.332115    0.157333    0.637810    11.00000   -1.20000
H16B  2    1.238926    0.193266    0.700713    11.00000   -1.20000
AFIX   0
C8    1    1.160790    0.653026    0.724956    11.00000    0.03258    0.02421 =
         0.00779    0.00591   -0.00204   -0.00614
AFIX  43
H8    2    1.219392    0.658906    0.764538    11.00000   -1.20000
AFIX   0
C11   1    0.917348    0.365597    0.615031    11.00000    0.02734    0.01392 =
         0.00936    0.00150    0.00135    0.00265
C3    1    1.068510    0.786198    0.531792    11.00000    0.01650    0.01872 =
         0.01104   -0.00184    0.00322    0.00268
AFIX  13
H3    2    1.157055    0.814891    0.550939    11.00000   -1.20000
AFIX   0
C2    1    0.945079    0.879289    0.616199    11.00000    0.02302    0.01004 =
         0.00886    0.00565    0.00166   -0.00026
C9    1    0.810620    0.378049    0.716258    11.00000    0.02202    0.01716 =
         0.00952    0.00138    0.00116    0.00096
AFIX  43
H9    2    0.741519    0.371727    0.751952    11.00000   -1.20000
AFIX   0
C13   1    0.974409    0.242993    0.532055    11.00000    0.01889    0.01684 =
         0.01086   -0.00203    0.00081   -0.00228
AFIX  13
H13   2    0.890083    0.209176    0.549891    11.00000   -1.20000
AFIX   0
C12   1    0.939651    0.339525    0.541299    11.00000    0.01974    0.02082 =
         0.00700   -0.00018   -0.00221    0.00359
AFIX  23
H12A  2    1.021183    0.373123    0.521932    11.00000   -1.20000
H12B  2    0.850073    0.353439    0.515240    11.00000   -1.20000
AFIX   0
C7    1    0.986333    0.617494    0.655625    11.00000    0.02368    0.01716 =
         0.01098   -0.00047   -0.00401   -0.00304
AFIX  43
H7    2    0.898053    0.593983    0.638498    11.00000   -1.20000
AFIX   0
C14   1    0.992416    0.223994    0.453997    11.00000    0.01816    0.00988 =
         0.01995    0.00181   -0.00066    0.00717
C10   1    1.000145    0.417098    0.656500    11.00000    0.02056    0.01688 =
         0.01585   -0.00226    0.00395    0.00155
AFIX  43
H10   2    1.089658    0.443236    0.643763    11.00000   -1.20000
AFIX   0
C15   1    1.106610    0.157063    0.618778    11.00000    0.01992    0.01013 =
         0.00876   -0.00193    0.00084   -0.00121
C5    1    1.086227    0.688396    0.542909    11.00000    0.02990    0.02190 =
         0.00955   -0.00166    0.00208    0.00033
AFIX  23
H5A   2    1.005388    0.658502    0.519446    11.00000   -1.20000
H5B   2    1.179434    0.669558    0.522116    11.00000   -1.20000
AFIX   0
C6    1    1.085550    0.663790    0.617911    11.00000    0.02696    0.01943 =
         0.00996   -0.00223   -0.00128    0.00336
C1    1    0.804615    0.890512    0.658627    11.00000    0.02079    0.01790 =
         0.01789    0.00307   -0.00199   -0.00102
AFIX  23
H1A   2    0.717971    0.887002    0.628508    11.00000   -1.20000
H1B   2    0.797589    0.844367    0.692619    11.00000   -1.20000
PART    2
AFIX   6
O11   4    0.834963    1.008583    0.482429    11.00000    0.09770    0.02336 =
         0.04985   -0.00200    0.04138    0.00120
H26   2    0.865730    1.046867    0.454120    11.00000   -1.50000
H25   2    0.874839    0.961818    0.468295    11.00000   -1.50000
PART    0
AFIX   0
HKLF 4

REM  ros1_a.res in P2(1)2(1)2(1)
REM R1 =  0.0709 for    4478 Fo > 4sig(Fo)  and  0.1363 for all    6961 data
REM    358 parameters refined using      0 restraints

END

WGHT      0.0507      2.7131

REM Highest difference peak  0.796,  deepest hole -0.543,  1-sigma level  0.115
Q1    1   0.8808  0.4829  0.7946  11.00000  0.05    0.80
Q2    1   1.0736  0.4845  0.7972  11.00000  0.05    0.78
Q3    1   0.8833  0.5566  0.7948  11.00000  0.05    0.75
Q4    1   1.0660  0.5551  0.7968  11.00000  0.05    0.58
Q5    1   0.9764  0.5201  0.8135  11.00000  0.05    0.50
Q6    1   0.9892  0.9249  0.3003  11.00000  0.05    0.50
Q7    1   0.8258  0.1803  0.5603  11.00000  0.05    0.46
Q8    1   0.9739  0.0409  0.2960  11.00000  0.05    0.44
Q9    1   1.1500  0.0344  0.6211  11.00000  0.05    0.44
Q10   1   0.9821  0.5870  0.7828  11.00000  0.05    0.44
Q11   1   1.3813  0.0764  0.5990  11.00000  0.05    0.43
Q12   1   1.1537  0.2732  0.5790  11.00000  0.05    0.43
Q13   1   0.9768  0.4379  0.7837  11.00000  0.05    0.41
Q14   1   1.2601  0.7163  0.5421  11.00000  0.05    0.38
Q15   1   0.8730  0.0215  0.3218  11.00000  0.05    0.38
Q16   1   0.9032  0.0811  0.6577  11.00000  0.05    0.38
Q17   1   1.0543  0.8208  0.6582  11.00000  0.05    0.38
Q18   1   0.9152  0.6195  0.5365  11.00000  0.05    0.38
Q19   1   0.8852  0.9228  0.6207  11.00000  0.05    0.38
Q20   1   0.8606  0.8150  0.4262  11.00000  0.05    0.38
;
_shelx_res_checksum    2634

_shelx_hkl_file
;
   0   0   3   13.67    8.97
   0   0  -3   16.64    9.55
   0   0   4 1061.44   24.59
   0   0  -4  953.69   24.62
   0   0  -5  -23.52   14.20
   0   0   5   12.58   13.52
   0   0  -6    0.94   15.24
   0   0   6   20.73   15.50
   0   0  -7    3.76   16.39
   0   0   7   12.63   14.79
   0   0  -8 3017.89   58.49
   0   0   8 3095.61   54.95
   0   0   9    5.62   16.45
   0   0  -9   -2.21   17.79
   0   0 -10  304.38   27.03
   0   0  10  309.39   24.49
   0   0  11   -5.88   17.36
   0   0 -11   -5.55   18.98
   0   0 -12  615.67   37.85
   0   0  12  617.24   32.60
   0   0 -13   -0.17   21.07
   0   0  13   19.84   17.31
   0   0 -14 1382.95   57.77
   0   0  14 1429.21   49.66
   0   0  15  -22.94   19.70
   0   0 -15   -9.56   24.66
   0   0  16  212.65   28.59
   0   0  17    5.99   20.56
   0   0  18    0.74   21.06
   0   0  19  -10.00   21.92
   0   0 -19    9.54   14.66
   0   0  20  -12.24   23.32
   0   0  21    4.00   23.03
   0   0  22  735.19   48.57
   0   0  23  -17.35   26.61
   0   0  24  929.80   55.29
   0   0  25   16.06   24.86
   0   0  26  280.91   37.99
   0   0  27   -0.46   25.74
   0   1  -1   -3.28    3.18
   0  -1   1   -5.65    3.14
   0   1   1   -3.40    2.69
   0   1  -2  896.87   16.96
   0  -1   2  882.64   19.38
   0   1   3   52.95    7.33
   0  -1  -3   34.30    8.04
   0  -1   3   46.25   12.83
   0   1  -3   27.75    8.16
   0   1  -3   36.70   13.00
   0   1  -4  571.52   23.13
   0  -1   4  591.68   23.67
   0   1   4  563.78   15.87
   0  -1  -4  589.46   18.37
   0  -1  -5    6.15   12.61
   0   1  -5    3.72   15.10
   0  -1   5   25.29   16.89
   0   1   5    0.80   10.22
   0  -1   6   34.79   18.41
   0   1  -6   29.26   16.65
   0   1   6   24.19   11.05
   0  -1  -6   36.98   13.72
   0   1  -7  268.69   23.46
   0   1   7  275.32   18.07
   0  -1  -7  236.19   19.27
   0  -1   7  269.54   22.94
   0  -1   8 2714.94   55.40
   0   1  -8 2635.72   58.04
   0   1   8 2629.89   46.43
   0  -1  -8 2617.48   51.40
   0   1   9  138.28   17.58
   0   1  -9  122.51   22.24
   0  -1  -9  122.38   20.44
   0  -1   9  148.13   22.08
   0  -1  10  104.25   21.38
   0   1  10  150.96   19.08
   0   1 -10  146.26   24.31
   0  -1 -10  130.27   20.90
   0   1  11   -9.83   15.74
   0  -1  11    0.37   18.50
   0   1 -11   -4.62   19.83
   0  -1 -11   -8.82   18.57
   0  -1  12  854.92   38.83
   0   1  12  785.92   33.78
   0  -1 -12  811.60   39.39
   0   1 -12  777.97   42.71
   0  -1  13   11.36   19.52
   0  -1 -13   20.91   20.52
   0   1  13   22.61   17.84
   0   1 -13    7.41   21.07
   0   1  14 1483.31   48.47
   0  -1  14 1530.97   53.11
   0  -1 -14 1521.10   58.32
   0   1 -14 1422.45   59.98
   0   1 -15  278.12   22.87
   0  -1 -15  196.49   30.68
   0   1  15  246.05   26.23
   0  -1  15  247.72   29.71
   0   1  16  528.11   35.49
   0   1 -16  588.34   31.14
   0  -1  16  601.27   38.69
   0   1 -17  121.07   20.43
   0   1  17   98.40   24.10
   0  -1  17   88.00   25.05
   0   1 -18   65.52   18.97
   0  -1  18   65.75   22.72
   0   1  18   54.91   20.29
   0   1  19   25.71   22.26
   0  -1  19  -37.28   25.67
   0   1 -19  -18.77   18.09
   0   1  20   29.31   21.69
   0  -1  20   12.02   24.51
   0   1  21  -10.03   22.90
   0  -1  21    6.11   24.70
   0  -1  22   50.31   27.14
   0   1  22   45.67   26.69
   0  -1  23  -11.61   25.98
   0   1  23   29.37   23.39
   0  -1  24   71.53   28.78
   0   1  24   89.18   29.15
   0  -1  25   40.48   28.04
   0   1  25   77.36   28.44
   0  -1  26  254.98   37.75
   0   1  26  243.50   35.31
   0  -2   0  259.52   15.13
   0  -2   0  293.60   13.99
   0   2   0  255.78   13.23
   0  -2   0  272.57   10.97
   0   2   0  288.66   10.39
   0   2   0  197.30   12.88
   0  -2  -1   22.70   12.14
   0  -2   1   -0.25    9.02
   0  -2   1    6.49   10.78
   0  -2   1   16.64   15.44
   0   2  -1    9.49    7.55
   0   2   1   11.45    8.86
   0   2  -1    0.92    9.82
   0  -2   2 6885.72   58.51
   0   2   2 6987.69   57.57
   0   2  -2 6904.90   59.13
   0   2   2 6468.86   31.85
   0  -2  -2 6328.24   59.23
   0  -2  -2 6566.27   30.94
   0   2  -2 6756.29   59.43
   0  -2   2 6869.90   59.18
   0   2  -3   -7.45   14.49
   0   2   3   -0.58    4.95
   0  -2   3   14.93   14.72
   0   2   3   -9.92    6.82
   0  -2   3   -8.89   11.94
   0  -2  -3   11.74    6.08
   0   2  -3    1.93   12.09
   0  -2   4  781.53   29.08
   0  -2   4  834.19   22.73
   0   2   4  738.38   14.86
   0   2  -4  823.50   29.50
   0  -2  -4  779.62   16.89
   0   2  -4  802.93   25.74
   0  -2   5   35.22   17.95
   0   2  -5   34.84   13.77
   0   2   5   28.97    8.56
   0  -2  -5   46.76   11.24
   0   2  -5   14.20   16.14
   0  -2  -6 1965.00   35.14
   0   2  -6 1964.79   47.65
   0  -2   6 1885.28   45.83
   0   2  -6 2002.17   38.99
   0   2   6 1898.97   30.79
   0   2  -7   12.33   18.05
   0  -2   7    8.69   18.70
   0   2   7   15.95    9.85
   0   2  -7   48.64   14.30
   0  -2  -7   26.48   13.41
   0   2  -8  424.79   30.32
   0   2  -8  393.48   21.41
   0  -2  -8  420.83   23.12
   0  -2   8  393.09   28.46
   0   2   8  420.30   20.03
   0   2   9   14.21   12.71
   0   2  -9   -5.75   13.37
   0  -2   9    9.71   19.31
   0   2  -9   13.82   19.58
   0  -2  -9    9.62   15.32
   0   2  10 4062.36   61.07
   0   2 -10 4251.83   64.29
   0  -2  10 4103.72   77.97
   0   2 -10 4021.78   82.95
   0  -2 -10 4211.33   70.75
   0  -2 -11   30.09   16.94
   0   2  11   11.31   13.54
   0  -2  11    9.08   18.77
   0   2 -11   31.54   13.48
   0   2 -11    4.32   21.25
   0   2 -12  819.57   33.85
   0  -2  12  798.55   40.20
   0   2 -12  752.42   43.03
   0  -2 -12  760.31   37.87
   0   2  12  742.34   31.96
   0   2 -13   21.10   14.75
   0  -2 -13   25.47   19.24
   0  -2  13   18.33   19.85
   0   2  13   22.38   14.30
   0   2 -13   42.50   23.87
   0  -2 -14  562.15   38.46
   0   2 -14  581.04   31.95
   0   2  14  513.66   30.03
   0  -2  14  546.58   36.29
   0  -2  15   -7.67   21.74
   0   2 -15   -0.47   16.20
   0  -2 -15    6.93   21.69
   0   2  15  -23.09   17.13
   0  -2  16   -3.91   21.71
   0   2  16    8.95   18.38
   0  -2 -16   60.69   26.25
   0   2 -16    5.86   18.21
   0   2 -17   -9.80   18.29
   0   2  17   19.44   19.09
   0  -2  17   -7.42   22.75
   0  -2  18   23.09   24.07
   0   2  18   48.74   20.49
   0   2 -18   40.27   19.02
   0  -2  19   -0.45   24.06
   0   2  19    8.10   19.12
   0   2 -19   21.70   17.71
   0   2  20  703.96   41.48
   0  -2  20  760.67   48.88
   0   2  21    0.01   21.42
   0  -2  21   -7.51   26.98
   0  -2  22  179.28   32.10
   0   2  22  217.99   29.28
   0  -2  23   24.73   26.97
   0   2  23  -15.48   22.65
   0   2  24   66.75   27.17
   0  -2  24  125.27   32.95
   0  -2  25   -6.10   28.67
   0   2  25   71.93   27.04
   0   2  26  155.97   29.21
   0  -2  26  156.49   34.55
   0   3   0    7.62   14.83
   0  -3   0   11.54   16.02
   0   3   0    3.78    9.99
   0  -3   0    6.03   10.91
   0  -3   0    2.08   14.31
   0   3   0    6.11   16.53
   0   3  -1   -7.35   11.47
   0   3   1   -5.98   13.12
   0  -3   1    7.84    7.65
   0  -3   1   -1.75   16.13
   0  -3  -1    9.50    9.47
   0  -3  -1  -11.96   15.92
   0   3   1   -6.08   11.92
   0   3  -1    9.43   15.17
   0   3  -1    6.85    7.26
   0  -3   1    9.58   13.11
   0  -3   1    6.14   19.63
   0   3  -2 2616.24   20.53
   0  -3  -2 2545.61   22.83
   0  -3   2 2505.03   43.02
   0   3   2 2645.96   26.33
   0   3  -2 2404.51   46.10
   0  -3   2 2606.04   46.67
   0  -3   2 2670.21   22.77
   0   3   2 2656.95   43.19
   0  -3  -2 2604.84   47.37
   0   3  -2 2470.05   42.69
   0  -3   3  544.69   11.15
   0  -3  -3  435.51   24.64
   0  -3   3  525.97   26.33
   0   3  -3  538.79   25.58
   0  -3   3  535.88   25.06
   0   3  -3  538.00   25.14
   0   3   3  550.21   13.45
   0  -3  -3  512.90   12.51
   0  -3  -3  527.04   10.23
   0   3   4  358.08   13.24
   0  -3  -4  389.27   11.53
   0  -3   4  434.73   23.43
   0  -3  -4  400.76   25.09
   0   3  -4  405.96   24.56
   0  -3   4  386.21   25.01
   0   3  -4  429.01   25.33
   0   3  -5 1691.70   45.05
   0  -3   5 1711.06   37.19
   0   3   5 1542.42   26.15
   0   3  -5 1679.13   41.20
   0   3   5 1565.16   21.71
   0  -3   5 1565.98   41.88
   0  -3  -5 1584.97   24.34
   0   3  -6 3734.40   67.68
   0  -3   6 3542.03   64.62
   0  -3  -6 3570.77   42.06
   0   3  -6 3702.04   60.45
   0   3   6 3582.79   36.66
   0  -3   6 3798.89   51.36
   0  -3  -7  299.79   17.88
   0   3  -7  273.33   26.15
   0  -3   7  280.22   25.85
   0   3   7  276.46   14.02
   0   3  -7  302.98   23.43
   0   3   8 2585.67   39.00
   0  -3   8 2648.13   61.52
   0  -3  -8 2602.20   45.87
   0   3  -8 2498.71   63.40
   0   3  -8 2566.43   54.87
   0  -3   9  267.35   28.37
   0   3  -9  288.19   23.96
   0  -3  -9  270.62   20.88
   0   3  -9  331.60   30.49
   0   3   9  258.86   16.87
   0   3 -10   43.48   17.17
   0  -3  10   44.43   22.07
   0   3  10   34.15   12.27
   0   3 -10   54.42   22.94
   0  -3 -10   61.80   16.59
   0  -3 -11   33.49   17.12
   0   3 -11   39.56   16.05
   0   3  11   44.16   13.51
   0  -3  11   10.49   20.62
   0   3 -11   51.81   23.51
   0   3 -12   47.68   16.95
   0   3 -12   46.70   22.15
   0  -3 -12   25.74   17.83
   0  -3  12   49.97   22.13
   0   3  12   35.76   13.61
   0  -3 -13  133.46   22.14
   0  -3  13  127.70   25.23
   0   3 -13  184.64   30.47
   0   3 -13  118.84   21.10
   0   3  13  113.94   16.89
   0  -3 -14  427.82   33.95
   0   3  14  437.37   26.28
   0  -3  14  463.38   36.77
   0   3 -14  508.10   33.65
   0  -3 -15    5.78   20.76
   0   3  15   36.18   16.06
   0  -3  15   40.21   23.35
   0   3 -15   40.11   19.26
   0   3  16  351.19   26.43
   0  -3 -16  332.84   33.34
   0   3 -16  391.68   33.70
   0  -3  16  337.05   35.57
   0   3 -17  146.04   26.25
   0   3  17  132.15   21.22
   0  -3  17  126.96   27.35
   0   3  18 1004.05   42.67
   0   3 -18  850.98   45.93
   0  -3  18  993.08   53.04
   0   3 -19   76.37   23.24
   0  -3  19   15.93   24.91
   0   3  19   31.17   20.16
   0   3  20  -20.84   21.87
   0  -3  20   -0.97   26.03
   0   3  21  -19.00   20.48
   0  -3  21   -6.70   25.78
   0  -3  22   25.70   29.08
   0   3  22    4.03   20.55
   0  -3  23   61.13   31.16
   0   3  23   25.23   22.22
   0  -3  24  -21.39   29.38
   0   3  24   90.61   25.89
   0  -3  25   56.19   30.48
   0   3  25   41.31   25.07
   0  -3 -26  102.69   29.91
   0   4   0   11.35   20.18
   0  -4   0   11.13   12.64
   0   4   0   21.09   18.70
   0  -4   0    7.11   18.03
   0   4   0    8.73   12.05
   0  -4   0    5.60   16.25
   0  -4   1  -20.69   14.72
   0  -4  -1    0.44   11.84
   0  -4  -1   -1.98   20.94
   0  -4   1   16.85   20.78
   0  -4   1    8.88    9.91
   0   4  -1   -9.30   17.50
   0  -4  -1    7.94   10.85
   0  -4   1  -22.38   20.15
   0   4   1   26.42   14.07
   0   4  -1   -9.82   13.17
   0   4   1   -2.25   15.38
   0   4  -1    4.28    8.66
   0  -4   2 1388.10   49.05
   0   4   2 1639.95   27.89
   0  -4  -2 1564.50   21.92
   0   4  -2 1525.25   42.67
   0   4   2 1504.06   39.87
   0  -4   2 1636.92   23.38
   0  -4   2 1544.75   43.21
   0  -4   2 1565.73   37.92
   0  -4  -2 1536.51   44.58
   0   4  -2 1608.39   20.17
   0   4  -2 1582.86   37.54
   0   4  -3  125.96   20.19
   0   4   3  141.67   18.56
   0   4  -3  142.25    8.11
   0   4  -3  151.28   20.49
   0  -4   3  130.59   20.82
   0  -4   3  140.54   21.50
   0   4   3  147.46   11.71
   0  -4  -3  131.65    8.68
   0  -4  -3  160.31   22.68
   0  -4   3  165.08    8.74
   0  -4   4 2831.71   27.54
   0  -4  -4 2887.67   58.81
   0   4  -4 2923.46   58.28
   0   4   4 2708.80   31.28
   0  -4  -4 2729.15   23.75
   0  -4   4 2896.53   55.54
   0   4  -4 2846.97   56.00
   0  -4   4 2614.76   53.58
   0  -4   5   -2.06   18.93
   0  -4  -5   -4.34    7.11
   0   4  -5   12.50   17.50
   0  -4   5    9.13    6.93
   0  -4   5   -2.64   16.67
   0   4   5   -3.29    8.67
   0  -4  -5   18.40   18.26
   0   4  -5   10.07   18.18
   0  -4  -6   21.53   19.27
   0   4  -6   28.04   18.13
   0  -4   6   33.85   16.24
   0   4  -6   35.83   19.53
   0   4   6   35.03   10.50
   0  -4   6   32.69   20.77
   0  -4  -6   43.70    9.76
   0   4   7  493.23   19.64
   0  -4  -7  522.08   19.71
   0   4   7  468.84   16.04
   0  -4   7  437.99   31.01
   0   4  -7  433.50   31.80
   0   4  -7  456.75   28.91
   0  -4  -7  461.47   30.29
   0  -4   7  475.25   24.10
   0   4   8 1945.86   31.67
   0   4  -8 1869.32   57.75
   0   4  -8 1962.77   53.14
   0  -4  -8 1924.11   37.74
   0  -4   8 1873.34   55.68
   0   4  -9  295.50   26.15
   0  -4   9  307.39   30.86
   0   4  -9  315.19   30.81
   0  -4  -9  295.65   19.54
   0   4   9  281.67   16.15
   0   4 -10 1126.56   44.01
   0   4  10 1133.56   29.35
   0   4 -10 1162.19   50.76
   0  -4 -10 1184.12   36.23
   0  -4  10 1183.58   49.18
   0   4  11    2.80   11.18
   0   4 -11    1.76   16.39
   0   4 -11   14.69   22.47
   0  -4 -11  -19.87   15.58
   0  -4  11   -4.05   20.64
   0   4  12   15.01   12.37
   0   4 -12   15.44   21.10
   0  -4  12    6.93   20.97
   0  -4 -12  -13.11   16.21
   0   4 -12  -14.07   18.55
   0  -4  13   11.50   21.17
   0   4  13    1.40   13.29
   0  -4 -13   -8.84   17.85
   0   4 -13    4.42   18.86
   0   4 -14   97.90   23.30
   0  -4  14   75.30   26.74
   0   4  14  104.84   16.43
   0  -4 -14  131.90   23.59
   0  -4 -15   10.42   19.92
   0  -4  15   43.61   24.87
   0   4 -15   24.88   20.36
   0   4  15   39.34   16.59
   0  -4 -16    0.25   20.47
   0   4 -16    0.34   20.93
   0   4  16   13.14   15.80
   0  -4  16  -10.88   24.03
   0   4 -17   82.70   24.07
   0  -4 -17   45.63   23.69
   0  -4  17   73.84   27.72
   0   4  17   63.51   19.00
   0   4 -18  686.60   43.39
   0  -4  18  692.68   48.48
   0   4  18  709.02   35.91
   0  -4  19  125.62   29.13
   0   4  19   71.82   20.53
   0  -4  20  336.42   41.20
   0   4  20  267.21   27.12
   0   4  21   39.74   21.33
   0  -4  21    9.50   26.68
   0  -4  22   17.63   28.23
   0   4  22    4.94   20.23
   0   4  23   44.08   22.25
   0  -4  23   16.74   28.09
   0   4  24  103.30   29.13
   0  -4  24   78.61   32.99
   0  -4 -24   51.90   31.22
   0   4  24  122.34   25.46
   0  -4  25  -17.90   30.22
   0   4  25  -31.39   27.81
   0  -4 -25  -68.58   29.53
   0  -4 -26   12.14   23.74
   0   4  26  109.94   31.57
   0   5   0   -8.42   22.73
   0  -5   0   -7.01   18.07
   0   5   0    1.80   19.57
   0  -5   0  -16.43   21.75
   0  -5   0  -17.26   14.39
   0   5   0   -0.55   12.50
   0   5  -1  249.89   25.72
   0  -5   1  220.19   20.74
   0   5   1  239.48   18.87
   0   5  -1  255.57   14.05
   0  -5  -1  218.76   16.83
   0  -5   1  221.92   15.18
   0  -5   1  216.16   26.36
   0  -5  -1  255.21   27.61
   0   5   1  273.26   24.28
   0  -5   1  232.46   27.87
   0  -5  -1  234.79   16.16
   0  -5   2  -18.22   26.99
   0  -5  -2   19.34   10.42
   0   5  -2   13.14   18.23
   0  -5  -2    1.11   22.24
   0   5  -2    6.87    7.53
   0  -5   2   28.30   17.39
   0   5   2  -14.33   16.09
   0  -5   2  -12.05   21.99
   0  -5   2    6.44    9.48
   0   5   2   10.73   14.92
   0   5  -2    1.46   15.27
   0   5  -3  101.15   19.56
   0   5   3  118.19   14.14
   0   5  -3  131.43   23.29
   0   5   3  124.23   18.79
   0  -5  -3  117.82   24.65
   0  -5  -3  113.65    9.39
   0  -5   3  119.75   10.54
   0   5  -3  118.33    8.02
   0  -5   3   76.77   30.82
   0  -5   3   95.02   22.08
   0  -5   3   99.39   20.09
   0  -5   4 4078.28   36.76
   0  -5   4 3716.69   66.61
   0   5  -4 3757.76   70.96
   0   5   4 3698.83   42.19
   0   5   4 3826.88   66.19
   0  -5   4 3674.76   69.39
   0  -5  -4 3633.86   34.97
   0  -5  -4 3644.66   74.81
   0   5  -4 3907.89   70.18
   0  -5   5  842.90   37.21
   0  -5   5  815.62   36.61
   0   5   5  788.65   20.98
   0  -5  -5  768.68   15.15
   0   5  -5  897.07   39.16
   0  -5  -5  841.40   39.88
   0   5  -5  837.30   38.69
   0  -5   5  848.45   18.01
   0   5  -6 3691.24   73.10
   0  -5   6 3444.16   66.57
   0  -5  -6 3435.33   34.88
   0   5   6 3484.66   41.65
   0  -5   6 3591.04   71.35
   0   5  -6 3542.98   74.54
   0  -5  -6 3582.28   75.05
   0  -5   6 3609.77   37.36
   0   5  -7 1984.67   59.22
   0   5  -7 1939.36   55.90
   0  -5   7 1842.55   49.39
   0   5   7 1908.16   33.23
   0  -5  -7 1830.26   30.17
   0  -5  -7 1909.71   56.80
   0  -5   7 1986.12   57.46
   0  -5   7 1923.11   30.69
   0   5  -8 2147.54   64.52
   0  -5  -8 2185.07   62.03
   0  -5  -8 2190.74   37.20
   0  -5   8 2117.86   50.26
   0   5  -8 2142.64   59.91
   0   5   8 2152.62   37.42
   0  -5   8 2132.75   61.54
   0  -5   9  -22.63   23.43
   0   5   9   18.28   12.34
   0  -5  -9   -5.36   11.65
   0   5   9    2.93    9.39
   0   5  -9   -2.83   21.42
   0   5  -9    4.51   18.53
   0  -5  -9  -23.13   20.40
   0  -5 -10    7.83   12.58
   0   5  10   18.12   10.39
   0  -5 -10   32.94   20.67
   0   5 -10   -3.84   18.87
   0  -5  10    7.32   22.43
   0   5  10   21.91   12.48
   0   5 -10   15.99   22.01
   0   5  11   20.65   10.81
   0  -5  11   45.92   23.17
   0  -5 -11   14.71   13.82
   0   5 -11   33.68   19.99
   0   5  11   22.45   13.11
   0   5 -11   17.04   22.40
   0  -5 -11   15.65   19.13
   0   5  12    6.37   13.92
   0   5  12    0.31   11.20
   0   5 -12  -15.50   19.03
   0  -5  12    4.25   21.57
   0  -5 -12  -14.67   15.49
   0  -5 -13   17.97   17.24
   0   5  13    2.77   15.11
   0   5 -13   53.12   21.59
   0  -5  13   -8.94   22.98
   0   5  13   17.55   12.63
   0   5 -14  144.00   25.86
   0   5  14  198.38   19.05
   0  -5 -14  180.80   23.73
   0  -5  14  124.12   27.82
   0   5  15  204.23   19.77
   0  -5 -15  194.84   25.95
   0   5 -15  191.09   28.50
   0  -5  15  219.03   32.41
   0  -5 -16  410.22   33.36
   0   5  16  388.73   25.27
   0   5 -16  387.83   36.56
   0  -5 -17    2.89   19.99
   0  -5  17   27.46   24.97
   0   5 -17   64.05   22.47
   0   5  17   71.49   17.69
   0   5  18  253.66   28.01
   0  -5  18  272.23   37.38
   0   5 -18  201.17   28.26
   0   5  18  244.69   23.84
   0   5  19   17.73   22.46
   0  -5 -19  -18.48   25.72
   0   5  19   19.52   17.90
   0  -5  19   35.83   25.60
   0  -5 -20  149.64   35.13
   0  -5  20  177.21   35.37
   0   5  20  175.16   23.77
   0   5  20  169.96   26.32
   0   5  21   34.49   24.12
   0  -5  21   10.01   29.11
   0  -5 -21   60.34   28.22
   0   5  21   39.10   19.31
   0   5  22   10.81   18.29
   0  -5 -22  -22.22   27.99
   0  -5  22   22.96   29.29
   0   5  22   23.85   23.09
   0   5  23   41.89   20.15
   0   5  23   -3.30   24.10
   0  -5  23   15.52   28.61
   0  -5 -23   52.60   31.11
   0  -5  24  121.24   37.10
   0  -5 -24   54.01   32.08
   0   5  24   82.49   28.55
   0  -5 -25   -0.43   27.33
   0   5  25  -14.24   25.32
   0   6   0 1798.65   54.58
   0  -6   0 1800.65   56.87
   0  -6   0 1850.75   39.69
   0  -6   0 1954.47   46.88
   0   6   0 1944.14   54.43
   0   6   0 1917.69   38.14
   0  -6   1  453.91   32.53
   0   6  -1  482.04   18.78
   0   6  -1  450.40   32.09
   0  -6   1  447.66   32.98
   0  -6  -1  459.44   34.60
   0   6   1  440.88   24.59
   0  -6   1  426.28   25.36
   0  -6  -1  467.10   23.07
   0  -6  -1  503.65   21.90
   0   6   1  426.54   29.19
   0  -6  -2    5.24   11.83
   0  -6   2  -10.41   21.83
   0   6   2    7.59   17.36
   0  -6   2    7.32   25.27
   0   6   2   20.71   16.80
   0  -6   2  -22.35   18.71
   0   6  -2    6.46    8.39
   0  -6   2    7.11   10.71
   0  -6  -2  -40.66   24.37
   0   6   2   15.72   17.90
   0   6  -2    8.47   16.10
   0   6  -2   -1.43   19.45
   0  -6  -2   -0.64   10.98
   0  -6   3  123.31   22.12
   0  -6   3  177.75   27.34
   0   6   3  157.99   21.75
   0   6  -3  152.02   26.62
   0  -6  -3  173.99   28.62
   0   6  -3  161.63   22.65
   0   6   3  138.67   17.51
   0  -6   3  160.45   12.55
   0  -6   3  163.02   34.14
   0   6  -3  162.67    9.85
   0  -6  -3  148.49   11.32
   0   6  -4  512.31   32.29
   0  -6   4  475.44   16.70
   0   6  -4  495.19   14.35
   0  -6   4  507.07   32.28
   0  -6   4  497.75   43.02
   0   6  -4  479.90   32.71
   0   6   4  414.14   27.59
   0  -6  -4  470.21   15.04
   0   6   4  503.82   21.78
   0  -6  -4  467.84   34.92
   0  -6   4  482.47   33.89
   0  -6  -5   -4.40   23.37
   0  -6   5   -7.05   21.15
   0   6   5  -10.84   11.53
   0  -6  -5    4.04    6.04
   0  -6   5  -22.94   20.99
   0  -6   5   -5.64    7.74
   0  -6   5   -9.07   30.18
   0   6  -5    5.29   18.54
   0   6  -5   10.00   20.57
   0  -6  -5  -22.52   24.72
   0   6   6  795.17   23.51
   0   6  -6  830.27   41.48
   0  -6   6  766.16   19.35
   0  -6  -6  766.13   42.27
   0  -6   6  758.33   39.50
   0   6  -6  791.42   40.97
   0  -6   6  711.04   38.11
   0  -6  -6  723.73   16.20
   0   6  -7   80.09   24.08
   0   6   7   84.94   12.55
   0  -6   7   75.93    9.15
   0   6  -7  105.97   25.36
   0  -6   7   90.41   24.38
   0  -6  -7   82.81   23.36
   0  -6  -7   86.66    9.93
   0  -6   7   79.87   19.90
   0  -6   8  172.69   11.98
   0   6  -8  168.71   26.70
   0  -6  -8  211.56   28.55
   0   6  -8  191.82   27.07
   0  -6  -8  192.55   13.44
   0   6   8  175.85   14.90
   0  -6   8  174.09   26.35
   0  -6   8  170.66   21.83
   0   6   9  370.51   19.30
   0   6  -9  358.90   34.97
   0   6  -9  394.76   32.65
   0  -6   9  396.38   17.19
   0  -6  -9  362.62   18.52
   0  -6   9  359.36   25.63
   0  -6  -9  386.99   33.23
   0  -6   9  421.57   34.69
   0   6  10   84.22   13.47
   0  -6  10  112.02   26.94
   0  -6 -10  106.15   24.97
   0  -6  10   89.75   11.48
   0  -6 -10  110.46   15.05
   0   6 -10  108.21   23.50
   0   6 -10  121.37   28.72
   0  -6 -11  179.26   28.31
   0  -6  11  229.10   30.88
   0   6 -11  201.34   31.36
   0   6 -11  206.83   28.84
   0  -6 -11  192.04   18.59
   0   6  11  221.64   18.30
   0   6  12   62.16   15.30
   0  -6  12   81.90   26.39
   0   6 -12   50.58   21.74
   0  -6 -12   92.47   17.05
   0  -6 -12   42.71   23.11
   0   6 -13  125.54   25.26
   0   6  13  126.93   17.43
   0   6  13  159.29   16.44
   0  -6 -13  130.72   27.31
   0  -6  13  177.19   29.88
   0  -6 -13  158.45   20.89
   0   6  14    2.47   15.64
   0  -6 -14   26.64   17.46
   0   6  14   24.92   12.92
   0  -6 -14   48.33   24.89
   0   6 -14   11.84   23.54
   0  -6  14   34.01   26.47
   0  -6 -15   49.34   20.15
   0  -6 -15   49.56   25.23
   0   6  15   60.16   14.88
   0  -6  15   54.14   26.97
   0   6  15   69.69   18.20
   0   6 -15   77.84   25.39
   0   6  16   58.00   18.54
   0  -6 -16    5.00   19.06
   0  -6  16   73.96   30.52
   0   6  16   38.10   15.03
   0  -6 -16   57.92   25.90
   0   6 -16   53.87   23.96
   0   6 -17    5.44   19.12
   0   6  17    6.11   18.60
   0   6  17   22.55   14.95
   0  -6 -17   61.77   29.04
   0  -6  17    5.56   26.18
   0  -6 -17   28.00   20.63
   0   6  18   49.46   16.42
   0  -6  18  102.69   30.64
   0   6  18   31.75   20.22
   0  -6 -18  108.39   31.98
   0   6  19  154.19   20.26
   0  -6 -19  215.27   36.54
   0   6  19  146.99   24.77
   0   6  20  117.51   23.31
   0  -6 -20  178.72   36.46
   0  -6  20  170.65   33.28
   0   6  20  158.71   21.79
   0  -6 -21  150.91   36.36
   0   6  21  224.28   28.83
   0  -6  21  340.45   44.69
   0   6  21  269.19   26.20
   0  -6  22  190.05   39.04
   0   6  22  176.81   27.89
   0  -6 -22  126.70   38.79
   0  -6  23  304.58   43.57
   0   6  23  247.55   32.80
   0  -6 -23  212.01   42.68
   0  -6  24   52.98   35.53
   0  -6 -24  -39.75   33.35
   0  -6 -25   29.42   29.50
   0   7   0   -2.59   21.86
   0  -7   0   12.82   22.32
   0   7   0   -7.51   13.22
   0  -7   0   -1.35   18.60
   0  -7   0  -21.01   15.22
   0  -7   1  338.64   31.91
   0  -7   1  291.57   32.37
   0  -7  -1  348.69   22.88
   0   7  -1  328.68   18.30
   0  -7  -1  300.18   20.18
   0  -7   1  305.67   24.74
   0   7   1  384.63   24.67
   0   7   1  254.70   28.83
   0   7  -1  321.80   29.98
   0  -7  -1  292.33   32.40
   0   7  -2  171.31   13.10
   0  -7  -2  189.79   16.97
   0   7   2  195.03   25.28
   0   7  -2  161.81   27.59
   0  -7   2  109.22   26.16
   0  -7   2  176.51   23.05
   0  -7  -2  176.51   15.40
   0   7   2  187.71   25.17
   0   7   2  178.93   22.60
   0  -7   2  171.36   15.53
   0  -7   2  158.95   29.82
   0  -7  -2  166.23   28.06
   0   7   3   47.25   20.39
   0   7  -3   32.96   22.89
   0  -7   3   39.85   21.11
   0  -7   3   12.01   29.39
   0   7  -3   59.22   19.75
   0  -7  -3   42.37   10.42
   0   7  -3   52.89    9.41
   0  -7  -3   33.42   24.15
   0  -7   3   48.61   12.18
   0  -7   3   24.10   21.59
   0   7   3   46.08   19.06
   0   7   3   47.71   17.83
   0  -7  -3   38.31   11.89
   0   7   4 1676.98   51.92
   0   7   4 1617.32   38.03
   0  -7  -4 1662.72   60.64
   0   7  -4 1619.98   24.96
   0  -7  -4 1677.54   27.44
   0   7  -4 1666.06   58.66
   0  -7   4 1568.08   30.51
   0  -7   4 1654.91   50.44
   0  -7   4 1607.25   68.49
   0  -7   4 1661.27   57.39
   0   7  -4 1717.54   53.45
   0  -7   5  180.10   36.78
   0  -7   5  166.48   26.37
   0  -7   5  188.80   27.68
   0  -7  -5  175.17   11.96
   0   7   5  175.66   17.33
   0   7  -5  178.06   26.27
   0  -7   5  185.30   13.12
   0  -7  -5  195.49   30.72
   0   7  -5  222.95   28.08
   0  -7   6   96.50   10.80
   0  -7   6  114.83   35.60
   0   7  -6  108.30   23.54
   0   7  -6   89.94   24.59
   0  -7   6  116.44   24.94
   0   7   6   91.55   14.33
   0  -7  -6   84.75   25.07
   0  -7   6   89.93   23.55
   0  -7  -6  106.32    8.14
   0  -7  -6   71.98   26.14
   0  -7   7    7.21    7.86
   0  -7   7   34.69   36.81
   0  -7  -7    9.04    7.27
   0  -7   7   21.69   20.47
   0   7  -7   29.59   22.22
   0  -7   7  -39.90   22.45
   0  -7  -7   16.54   23.07
   0   7  -7    1.21   21.54
   0   7   7    6.48   11.78
   0  -7   8  107.94   10.55
   0   7  -8  151.37   26.55
   0   7  -8  110.96   26.51
   0  -7  -8  128.59   10.88
   0   7   8  120.96   14.11
   0  -7   8  143.83   23.51
   0  -7   8  150.19   26.86
   0  -7  -8  112.98   25.99
   0   7   9  269.69   18.20
   0  -7   9  300.36   32.68
   0  -7   9  267.34   26.90
   0  -7  -9  276.85   15.63
   0   7  -9  266.98   31.75
   0  -7   9  306.61   15.30
   0   7  -9  304.89   33.87
   0  -7  -9  276.35   33.02
   0  -7 -10    3.29   10.67
   0  -7 -10    4.37   21.45
   0   7 -10   29.52   21.12
   0  -7  10   -1.51    8.15
   0   7 -10   20.63   25.27
   0  -7  10    8.39   16.07
   0   7  10    2.40   12.40
   0  -7  10  -20.46   22.63
   0  -7 -11    2.02   11.56
   0  -7 -11    5.26   22.69
   0   7  11    2.47   12.86
   0  -7  11   10.88    8.73
   0  -7  11   -4.04   25.48
   0   7 -11    4.72   21.45
   0  -7 -12   11.91   25.20
   0  -7  12   41.23   26.55
   0   7  12   21.48   13.10
   0  -7  12    8.36   10.13
   0   7 -12    6.61   21.00
   0  -7 -12  -10.24   14.15
   0  -7 -13   68.39   25.68
   0   7 -13   36.76   24.74
   0  -7  13   15.99   26.31
   0  -7  13    8.39   11.50
   0   7  13   -6.62   15.14
   0  -7 -13   10.83   15.38
   0  -7 -14  197.01   22.01
   0   7  14  197.29   20.98
   0  -7 -14  174.28   33.88
   0  -7  14  241.62   34.58
   0   7 -14  166.82   30.71
   0  -7  14  205.00   19.05
   0  -7  15   80.54   29.50
   0   7 -15  107.91   28.61
   0   7  15  108.39   19.55
   0  -7 -15  105.61   28.88
   0  -7 -15   83.20   19.27
   0  -7  15  122.16   16.69
   0  -7 -16    2.30   17.93
   0  -7  16   33.79   14.02
   0  -7  16   -2.97   26.96
   0   7 -16   19.77   22.61
   0   7  16   15.88   17.00
   0  -7  17  143.90   34.57
   0  -7 -17  110.19   31.84
   0   7  17  112.66   20.71
   0  -7 -17   98.28   21.75
   0  -7  18  525.16   47.47
   0  -7 -18  427.28   49.31
   0   7  18  500.52   32.27
   0   7  19  109.58   22.40
   0  -7 -19  143.14   37.73
   0  -7  19   89.95   32.41
   0   7  20   23.10   18.68
   0  -7  20    3.12   27.82
   0  -7 -20   -7.00   30.10
   0  -7  21   21.92   31.30
   0  -7 -21   15.54   28.76
   0   7  21   13.99   21.48
   0   7  22   -9.97   22.08
   0  -7  22  -26.31   30.14
   0  -7 -22   32.24   33.33
   0  -7  23    7.17   31.81
   0  -7 -23    9.43   30.94
   0  -7 -24   14.60   32.44
   0  -8   0  311.35   35.25
   0  -8   0  354.13   24.72
   0   8   0  310.25   32.20
   0   8   0  337.15   21.55
   0  -8   0  326.50   27.70
   0   8   1  731.42   41.39
   0  -8   1  694.82   40.26
   0  -8  -1  796.90   31.59
   0  -8   1  808.00   47.19
   0   8  -1  815.16   45.81
   0   8   1  704.41   39.25
   0   8   1  795.54   33.20
   0  -8  -1  806.61   45.99
   0  -8   1  914.80   35.89
   0  -8  -1  835.94   30.38
   0   8  -1  800.20   26.49
   0  -8  -2   89.30   26.73
   0  -8  -2  135.48   16.60
   0  -8  -2  123.77   16.08
   0   8   2   91.85   24.18
   0   8   2  129.63   20.84
   0   8  -2   90.99   24.54
   0   8   2  133.30   23.96
   0  -8   2  170.34   23.15
   0  -8   2  146.67   28.86
   0  -8   2  182.73   30.58
   0   8  -2  137.87   12.70
   0   8   3  836.74   34.99
   0   8  -3  850.10   22.07
   0  -8  -3  886.77   24.54
   0  -8   3  871.73   39.44
   0  -8  -3  818.28   25.89
   0   8   3  843.24   37.51
   0   8  -3  908.22   46.42
   0   8   3  856.36   41.55
   0  -8   3  808.97   50.42
   0  -8   3  773.33   26.46
   0  -8  -3  840.20   48.59
   0  -8   3  854.81   46.58
   0  -8  -4  425.77   16.64
   0  -8   4  374.06   34.60
   0  -8   4  348.99   42.15
   0  -8   4  449.64   35.96
   0   8   4  373.20   29.27
   0   8   4  404.79   31.42
   0   8  -4  382.72   31.02
   0   8  -4  394.71   14.19
   0  -8  -4  403.37   37.36
   0   8   4  430.85   26.28
   0  -8   4  395.69   18.87
   0   8  -4  374.20   35.89
   0  -8  -4  381.98   17.80
   0   8  -5  165.25   26.53
   0  -8   5  176.72   13.51
   0  -8  -5  176.18   12.25
   0   8  -5  194.87   11.53
   0   8   5  165.81   25.32
   0   8  -5  216.04   28.82
   0  -8   5  202.36   29.81
   0  -8   5  169.14   36.52
   0  -8  -5  140.66   31.09
   0   8   5  197.29   19.56
   0  -8   5  181.26   26.07
   0   8  -6   39.98   21.57
   0  -8  -6  110.16   29.75
   0   8  -6   71.76   23.50
   0  -8   6   46.88   34.04
   0  -8   6   97.32   11.69
   0  -8  -6   80.83    7.47
   0  -8   6   92.28   24.05
   0   8   6   85.69   15.79
   0  -8   6   95.37   24.99
   0   8  -7  222.71   31.31
   0  -8   7  149.05   37.23
   0  -8   7  181.72   28.25
   0  -8   7  141.27   26.75
   0   8   7  194.16   18.62
   0  -8   7  189.01   13.19
   0  -8  -7  172.79    9.59
   0   8  -7  196.63   29.14
   0  -8  -7  183.32   32.27
   0   8  -8   91.28   25.39
   0   8  -8  155.61   29.19
   0  -8   8  118.55   11.42
   0  -8  -8  155.11   31.11
   0   8   8  149.18   17.10
   0  -8   8  128.42   24.56
   0  -8   8   90.88   25.12
   0  -8  -8  102.28   29.91
   0  -8   8   93.23   38.04
   0  -8  -8   99.48    9.39
   0   8   9   13.43   12.45
   0  -8  -9   -8.26   23.97
   0  -8   9    8.66    8.90
   0   8  -9   -0.65   21.88
   0  -8  -9   -9.63   25.61
   0   8  -9   17.35   24.89
   0  -8  -9    4.11    8.66
   0  -8   9  -12.55   22.98
   0  -8   9  -35.46   41.22
   0  -8   9   28.22   19.92
   0   8  10  545.68   24.91
   0  -8  10  563.94   20.48
   0   8 -10  538.31   41.68
   0  -8 -10  461.39   19.17
   0  -8  10  588.52   42.76
   0  -8  10  546.44   34.67
   0  -8 -10  513.63   43.51
   0  -8  11  429.81   19.08
   0   8  11  425.81   23.52
   0   8 -11  451.03   40.77
   0  -8 -11  415.28   40.93
   0  -8  11  409.63   40.58
   0  -8 -11  367.45   18.79
   0  -8  11  460.21   31.38
   0   8  12  295.92   22.38
   0   8 -12  284.26   36.25
   0  -8  12  251.21   34.77
   0  -8 -12  249.04   38.35
   0  -8  12  294.20   17.52
   0  -8 -12  254.16   18.97
   0   8 -13  252.83   34.65
   0   8  13  336.15   23.83
   0  -8  13  345.13   38.80
   0  -8 -13  266.67   37.48
   0  -8  13  315.69   19.02
   0  -8 -13  301.98   21.85
   0   8 -14  213.77   32.25
   0  -8 -14  215.72   21.19
   0  -8  14  231.90   18.23
   0   8  14  224.64   21.73
   0  -8  14  214.11   36.76
   0  -8 -14  202.46   35.21
   0   8  15   -3.21   16.92
   0  -8  15   32.91   31.73
   0  -8  15  -17.08   13.02
   0  -8 -15   47.92   17.16
   0  -8 -15   37.75   28.80
   0   8  16   -7.34   17.86
   0  -8 -16    3.67   16.59
   0  -8  16   20.96   27.47
   0  -8  16    6.43   12.78
   0  -8  17   91.35   31.29
   0   8  17   93.65   20.61
   0  -8 -17   62.63   28.87
   0   8  18    9.89   17.41
   0  -8  18    5.74   30.28
   0  -8 -18   41.30   29.82
   0  -8 -19   63.83   34.23
   0   8  19  -15.74   19.11
   0  -8  19   16.04   28.52
   0   8  20   27.26   20.67
   0  -8  20   20.23   33.25
   0  -8 -20   37.26   34.95
   0  -8 -21   90.99   37.15
   0   8  21  168.47   25.98
   0  -8 -22   81.72   36.51
   0  -8  22  220.56   41.52
   0  -8 -23  160.66   46.80
   0  -8 -24   43.52   34.36
   0   9   0    4.41   13.92
   0  -9   0   11.19   16.52
   0  -9   0   -9.01   18.75
   0  -9   0  -41.95   26.94
   0  -9  -1  445.14   26.64
   0   9  -1  486.64   41.36
   0   9   1  425.59   33.36
   0   9  -1  473.35   21.72
   0  -9   1  455.84   29.15
   0   9   1  475.48   27.55
   0  -9   1  486.97   34.60
   0  -9  -1  494.92   41.58
   0  -9   1  514.27   41.14
   0  -9  -1  503.99   26.70
   0  -9   2   80.03   24.98
   0   9   2   80.94   19.21
   0   9   2   90.56   22.29
   0   9  -2   94.60   12.60
   0  -9  -2   78.93   15.84
   0  -9   2   42.00   25.76
   0   9   2   82.85   25.32
   0  -9  -2   82.47   15.85
   0  -9  -2   56.12   26.87
   0   9  -2   67.95   25.34
   0  -9   2   71.83   20.38
   0   9   3   18.36   17.87
   0  -9  -3   44.53   28.93
   0  -9  -3    3.92   12.61
   0   9   3  -13.11   17.90
   0  -9   3   -0.77   28.70
   0  -9   3   -8.78   23.55
   0  -9   3   13.08   19.20
   0   9  -3    9.66   22.68
   0  -9  -3  -11.51   10.54
   0   9  -3   23.65    9.77
   0   9   3   17.08   21.16
   0  -9   4   37.17   24.00
   0  -9  -4   34.07   28.45
   0   9   4   37.20   19.64
   0  -9  -4   33.99    9.77
   0  -9  -4   38.24   12.70
   0   9   4   51.54   20.54
   0  -9   4   31.18   12.26
   0   9   4   27.79   19.13
   0  -9   4   53.19   30.67
   0   9  -4   36.59   22.68
   0   9  -4   41.68    9.01
   0  -9   4   36.44   20.76
   0   9   5  514.11   35.75
   0  -9  -5  497.36   43.54
   0  -9   5  426.31   47.59
   0   9   5  499.86   33.96
   0  -9   5  494.28   36.51
   0   9  -5  448.90   15.76
   0   9  -5  518.97   41.89
   0  -9   5  424.68   19.89
   0  -9  -5  421.20   18.13
   0   9  -5  529.41   38.47
   0  -9   5  465.89   39.67
   0  -9  -5  429.24   16.54
   0   9   5  405.55   25.57
   0  -9  -6    3.46   27.37
   0  -9  -6    3.40    5.78
   0   9  -6   43.07   22.63
   0  -9  -6    4.57    8.60
   0  -9   6   38.81   33.63
   0  -9   6    6.88   23.66
   0   9  -6    3.35   21.79
   0  -9   6    9.74    9.93
   0  -9   6    1.47   21.44
   0   9   6    0.27   15.57
   0  -9  -7    4.93   26.39
   0   9  -7   48.23   25.38
   0   9   7   -1.28   15.45
   0   9  -7  -10.56   23.97
   0  -9   7   13.42   33.20
   0  -9   7   42.74   24.24
   0  -9   7   -0.41    9.48
   0  -9   7  -13.77   22.10
   0  -9  -7   11.07    6.14
   0  -9   8   62.78   25.55
   0   9  -8   76.81   28.69
   0  -9  -8   52.93    7.36
   0   9  -8   64.30   25.39
   0  -9   8   55.19   23.44
   0  -9   8   29.70   39.66
   0   9   8   58.48   17.15
   0  -9   8   55.68   11.49
   0  -9  -8   72.32   29.65
   0  -9   9  -12.79   23.36
   0   9   9   -3.39   14.22
   0   9  -9   10.26   23.60
   0  -9  -9   19.37    8.01
   0  -9  -9   15.55   27.14
   0  -9   9    1.93    9.30
   0  -9   9    5.01   20.32
   0  -9 -10   60.70   29.83
   0  -9  10    8.41   19.54
   0  -9  10   19.92   25.70
   0  -9  10   31.45   10.07
   0   9  10   22.64   14.70
   0  -9 -10    7.18   28.02
   0   9 -10   72.23   29.71
   0  -9 -10   17.33    9.14
   0  -9  11   71.35   20.51
   0   9 -11   65.21   27.17
   0  -9  11   43.62   27.53
   0  -9  11   37.48   10.50
   0  -9 -11   53.28   30.19
   0  -9 -11   52.74   10.92
   0  -9 -11   54.85   30.45
   0   9  11   44.09   16.70
   0  -9 -12   92.41   32.13
   0   9  12   51.38   17.24
   0  -9 -12   51.37   30.16
   0  -9  12   44.16   11.66
   0  -9  12   44.18   28.51
   0  -9 -12   32.72   12.22
   0   9  13  370.23   25.01
   0  -9 -13  303.79   19.68
   0  -9  13  424.89   42.67
   0  -9  13  357.74   20.00
   0  -9 -13  319.18   40.76
   0  -9 -13  374.35   43.93
   0  -9  14  110.24   34.94
   0  -9 -14  157.56   17.75
   0  -9 -14  103.49   32.55
   0  -9  14  118.81   14.53
   0  -9 -14  134.54   35.77
   0   9  14  127.81   19.30
   0  -9 -15   23.44   14.58
   0  -9 -15   45.86   29.07
   0  -9  15   47.74   30.13
   0  -9 -15   14.08   27.39
   0  -9  15   12.57   11.58
   0   9  15   19.00   17.56
   0   9  16  -14.27   18.54
   0  -9 -16  -29.12   29.63
   0  -9 -16   26.27   33.47
   0  -9  16   76.02   31.70
   0  -9  17   50.10   30.97
   0  -9 -17   66.86   31.60
   0  -9 -17   11.59   30.17
   0   9  17   57.21   19.70
   0  -9  18   20.39   31.12
   0  -9 -18   -9.77   30.40
   0   9  18   26.25   19.87
   0  -9 -18   34.05   30.88
   0  -9 -19   45.30   33.61
   0  -9  19   -4.11   30.10
   0  -9 -19   78.75   33.50
   0   9  19   85.97   21.49
   0  -9 -20   17.02   30.64
   0  -9  20   47.21   32.85
   0  -9 -20   45.07   33.48
   0  -9  21  106.52   35.80
   0  -9 -21  123.68   41.15
   0  -9  22   38.14   33.10
   0  -9 -22  -26.86   37.25
   0  -9 -23   60.27   37.98
   0 -10   0  141.06   23.15
   0 -10   0  123.60   28.43
   0 -10   0  144.10   20.77
   0  10   0  105.02   17.06
   0  10  -1  645.96   26.98
   0  10  -1  624.89   45.50
   0  10   1  641.93   31.15
   0 -10   1  643.46   40.36
   0 -10  -1  611.21   46.62
   0  10   1  603.30   40.97
   0 -10  -1  657.63   31.71
   0 -10  -1  645.70   30.47
   0 -10   1  674.16   35.49
   0 -10   1  708.00   48.12
   0 -10  -2   98.00   16.43
   0 -10   2  107.33   28.71
   0  10   2  103.20   23.15
   0 -10  -2   80.33   28.23
   0  10  -2  112.05   13.27
   0  10   2  122.38   20.35
   0 -10   2   99.79   21.87
   0 -10   2   78.19   25.60
   0 -10  -2   95.62   16.98
   0  10  -2  127.65   30.12
   0 -10   3   -3.75   20.00
   0  10  -3   13.68    9.52
   0 -10   3  -23.31   25.71
   0  10   3    4.06   18.51
   0 -10  -3  -36.56   27.61
   0  10   3   13.98   20.82
   0  10  -3   -9.20   24.19
   0  10   3   -5.63   22.02
   0 -10  -3    3.88   11.29
   0 -10  -3   -3.16   13.03
   0 -10   3  -19.91   27.02
   0 -10   4  308.30   30.18
   0  10   4  313.91   30.62
   0  10  -4  344.61   37.84
   0 -10  -4  298.05   39.21
   0 -10  -4  294.40   16.66
   0 -10  -4  274.54   18.25
   0 -10   4  271.04   38.25
   0 -10   4  327.36   36.63
   0  10   4  329.70   28.82
   0  10   4  303.64   32.25
   0  10  -4  307.64   15.03
   0  10  -5   17.49   24.49
   0 -10   5    5.14   32.12
   0  10   5    8.55   19.88
   0 -10   5   11.30   20.75
   0  10  -5   -0.34    7.86
   0  10   5   -0.69   19.13
   0 -10  -5   -1.85   10.92
   0 -10   5    0.57   11.53
   0 -10   5   24.34   25.71
   0  10   5   23.17   21.46
   0 -10  -5   -8.05    8.91
   0 -10  -5  -32.42   26.47
   0 -10   6  424.36   20.71
   0  10   6  474.53   36.01
   0 -10  -6  368.15   11.58
   0  10  -6  473.93   40.07
   0 -10  -6  448.87   43.64
   0 -10  -6  355.94   16.17
   0  10   6  426.74   27.63
   0 -10  -6  423.60   17.40
   0 -10   6  438.22   52.09
   0  10  -6  406.59   41.32
   0 -10   6  432.74   36.79
   0 -10   6  435.95   40.28
   0 -10   7   35.82   38.82
   0 -10  -7    8.83    8.70
   0 -10   7   25.96   24.79
   0 -10  -7   31.10    6.27
   0 -10  -7   51.79   27.48
   0 -10   7  -22.72   24.02
   0 -10   7   15.90   11.08
   0  10  -7   18.19   24.99
   0  10   7    2.83   16.55
   0  10  -7   32.77   24.77
   0 -10   8  -23.12   23.62
   0 -10   8   17.25   23.93
   0 -10  -8   22.72    4.92
   0  10   8   23.50   16.12
   0 -10   8   19.59   10.16
   0 -10  -8   12.76   29.31
   0  10   9  311.85   24.06
   0 -10   9  319.70   17.60
   0 -10  -9  377.42   43.27
   0 -10   9  356.62   36.04
   0 -10   9  360.43   37.66
   0 -10  10   30.46   10.62
   0 -10  10   56.14   28.97
   0 -10  10   34.04   22.83
   0 -10 -10   13.14    5.23
   0 -10 -10   11.58   28.84
   0  10  10   44.70   17.90
   0  10  11   82.26   19.08
   0 -10 -11  103.76   10.18
   0 -10  11  117.31   25.71
   0 -10 -11   78.54   31.99
   0 -10  11  100.30   13.25
   0 -10  11  129.77   32.46
   0 -10 -12  162.41   37.43
   0 -10 -12   98.35   11.59
   0 -10  12  169.29   34.18
   0 -10 -12  215.48   40.45
   0  10  12  168.13   21.45
   0 -10  12  167.94   25.64
   0 -10  12  144.74   13.75
   0 -10  13  289.07   18.39
   0 -10 -13  340.21   44.25
   0 -10 -13  274.34   41.29
   0 -10 -13  243.23   15.52
   0  10  13  211.29   23.57
   0 -10  13  374.89   44.51
   0 -10 -14   -5.54   30.08
   0 -10  14   32.03   28.56
   0 -10 -14   57.08   32.45
   0  10  14   24.63   17.09
   0 -10  14   20.90   11.42
   0 -10 -15  416.43   47.71
   0 -10  15  505.86   49.47
   0 -10 -15  416.17   52.00
   0  10  15  445.89   29.46
   0 -10  16   31.80   32.92
   0  10  16    9.93   18.39
   0 -10 -16   15.88   30.59
   0 -10 -16   45.40   33.81
   0 -10 -17   17.55   31.31
   0 -10  17   26.51   31.06
   0 -10 -17   -7.89   30.51
   0  10  17   26.86   18.92
   0 -10 -18   13.49   32.30
   0 -10 -18  -23.01   32.43
   0 -10  18   17.67   31.39
   0 -10 -19   48.70   35.74
   0 -10 -19   -6.33   30.04
   0 -10  19   30.27   33.74
   0 -10  20   50.16   31.84
   0 -10 -20   62.52   35.76
   0 -10 -20  125.58   36.15
   0 -10  21  -27.73   35.50
   0 -10 -21  -13.68   34.52
   0 -10 -22  105.59   50.53
   0 -11   0  -13.10   19.38
   0 -11   0  -20.49   29.81
   0  11   0   -6.37   21.27
   0 -11   0  -28.83   18.25
   0  11   0   15.59   14.94
   0 -11  -1  146.39   20.87
   0 -11   1  217.79   30.42
   0  11   1  114.74   26.95
   0 -11  -1  175.79   21.96
   0  11   1  172.85   21.01
   0  11  -1  146.74   16.95
   0 -11   1  185.80   34.86
   0 -11  -1  202.61   35.14
   0 -11   1  143.59   22.88
   0 -11   2    7.42   20.85
   0 -11  -2   11.28   27.20
   0  11  -2   -4.51   10.82
   0  11   2    7.78   16.98
   0 -11   2   -2.22   25.16
   0 -11  -2   20.60   15.99
   0 -11   2  -21.23   28.46
   0 -11  -2    1.77   14.43
   0  11   3   -1.79   19.33
   0 -11  -3   -8.15   14.07
   0  11  -3   -2.37    9.83
   0 -11   3    9.82   20.58
   0 -11   3  -66.03   29.88
   0 -11  -3   13.64   26.00
   0 -11  -3    8.56   11.67
   0 -11   3   -8.58   25.20
   0 -11  -4  129.93   13.65
   0  11   4  159.52   26.61
   0  11   4  120.81   25.30
   0 -11  -4  124.03   15.70
   0 -11   4  121.95   24.93
   0 -11   4   94.81   28.16
   0  11  -4  112.29   11.93
   0 -11  -4  128.52   32.62
   0 -11   4   86.83   32.86
   0 -11  -5  141.75   35.03
   0  11  -5  126.37   11.59
   0 -11   5  140.82   28.10
   0 -11   5  205.67   38.34
   0  11   5  106.75   23.51
   0 -11  -5  131.87   14.39
   0 -11   5  100.83   36.56
   0 -11  -5  107.81   12.05
   0  11   5  134.25   26.08
   0 -11   6   29.34   39.13
   0 -11   6   51.42   29.72
   0 -11   6   41.99   24.69
   0 -11  -6   -0.49   29.67
   0  11   6   44.15   22.94
   0  11   6   13.12   19.58
   0 -11  -6   19.62   10.58
   0 -11  -6    7.41   10.22
   0 -11  -7  131.97   34.75
   0  11   7  196.49   24.50
   0  11   7  245.58   32.99
   0 -11   7  200.58   16.71
   0 -11   7  223.59   35.86
   0 -11  -7   86.10    9.13
   0 -11  -7  167.54    8.10
   0 -11   7  223.84   33.46
   0  11   8   52.67   18.41
   0 -11   8   52.54   13.26
   0 -11   8   94.04   28.98
   0  11   8   54.77   24.93
   0 -11  -8  147.15   35.64
   0 -11   8   82.42   29.19
   0 -11   9  968.55   55.69
   0 -11   9  823.04   26.50
   0  11   9  757.86   33.32
   0 -11   9  997.27   56.57
   0 -11  -9  938.78   62.85
   0 -11  10   12.61   10.76
   0 -11 -10    1.37   30.29
   0 -11  10  -32.23   24.52
   0 -11  10    3.29   27.09
   0  11  10   28.05   18.11
   0 -11  11    8.11   27.96
   0 -11  11   20.58   23.36
   0 -11  11    0.79   10.16
   0 -11 -11   20.90   33.06
   0  11  11   21.10   18.79
   0  11  12  -30.82   18.87
   0 -11  12    7.52   10.20
   0 -11 -12   43.31   32.78
   0 -11  12    1.78   23.37
   0 -11  12  -65.44   32.23
   0 -11 -13  189.32   42.34
   0  11  13  171.69   22.92
   0 -11  13  143.60   34.55
   0 -11  14  135.44   36.14
   0  11  14   71.36   20.05
   0 -11 -14  146.12   41.55
   0 -11 -15  691.34   59.49
   0 -11  15  839.48   58.87
   0  11  15  763.37   36.90
   0 -11 -16  -24.66   34.54
   0 -11  16    8.85   29.66
   0 -11 -17   -6.48   34.20
   0 -11 -17   27.90   33.78
   0 -11  17  -15.62   32.38
   0 -11 -18  -15.72   37.41
   0 -11  18   -8.50   31.96
   0 -11 -18   13.43   36.07
   0 -11  19   70.33   37.36
   0 -11 -19   -0.33   32.80
   0 -11 -19   52.49   39.66
   0 -11 -20   35.02   33.15
   0 -11 -20  -18.02   39.48
   0 -11  20   20.44   33.72
   0 -11 -21   89.15   42.79
   0  12   0  135.41   19.04
   0 -12   0  115.03   34.48
   0 -12   0  124.66   22.73
   0 -12   0   85.91   22.92
   0 -12   1  107.07   23.28
   0 -12  -1   52.00   18.31
   0 -12  -1   57.39   32.32
   0  12   1   72.84   19.54
   0 -12  -1   52.88   18.12
   0 -12   1   76.17   24.51
   0 -12   1   45.36   28.31
   0  12  -1   62.54   15.13
   0  12  -2   22.72   12.42
   0 -12  -2  -10.58   14.61
   0 -12   2  -25.66   26.01
   0 -12  -2   -3.43   30.33
   0 -12   2   37.26   23.08
   0 -12  -2   13.89   16.47
   0  12   2   12.80   18.66
   0 -12   2   74.81   33.86
   0 -12  -3  327.32   42.17
   0 -12   3  355.27   33.62
   0  12   3  393.40   33.07
   0 -12  -3  342.92   21.52
   0 -12  -3  344.55   23.07
   0 -12   3  308.96   41.75
   0 -12   3  349.29   41.23
   0  12  -3  318.32   19.18
   0 -12  -4   21.05   11.48
   0 -12   4   63.83   25.69
   0 -12   4   21.81   30.47
   0  12  -4   30.09   10.47
   0 -12   4   33.48   32.84
   0 -12  -4   10.89   27.96
   0 -12  -4   34.73   14.52
   0  12   4   37.82   21.96
   0 -12   5   12.29   24.17
   0  12  -5   29.96    9.81
   0 -12  -5   31.66   12.51
   0  12   5   42.31   23.56
   0 -12  -5   21.04   10.90
   0 -12  -5   56.53   34.69
   0 -12   5   51.64   27.88
   0 -12   5   71.59   37.61
   0  12   5   37.66   23.89
   0 -12   6  -23.17   29.17
   0  12   6   -0.31   23.07
   0 -12  -6    8.28    9.74
   0 -12  -6   -9.72   29.48
   0  12   6   52.58   22.89
   0 -12   6   14.13   25.90
   0 -12  -6   -0.82    9.74
   0 -12   7   58.96   28.39
   0 -12   7   73.45   32.57
   0  12   7   55.45   26.08
   0 -12  -7   76.42   35.69
   0  12   7   63.89   22.87
   0 -12  -7    4.49    6.04
   0  12   8    5.78   23.28
   0 -12  -8   -7.41   32.47
   0 -12   8    1.35   28.41
   0  12   8    8.84   19.55
   0 -12   8  -29.15   27.14
   0 -12   9  163.70   35.33
   0 -12  -9  183.43   40.36
   0 -12   9  208.47   35.54
   0 -12   9  150.09   14.64
   0  12   9  159.41   22.61
   0  12   9  169.63   31.38
   0  12  10   31.32   26.61
   0 -12  10   -4.82   26.45
   0  12  10   19.94   17.18
   0 -12  10   72.72   31.45
   0 -12 -10   15.50   33.16
   0 -12  10   22.47   11.78
   0  12  11  432.69   42.98
   0 -12  11  625.22   50.40
   0  12  11  341.69   26.03
   0 -12 -11  449.27   52.68
   0 -12  11  532.47   45.88
   0  12  12  -18.04   25.35
   0  12  12   17.95   17.47
   0 -12 -12   17.05   32.73
   0 -12  12   -0.53   28.94
   0 -12  12   13.74   23.74
   0 -12  13  338.21   34.82
   0 -12 -13  302.89   46.83
   0 -12  13  362.22   46.64
   0  12  13  246.21   24.08
   0 -12  14   98.39   37.46
   0 -12 -14   84.37   38.48
   0 -12 -15    3.60   33.00
   0 -12  15  -20.56   31.33
   0 -12 -16   19.07   35.51
   0 -12  16   32.58   30.47
   0 -12 -17  216.66   46.33
   0 -12  17  330.16   47.61
   0 -12  18   45.64   32.32
   0 -12 -18    8.00   34.17
   0 -12  19  185.24   42.34
   0 -12 -19  114.87   39.71
   0 -13   0   -5.05   18.98
   0 -13   0   34.27   22.19
   0 -13   0  -13.77   31.90
   0  13   0   -8.26   15.91
   0 -13  -1  125.24   35.28
   0 -13   1  117.62   33.00
   0 -13  -1  115.78   20.83
   0 -13   1  105.72   27.01
   0  13  -1  112.53   17.21
   0 -13   1  119.99   24.21
   0  13   1  115.59   20.64
   0 -13  -1  136.52   22.57
   0  13   2   23.04   19.78
   0 -13   2    2.32   25.81
   0 -13  -2  -12.76   33.03
   0 -13   2  -13.99   32.57
   0 -13  -2   14.27   16.73
   0  13  -2   -4.33   12.15
   0 -13  -2   21.54   16.06
   0 -13  -3   20.69   15.88
   0 -13  -3   50.54   35.84
   0 -13   3    7.62   22.33
   0 -13   3   36.82   31.12
   0 -13  -3   15.97   13.35
   0  13  -3   37.06   12.57
   0 -13   3   43.21   30.93
   0  13   3   36.48   21.77
   0  13   4   29.41   21.31
   0 -13  -4   20.81   13.76
   0 -13   4   55.94   25.36
   0 -13  -4   43.51   13.27
   0 -13  -4   17.82   30.58
   0 -13   4   42.15   34.04
   0  13  -4   39.59   11.08
   0 -13   4   59.79   30.78
   0  13  -5  234.32   15.24
   0 -13  -5  163.66   15.32
   0  13   5  174.77   28.91
   0 -13  -5  239.05   43.24
   0 -13   5  241.65   33.07
   0 -13  -5  161.86   15.45
   0 -13   5  198.13   40.43
   0  13   6   31.01   25.11
   0 -13   6   11.09   27.38
   0 -13  -6    8.67    9.66
   0 -13   6   31.93   26.02
   0  13   6    1.63   23.09
   0 -13  -6  -25.28   33.74
   0 -13  -6   14.60   10.65
   0 -13   7  111.39   35.53
   0 -13   7  124.22   30.22
   0  13   7   88.27   23.27
   0 -13  -7  212.18   41.66
   0  13   7  128.63   30.63
   0  13   8   -8.56   20.61
   0  13   8  -49.16   27.09
   0 -13  -8  -61.53   35.72
   0 -13   8   -9.51   30.73
   0  13   9   45.80   27.10
   0 -13  -9   93.31   37.41
   0 -13   9   26.35   29.65
   0 -13   9   61.16   31.06
   0  13   9   29.36   19.38
   0 -13  10   -0.76   28.24
   0  13  10   -1.31   18.92
   0 -13 -10  -17.68   33.25
   0  13  10    8.25   28.14
   0 -13  10   28.71   29.74
   0  13  11   -4.30   26.25
   0 -13  11   24.95   29.17
   0 -13 -11   -4.65   38.08
   0 -13  11   40.65   30.36
   0  13  11   11.23   18.14
   0 -13  12   -5.50   25.50
   0  13  12   -9.94   27.29
   0 -13  12   18.55   31.27
   0 -13  13   -6.01   30.59
   0  13  13    0.17   26.26
   0 -13  13   49.52   26.38
   0 -13 -13   46.82   37.23
   0 -13 -14    1.32   34.82
   0  13  14   19.24   28.20
   0 -13  14   34.63   32.85
   0 -13  15   68.42   33.99
   0 -13 -15  167.59   44.07
   0  13  15   66.78   31.72
   0 -13  16   31.21   32.72
   0  13  16   30.42   30.27
   0 -13 -16   46.64   35.42
   0 -13 -17  124.29   38.03
   0  13  17  136.16   33.76
   0 -13  18   94.97   37.23
   0  13  18   23.52   28.61
   0 -13 -18    0.47   33.95
   0  13  19   18.23   29.58
   0 -13 -19  -10.96   35.70
   0 -14   0    0.48   35.46
   0 -14   0    6.51   19.73
   0  14   0   -4.57   15.72
   0 -14   0   -2.87   21.24
   0 -14   1  319.77   30.96
   0 -14  -1  314.88   27.44
   0 -14   1  353.79   50.62
   0 -14   1  316.51   34.51
   0  14  -1  349.43   23.81
   0 -14  -1  309.41   27.51
   0  14   1  378.03   29.72
   0 -14  -1  428.51   51.95
   0  14  -2   26.69   13.04
   0 -14  -2   97.09   36.78
   0 -14   2   42.61   27.73
   0 -14   2    4.80   22.16
   0 -14  -2   47.59   18.46
   0  14   2   19.92   19.55
   0 -14  -2   26.50   17.14
   0 -14   2   54.51   34.92
   0 -14   3   10.96   33.36
   0  14  -3   12.36   10.97
   0  14   3   48.62   22.71
   0 -14  -3    4.65   35.15
   0 -14   3   -2.52   23.37
   0 -14  -3   49.12   17.44
   0 -14   3    7.58   32.45
   0 -14  -3   25.06   14.30
   0 -14   4   14.68   33.88
   0 -14   4   23.72   25.31
   0 -14  -4   32.02   13.04
   0 -14  -4   43.58   35.28
   0  14  -4   37.85   11.20
   0 -14  -4   44.12   14.84
   0  14   4   40.36   23.79
   0  14   5  -25.23   23.24
   0 -14  -5   20.80   36.77
   0 -14  -5   -3.06   10.95
   0 -14   5   34.85   35.42
   0 -14   5   -2.42   26.73
   0 -14  -5   11.04   11.77
   0  14  -5   -5.55    9.99
   0 -14   6    5.90   26.19
   0 -14   6   -6.14   33.25
   0 -14  -6    0.45   36.39
   0 -14  -6    6.19   10.12
   0 -14  -6   18.28    8.80
   0  14   6   23.06   24.51
   0  14   7  131.56   31.17
   0 -14  -7  125.69   38.84
   0 -14   7  143.94   34.49
   0 -14   7  135.78   37.50
   0 -14  -8   37.10   37.45
   0  14   8   58.26   27.85
   0 -14   8   14.32   29.53
   0 -14   8   36.99   35.37
   0 -14   9  347.61   44.53
   0  14   9  342.66   39.05
   0 -14  -9  302.31   52.46
   0 -14   9  437.64   45.74
   0 -14  10   73.14   34.73
   0  14  10   61.49   30.14
   0 -14 -10   33.86   36.58
   0 -14  10   32.17   31.89
   0 -14 -11  200.71   44.04
   0  14  11  211.13   35.27
   0 -14  11  243.86   40.09
   0 -14  11  346.18   44.49
   0 -14  12  -48.69   32.84
   0 -14  12   39.35   29.79
   0  14  12  -22.39   26.68
   0 -14 -12   79.89   41.56
   0  14  13  121.57   35.58
   0 -14 -13   82.20   41.42
   0 -14  13  100.00   34.90
   0 -14  13   45.41   27.95
   0 -14  14   51.76   33.46
   0  14  14   61.56   30.12
   0  14  15   16.25   30.00
   0 -14 -15   23.98   39.05
   0 -14  15  -12.58   32.56
   0 -14  16   19.73   35.83
   0 -14 -16  -50.44   39.61
   0  14  16   27.99   31.61
   0 -14 -17   43.54   36.42
   0 -14  17   33.76   36.48
   0  14  17    6.53   29.62
   0 -14  18   51.75   35.79
   0 -14 -18   15.18   34.83
   0  14  18  -62.86   31.16
   0 -14 -19   28.19   34.45
   0 -15   0   12.06   20.25
   0  15   0   15.26   17.88
   0 -15   0  -18.24   20.13
   0 -15   0  -22.80   35.81
   0 -15   1  116.75   26.03
   0 -15   1  130.79   25.84
   0  15  -1  146.34   18.55
   0 -15  -1  187.14   42.20
   0 -15   1  115.01   41.72
   0 -15  -1  134.19   22.26
   0 -15  -1  113.59   22.12
   0  15   1  148.68   23.43
   0 -15  -2    1.28   16.57
   0  15   2   18.90   20.69
   0  15  -2   18.20   13.67
   0 -15  -2   38.87   39.99
   0 -15   2   20.32   25.84
   0 -15  -2   18.99   16.90
   0 -15   2    8.52   23.36
   0 -15   2  -33.41   34.90
   0 -15  -3  189.49   19.16
   0  15   3  256.01   30.00
   0 -15  -3  252.27   22.64
   0 -15  -3  331.06   48.83
   0 -15   3  305.74   35.44
   0 -15   3  277.11   47.95
   0  15  -3  215.36   18.27
   0  15  -4    1.71   11.30
   0 -15  -4   49.29   38.14
   0  15   4   13.38   22.52
   0 -15   4  -21.32   34.81
   0 -15   4   20.06   25.94
   0 -15  -4   22.39   13.84
   0 -15  -5  284.02   51.83
   0 -15   5  356.99   39.34
   0  15  -5  286.44   17.36
   0 -15   5  248.46   43.69
   0  15   5  339.64   37.34
   0 -15  -5  187.41   14.72
   0 -15  -6   44.51   41.99
   0 -15   6   -4.32   31.64
   0  15   6   17.02   25.30
   0 -15   6   23.94   27.69
   0 -15  -7   10.80   35.42
   0 -15   7   44.99   35.71
   0 -15   7    3.07   26.94
   0  15   7   -9.61   25.15
   0 -15  -8  -16.71   37.40
   0 -15   8  -31.53   31.71
   0  15   8    3.41   26.35
   0 -15   8   32.97   32.93
   0 -15   9  -10.57   33.24
   0 -15  -9  -24.57   39.66
   0 -15   9    6.13   30.79
   0  15   9   16.67   27.89
   0 -15  10   48.25   33.64
   0 -15  10   36.43   32.52
   0 -15 -10  -23.27   37.19
   0  15  10   25.74   30.86
   0 -15  11   46.92   33.94
   0 -15  11   56.50   34.32
   0 -15 -11  -27.03   38.37
   0  15  11    4.47   28.55
   0 -15  12  -23.18   29.94
   0 -15 -12   -1.42   37.32
   0  15  12   39.68   32.80
   0 -15  12  -45.00   32.61
   0 -15 -13   78.72   44.08
   0 -15  13   11.23   30.94
   0  15  13   49.71   30.38
   0 -15  13    0.36   29.94
   0 -15  14   12.05   25.06
   0  15  14   33.53   28.91
   0 -15  14   15.36   31.24
   0 -15 -14   38.88   40.51
   0  15  15   23.32   27.95
   0 -15 -15   41.84   40.65
   0 -15  15   55.51   33.19
   0 -15  16   -9.73   33.94
   0  15  16   30.89   31.67
   0 -15 -16    8.78   39.11
   0  15  17   12.19   29.86
   0 -15  17   46.75   36.14
   0 -15 -17   -4.70   37.05
   0 -15 -18   55.45   38.84
   0 -16   0  -28.96   22.69
   0  16   0   11.26   16.32
   0 -16   0   29.35   38.58
   0  16  -1   64.29   17.19
   0 -16  -1   13.58   18.75
   0 -16   1   64.53   34.79
   0 -16   1   96.47   25.90
   0 -16  -1   39.47   39.04
   0  16   1   58.63   19.48
   0 -16  -2   72.90   39.57
   0  16   2   61.43   22.22
   0 -16  -2   35.04   17.98
   0  16  -2   36.38   14.88
   0 -16   2   26.27   36.92
   0 -16   2   39.89   25.40
   0 -16  -3   49.93   39.31
   0 -16   3   84.95   40.73
   0  16   3  107.84   25.66
   0 -16   3  146.33   30.51
   0  16  -3   50.00   12.78
   0 -16  -3   41.92   15.96
   0 -16  -4    6.55   41.31
   0 -16   4   48.30   27.73
   0  16   4    0.84   23.17
   0 -16   4  -46.97   40.03
   0  16  -4   16.43   11.52
   0 -16   5   19.07   27.18
   0  16   5   70.75   28.00
   0 -16   5   62.73   41.77
   0 -16  -5   28.96   43.06
   0  16   6   -1.27   26.34
   0 -16   6   19.73   35.10
   0 -16  -6   15.55   42.96
   0 -16   6    7.21   26.69
   0 -16   7  101.78   33.38
   0 -16  -7   96.87   47.61
   0  16   7   70.32   26.05
   0 -16   7   69.44   38.58
   0 -16   8  -31.05   35.14
   0  16   8   62.66   29.72
   0 -16  -8   98.97   48.29
   0 -16   8  -56.30   33.01
   0 -16   9  376.01   45.73
   0  16   9  256.39   38.63
   0 -16  -9  230.77   53.62
   0 -16   9  305.76   47.33
   0 -16  10    7.68   30.96
   0 -16  10    3.81   34.00
   0 -16 -10  -44.12   42.40
   0  16  10   -5.62   28.17
   0  16  11  -46.50   29.15
   0 -16  11   52.09   32.40
   0 -16  11   65.62   34.07
   0 -16 -11  -37.47   43.88
   0 -16 -12   42.66   39.94
   0  16  12   19.10   29.76
   0 -16  12   28.82   29.25
   0 -16  12   14.18   31.85
   0 -16 -13   78.42   42.66
   0 -16  13  181.55   36.60
   0 -16  13  106.33   38.62
   0  16  13  123.55   35.16
   0 -16  14   20.21   28.46
   0 -16 -14   40.15   41.02
   0 -16  14  -14.90   32.80
   0  16  14  -42.45   29.84
   0 -16  15   99.17   37.56
   0  16  15   18.69   28.76
   0 -16 -15   77.42   39.32
   0  16  16    1.50   27.31
   0 -16 -16   51.97   37.31
   0 -16 -17  -17.42   31.59
   0 -16 -18   48.45   31.99
   0 -17   0   53.74   22.11
   0  17   0    7.61   16.51
   0 -17   0   65.16   39.72
   0  17  -1   12.12   15.24
   0 -17   1   23.64   21.84
   0 -17  -1   11.84   18.93
   0 -17   1   -5.08   39.43
   0 -17  -1  -50.35   40.99
   0  17   1   25.49   18.80
   0 -17  -2   44.79   40.35
   0 -17   2   41.54   36.08
   0  17  -2   -6.88   12.97
   0  17   2   27.52   19.56
   0 -17   2   23.42   23.11
   0  17   3  107.44   26.49
   0 -17  -3   71.25   42.23
   0 -17   3   34.44   25.83
   0 -17   3   62.47   41.53
   0 -17   4   21.03   25.37
   0 -17  -4   45.91   45.91
   0  17   4   52.80   25.79
   0 -17   4    9.38   37.80
   0 -17   5  195.36   46.83
   0 -17   5  232.87   35.73
   0  17   5  150.26   30.85
   0 -17  -5  230.58   50.61
   0 -17   6   74.12   41.34
   0  17   6   44.29   28.34
   0 -17   6   99.80   32.99
   0 -17  -6   93.35   44.50
   0 -17   7  254.71   39.92
   0 -17  -7  161.88   48.77
   0 -17   7  275.25   51.56
   0  17   7  225.72   37.15
   0 -17  -8   19.52   45.37
   0  17   8   17.36   27.09
   0 -17   8    0.10   30.57
   0 -17   8   -0.38   37.16
   0 -17   9  222.66   47.24
   0 -17   9  347.95   43.27
   0 -17  -9  273.53   56.52
   0  17   9  322.77   41.36
   0  17  10  -22.33   26.91
   0 -17  10   39.64   32.63
   0 -17  10   23.97   37.80
   0 -17 -10  -50.79   44.56
   0 -17  11   35.90   33.35
   0 -17  11   10.93   34.26
   0 -17 -11    1.81   44.34
   0  17  11   88.10   31.58
   0 -17 -12  -37.74   48.49
   0 -17  12  -29.20   32.28
   0  17  12   29.32   28.62
   0 -17  12   35.02   33.05
   0 -17  13   35.54   35.30
   0 -17 -13  -48.74   44.33
   0  17  13   18.67   27.25
   0 -17  13   41.51   31.93
   0 -17 -14   51.98   43.93
   0 -17  14   20.81   28.67
   0  17  14   51.03   29.02
   0 -17  14   78.18   36.49
   0 -17 -15   94.39   47.55
   0 -17 -16  295.75   51.58
   0 -18   0    3.03   39.85
   0  18   1   35.58   17.90
   0 -18  -1   -2.02   41.14
   0 -18   1   42.52   42.38
   0 -18   2   17.12   23.01
   0 -18   2   69.84   43.60
   0 -18  -2   49.08   42.88
   0  18   2   54.80   22.60
   0 -18  -3   80.18   47.93
   0  18   3   55.57   26.88
   0 -18   3   26.23   37.80
   0 -18   3   46.18   26.01
   0  18   4   11.54   23.21
   0 -18  -4   31.40   44.00
   0 -18   4   33.06   42.30
   0 -18   4   50.43   26.45
   0 -18   5   60.87   44.10
   0 -18   5   51.06   30.22
   0  18   5   13.22   25.02
   0 -18  -5   75.67   43.83
   0  18   6   34.00   26.94
   0 -18  -6   93.34   45.11
   0 -18   6   30.64   28.05
   0 -18   6   37.88   40.04
   0 -18  -7   59.19   44.69
   0  18   7  124.98   32.39
   0 -18   7  150.63   48.28
   0 -18   7  141.01   34.96
   0 -18  -8   67.60   45.39
   0 -18   8   85.97   54.79
   0  18   8   70.06   31.00
   0 -18   8   91.85   34.17
   0  18   9   47.31   29.57
   0 -18  -9   43.38   48.24
   0 -18   9   79.07   39.64
   0 -18   9   84.30   33.55
   0 -18  10   61.48   33.01
   0 -18  10  -13.27   38.73
   0  18  10  -16.25   27.08
   0 -18 -10   10.95   43.79
   0 -18  11   11.89   34.01
   0 -18 -11   70.09   43.74
   0  18  11   61.59   32.09
   0 -18  11   68.19   33.61
   0 -18  12   15.21   31.73
   0 -18  12   -3.40   32.38
   0 -18 -12   -9.46   47.73
   0  18  12    9.21   28.55
   0 -18  13   11.52   32.08
   0 -18 -13  -18.03   38.63
   0  18  13   22.38   28.17
   0 -18  13   -7.49   32.04
   0 -19   0   62.82   47.12
   0 -19  -1   95.85   49.72
   0 -19   1  122.32   50.12
   0 -19  -2   71.46   47.12
   0 -19   2   50.33   49.06
   0 -19   3  -23.98   40.00
   0 -19  -3   30.57   43.81
   0 -19  -4   58.43   47.16
   0 -19   4   92.04   49.44
   0 -19   5  118.22   31.49
   0  19   5  134.42   29.77
   0 -19   5  194.11   49.87
   0 -19  -5  222.95   58.10
   0 -19  -6  122.99   50.03
   0 -19   6  100.78   46.27
   0  19   6  122.30   33.09
   0 -19   6  141.42   33.63
   0 -19   7  346.77   56.93
   0  19   7  228.05   36.00
   0 -19   7  318.21   41.94
   0 -19  -7  416.70   63.49
   0 -19   8   73.63   43.47
   0  19   8  -29.21   30.16
   0 -19   8   50.29   30.66
   0 -19  -8  130.12   53.67
   0 -19   9   14.89   36.04
   0  19   9    7.67   26.34
   0 -19   9   22.38   28.44
   0 -19  -9    1.98   46.41
   0 -19  10   16.93   30.22
   0  19  10    6.33   26.87
   0  19  11   -6.22   23.39
   0 -19  11  -43.35   32.54
   0  19  12   16.43   20.35
   0 -19  12   -2.75   29.38
   0 -20   9  127.90   35.28
   0 -20  10   79.85   30.72
  -1   0   0   -6.98    4.23
   1   0   0   -4.86    3.80
  -1   0   0   -6.66    4.06
   1   0  -1 6032.70   39.09
   1   0   1 5180.99   36.76
   1   0  -1 6029.16   47.03
  -1   0  -1 5951.28   38.67
  -1   0  -2    6.78    7.30
   1   0  -2    3.93    8.65
  -1   0   2   14.11   12.83
  -1   0   2   -1.07    8.23
   1   0  -2    6.18   14.93
   1   0   2    0.76    7.06
   1   0   2    0.57    8.19
  -1   0   3 1096.30   25.89
   1   0  -3 1066.22   35.77
  -1   0   3 1029.76   25.22
  -1   0   3 1065.31   33.52
   1   0   3  965.66   20.14
  -1   0  -3  940.62   20.49
  -1   0  -4  109.72   12.54
  -1   0   4  101.23   21.76
  -1   0   4  124.47   15.60
   1   0   4   93.78   11.82
   1   0   5  394.66   18.21
   1   0  -5  424.82   23.48
  -1   0   5  418.89   21.88
  -1   0  -5  387.51   19.10
   1   0   6  243.04   17.01
  -1   0   6  257.50   19.99
  -1   0  -6  232.40   17.76
   1   0  -6  271.57   22.10
  -1   0   7   14.96   14.78
  -1   0  -7   -2.89   14.02
   1   0   7    1.37   13.39
   1   0  -7   19.15   17.60
  -1   0  -8    3.03   16.29
   1   0  -8   28.44   19.01
  -1   0   8   -4.77   16.21
   1   0   8   -0.44   14.92
   1   0   9  943.09   33.17
  -1   0  -9  942.91   37.63
  -1   0   9  959.00   36.53
   1   0  -9 1047.54   40.99
   1   0 -10   94.69   22.16
   1   0  10   81.84   17.70
  -1   0  10  106.56   21.18
  -1   0 -10   77.52   19.58
  -1   0 -11 4022.98   79.67
  -1   0  11 4033.72   77.47
   1   0  11 3926.66   69.14
   1   0 -11 3835.47   82.21
  -1   0 -12   75.55   22.05
   1   0  12   78.70   19.17
  -1   0  12   73.56   20.42
   1   0 -12   96.65   23.48
  -1   0  13 1679.95   54.15
  -1   0 -13 1766.04   60.50
   1   0  13 1769.51   51.76
   1   0 -13 1639.69   59.96
   1   0 -14  127.57   28.08
  -1   0 -14  117.72   25.76
   1   0  14  127.46   22.35
  -1   0  14  127.19   22.35
   1   0 -15    0.17   11.80
   1   0 -15   23.07   24.16
  -1   0  15   14.85   19.07
   1   0  15   23.92   21.57
   1   0  16    4.07   19.07
  -1   0  16   17.61   20.52
   1   0 -16    9.58   12.35
   1   0 -17   96.75   16.58
   1   0  17  104.17   24.78
  -1   0  17  100.50   24.81
  -1   0  18   25.19   22.79
   1   0 -18   25.88   13.86
   1   0  18   54.27   22.91
   1   0  19   25.01   21.81
  -1   0  19    5.10   22.36
   1   0  20   26.07   22.06
  -1   0  20   30.08   24.29
  -1   0  21  190.35   32.12
   1   0  21  113.91   27.10
   1   0  22    3.43   23.09
  -1   0  22   31.42   24.71
   1   0  23  678.69   47.29
  -1   0  23  606.07   46.02
   1   0  24  -27.80   27.21
  -1   0  24   22.60   26.26
  -1   0  25   13.74   25.00
   1   0  25  -25.54   28.67
   1   0  26   22.45   25.85
  -1   0  26  -29.26   27.90
  -1   1  26   37.35   26.40
   1  -1  26   61.14   30.20
   1  -1  25  188.10   34.30
  -1   1  25  198.38   34.55
  -1   1  24   34.44   25.94
   1  -1  24   10.95   26.43
  -1   1  23   11.85   23.51
   1  -1  23   51.02   26.09
  -1   1  22  -24.03   23.68
   1  -1  22  -23.53   25.31
  -1   1  21  119.61   28.80
   1  -1  21   97.49   28.16
   1  -1  20   29.35   23.68
  -1   1  20   61.39   23.95
   1  -1  19  109.23   27.55
  -1   1  19  107.81   24.37
  -1   1  18   44.46   22.57
   1  -1  18   34.99   23.71
   1   1 -18    6.35   15.18
   1  -1  17  212.59   28.98
   1   1 -17  256.81   23.45
  -1   1  17  202.71   26.36
   1   1 -16  -14.26   15.38
   1  -1  16   44.33   22.15
  -1   1  16   18.70   18.55
   1   1 -15 1861.94   47.18
  -1   1  15 1727.45   55.27
   1  -1  15 1820.32   58.45
  -1  -1 -15 1798.64   66.07
  -1   1  14   19.28   17.46
   1  -1  14   26.34   18.65
   1   1 -14   35.77   13.81
   1   1 -14   37.15   23.18
  -1  -1 -14   20.94   20.54
  -1   1  13  685.22   34.57
   1   1 -13  705.16   28.69
  -1  -1 -13  761.45   41.84
   1   1 -13  665.70   43.83
   1  -1  13  706.82   36.65
  -1  -1 -12   21.39   17.62
   1  -1  12    9.82   17.40
  -1   1  12   55.33   17.53
   1   1 -12   49.41   12.52
   1   1 -12   73.60   23.36
  -1  -1 -11   19.08   18.78
   1  -1  11    7.99   17.78
  -1   1  11   12.77   14.88
   1   1 -11   46.05   22.85
   1   1 -11   29.96   12.16
   1   1 -10   36.10   20.39
   1   1 -10   39.09   11.78
   1  -1  10   14.17   16.45
  -1  -1 -10   36.38   17.88
  -1   1  10   36.85   16.26
  -1   1   9  644.08   29.58
   1   1  -9  647.27   36.26
   1  -1   9  639.40   30.76
  -1  -1  -9  615.23   29.91
   1   1  -9  612.43   21.84
   1   1  -8  185.45   23.84
   1   1  -8  186.82   13.75
  -1  -1  -8  193.59   18.95
   1  -1   8  175.83   19.81
  -1   1   8  189.45   18.70
  -1  -1  -7  335.06   19.50
   1   1  -7  321.48   25.77
   1  -1   7  286.94   20.72
  -1   1   7  298.52   19.61
   1   1  -7  303.61   15.33
   1  -1   6  258.33   19.29
  -1   1   6  247.99   17.56
   1   1  -6  252.66   23.61
   1   1  -6  248.07   13.05
  -1  -1  -6  238.14   16.45
   1   1  -5 1164.39   35.86
   1   1  -5 1201.50   20.55
  -1  -1  -5 1052.13   26.38
  -1   1   5 1165.26   29.20
   1  -1   5 1163.54   29.50
  -1   1   4   91.99   14.39
   1  -1   4   81.73   13.75
  -1  -1  -4  102.87   11.29
   1   1  -3  437.17   31.08
  -1   1   3  499.82   16.80
   1  -1   3  484.97   16.97
  -1  -1  -3  457.80   14.50
  -1   1   3  504.62   23.83
  -1   1   3  477.36   21.70
  -1   1   2  174.86   12.99
  -1   1   2  133.36   14.56
   1  -1   2  135.91   10.49
  -1  -1  -2  142.84   10.45
   1  -1   2  128.26    8.99
   1   1  -2  138.59   22.45
   1   1  -2  136.07    9.04
   1   1  -1  863.63   12.08
   1  -1   1  792.20   15.53
   1   1  -1  723.28   23.72
  -1   1   1  892.79   19.30
  -1  -1  -1  869.63   17.22
   1  -1   1  831.27   15.03
   1  -1   1  800.87   15.74
   1   1   0  192.98    7.30
  -1   1   0  220.27   10.11
   1  -1   0  185.55    8.66
   1  -1   0  184.57    7.80
   1   1   0  201.73   13.29
  -1  -1   1  853.64   23.62
  -1   1  -1  880.97   15.77
   1   1   1  869.67   18.40
  -1   1  -1  796.88   14.65
   1  -1  -1  782.70   18.70
  -1  -1   1  852.79   11.41
   1  -1  -1  825.47   15.74
  -1  -1   2  169.07   19.84
  -1  -1   2  141.46    8.80
   1  -1  -2  133.99   13.85
   1  -1  -2  145.47   14.24
  -1   1  -2  129.31   10.26
   1   1   2  132.53   10.89
  -1   1  -3  492.44   17.49
  -1  -1   3  556.65   32.58
   1   1   3  471.23   16.37
   1  -1  -3  484.85   18.39
   1   1   3  531.86   15.60
  -1  -1   3  528.69   16.71
  -1  -1   3  542.16   23.14
  -1   1  -4   87.97   13.74
   1  -1  -4   75.43   13.08
   1   1   4   75.80   11.55
  -1  -1   4   91.46   18.71
  -1  -1   4  114.52   27.12
   1   1   4   95.35   13.14
  -1  -1   5 1149.12   48.40
   1   1   5 1066.48   24.29
   1  -1  -5 1161.84   29.91
  -1  -1   5 1209.96   35.74
  -1   1  -5 1203.57   30.48
   1  -1  -6  227.23   20.19
  -1   1  -6  242.10   20.17
  -1  -1   6  231.10   23.24
   1   1   6  235.51   15.78
   1   1   7  267.97   17.53
  -1  -1   7  324.50   25.96
   1  -1  -7  288.00   22.53
  -1   1  -7  309.66   22.47
  -1   1  -8  197.84   21.80
  -1  -1   8  194.41   24.74
   1   1   8  206.65   17.99
   1  -1  -8  208.48   21.71
  -1  -1   9  686.43   34.94
   1  -1  -9  697.96   33.98
   1   1   9  688.94   27.22
  -1   1  -9  671.53   33.40
  -1   1 -10   34.11   19.73
   1   1  10   12.63   14.92
   1  -1 -10   12.77   18.00
  -1  -1  10   34.77   21.81
  -1  -1  11   18.06   20.27
   1   1  11   17.50   16.15
   1  -1 -11   16.18   18.75
  -1   1 -11   34.55   20.13
  -1   1 -12   55.81   21.06
   1   1  12    7.21   15.25
  -1  -1  12   47.11   21.80
   1  -1 -12   53.83   21.67
   1   1  13  705.17   33.87
   1  -1 -13  680.99   39.41
  -1  -1  13  704.64   40.39
  -1   1 -13  747.87   44.00
  -1  -1  14   26.53   22.60
   1   1  14   18.96   17.01
   1  -1 -14   48.46   21.80
  -1   1 -14    4.17   23.96
  -1  -1  15 1756.30   61.62
   1  -1 -15 1671.90   64.06
   1   1  16   18.36   19.88
  -1  -1  16   31.90   24.14
   1  -1 -16  -28.69   23.89
  -1  -1  17  269.81   32.43
   1   1  17  344.03   30.63
  -1  -1  18   13.94   22.73
   1   1  18   41.04   22.52
  -1   1 -19  100.41   19.95
  -1  -1  19   81.23   26.79
   1   1  19  122.20   25.60
   1   1  20   42.15   23.60
  -1  -1  20   47.99   25.06
  -1  -1  21  103.32   29.59
   1   1  21  140.68   28.26
   1   1  22   16.75   23.33
  -1  -1  22  -42.83   28.25
  -1  -1  23   65.16   29.31
   1   1  23   63.54   27.70
  -1  -1  24    0.56   27.00
   1   1  24   18.73   24.05
   1   1  25  162.77   31.52
  -1  -1  25  153.13   34.59
   1  -1 -26   46.95   29.02
  -1  -1  26   10.85   28.88
   1   1  26   -9.93   26.11
   1  -2  25  182.29   35.93
  -1   2  25  172.53   30.53
   1  -2  24   13.49   25.54
  -1   2  24   10.19   23.67
  -1   2  23  133.86   28.04
   1  -2  23   74.01   28.69
   1  -2  22    6.60   26.20
  -1   2  22   -2.31   21.11
  -1   2  21  205.08   29.39
   1  -2  21  187.88   30.66
   1  -2  20   33.92   24.15
  -1   2  20   26.16   21.71
  -1   2  19  172.41   26.90
   1  -2  19  145.41   28.29
   1   2 -18   -4.37   15.68
   1  -2  18  -17.30   24.88
  -1   2  17   59.97   20.57
   1  -2  17   67.07   24.71
   1   2 -17   35.50   16.38
   1   2 -16   76.11   18.15
   1  -2  16   56.15   23.06
  -1   2  16   94.70   21.31
   1  -2  15   80.32   21.99
  -1   2  15   58.64   18.46
  -1  -2 -15   91.50   26.83
   1   2 -15   59.39   16.07
  -1   2  14   13.67   15.49
   1   2 -14   36.66   14.98
  -1  -2 -14   -6.80   22.15
   1  -2  14   28.26   20.62
   1   2 -14    6.66   23.99
  -1  -2 -13 1110.73   46.79
   1  -2  13 1041.17   44.55
   1   2 -13 1021.08   52.38
   1   2 -13 1065.73   36.63
  -1   2  13  997.42   38.25
   1  -2  12   95.48   20.78
  -1   2  12   88.60   16.72
   1   2 -12  100.80   16.06
  -1  -2 -12   67.20   20.27
   1   2 -12   73.13   25.18
  -1  -2 -11  582.04   32.50
   1   2 -11  554.04   25.96
  -1   2  11  512.65   26.55
   1  -2  11  575.28   32.29
   1   2 -11  532.68   38.79
   1   2 -10  284.91   19.32
  -1  -2 -10  274.35   23.34
   1  -2  10  277.25   25.83
  -1   2  10  279.90   20.87
   1   2 -10  293.60   30.43
  -1   2   9 1335.70   36.25
  -1  -2  -9 1354.67   38.85
   1   2  -9 1347.31   34.25
   1   2  -9 1328.82   50.70
   1  -2   9 1293.46   42.62
   1   2  -8  192.56   17.04
   1   2  -8  185.48   25.82
  -1   2   8  171.04   17.52
   1  -2   8  175.94   21.01
  -1  -2  -8  224.42   18.41
   1   2  -7   62.39   13.62
  -1  -2  -7   79.75   13.41
   1  -2   7   57.49   17.10
   1   2  -7   47.98   20.64
  -1   2   7   52.56   13.17
   1   2  -6  106.75   22.44
   1   2  -6   87.15   13.26
  -1   2   6  101.09   14.19
   1  -2   6  109.34   17.10
  -1  -2  -6   72.53   13.09
   1   2  -5  759.05   32.50
  -1  -2  -5  789.74   21.37
   1   2  -5  818.16   23.27
  -1   2   5  773.80   21.71
   1  -2   5  747.53   27.70
   1   2  -4  309.95   16.80
  -1   2   4  305.42   14.09
   1  -2   4  276.01   18.80
  -1  -2  -4  304.80   13.77
   1  -2   4  282.19   14.50
  -1   2   3 3367.16   40.24
   1   2  -3 3395.76   68.19
  -1   2   3 3441.46   45.77
  -1   2   3 3360.80   29.57
  -1  -2  -3 3299.86   36.60
   1   2  -3 3314.61   42.08
  -1   2   3 3428.07   52.44
   1  -2   3 3296.72   41.67
   1  -2   3 3261.96   35.47
  -1   2   3 3211.30   37.84
  -1   2   2 1080.20   30.21
   1  -2   2 1177.11   20.19
  -1   2   2 1130.46   24.99
   1   2  -2 1174.34   40.54
  -1  -2  -2 1128.75   21.71
   1  -2   2 1154.49   23.31
   1  -2   1 2070.66   26.49
   1  -2   1 1827.03   33.09
  -1   2   1 2095.46   34.13
   1  -2   1 2065.36   24.98
  -1  -2  -1 2072.06   29.29
   1   2  -1 2049.96   23.94
  -1   2   1 2016.65   33.65
   1   2  -1 1970.26   43.44
   1  -2   0   57.46   10.46
   1   2   0   76.22   14.83
  -1   2   0   69.53    7.12
   1  -2   0   61.64    6.91
  -1  -2   0   68.33   13.51
  -1  -2   0   79.34   10.51
  -1   2   0   72.92   10.36
  -1   2   0   68.65   13.07
   1  -2   0   58.31   13.09
   1  -2  -1 2148.03   35.19
  -1   2  -1 2233.76   27.01
  -1  -2   1 2113.68   40.56
  -1   2  -1 2198.85   26.58
   1  -2  -1 2208.56   35.28
  -1   2  -1 2208.72   37.29
   1   2   1 2038.40   32.51
  -1  -2   2 1004.97   34.78
  -1   2  -2  921.21   25.32
   1  -2  -2 1205.63   30.96
  -1   2  -2 1261.83   20.69
  -1   2  -2 1163.92   24.16
  -1  -2   2 1140.11   26.80
   1   2   2 1201.43   23.99
   1  -2  -2 1195.10   26.05
  -1  -2   3 3463.09   67.59
  -1  -2   3 3571.05   28.70
   1  -2  -3 3592.42   41.62
  -1  -2   3 3591.91   53.86
  -1   2  -3 3561.83   44.73
  -1  -2   3 3701.03   41.96
  -1   2  -3 3451.39   45.98
   1   2   3 3501.28   39.16
  -1  -2   4  310.01   16.14
   1  -2  -4  277.08   16.48
  -1   2  -4  307.90   19.71
  -1  -2   4  295.77   24.44
   1  -2  -4  286.18   20.21
  -1   2  -4  334.67   17.76
   1   2   4  297.19   15.96
  -1  -2   4  337.01   37.33
   1  -2  -5  821.11   23.04
  -1  -2   5  787.16   21.72
  -1   2  -5  852.88   29.22
  -1  -2   5  781.40   33.03
   1  -2  -5  892.75   30.55
  -1  -2   5  776.76   44.77
   1   2   5  741.23   22.70
   1   2   5  743.09   20.71
  -1  -2   6   80.20   21.22
  -1   2  -6   86.41   18.58
   1  -2  -6   92.10   16.26
   1   2   6   96.95   13.99
  -1  -2   6   81.30   29.66
  -1  -2   6   94.22   10.84
   1   2   6  100.94   13.11
   1  -2  -6  104.82   15.10
  -1   2  -7   80.37   18.85
   1   2   7   94.33   12.71
   1  -2  -7  105.41   16.80
  -1  -2   7  112.03   23.95
  -1  -2   8  199.89   27.34
   1  -2  -8  204.35   20.55
   1   2   8  205.49   17.04
  -1   2  -8  209.16   24.30
   1   2   9 1260.07   34.18
   1  -2  -9 1277.62   40.48
  -1  -2   9 1273.04   47.28
  -1   2  -9 1368.80   46.16
  -1  -2  10  261.44   28.34
   1   2  10  264.81   19.80
  -1   2 -10  293.94   27.90
   1  -2 -10  257.16   24.22
  -1  -2  11  533.66   35.71
   1   2  11  431.28   24.42
  -1   2 -11  458.81   33.61
   1  -2 -11  457.90   30.37
   1   2  12   71.17   15.88
   1  -2 -12   89.90   22.29
  -1   2 -12  114.02   24.77
  -1  -2  12   65.15   20.61
  -1   2 -13  953.84   48.64
   1  -2 -13  939.29   45.05
  -1  -2  13 1045.17   48.98
   1   2  13  983.43   36.99
   1   2  14   23.11   16.13
   1  -2 -14   11.39   21.50
  -1  -2  14   45.01   24.66
  -1  -2  15   73.27   27.11
   1   2  15   90.67   21.69
   1  -2 -15   42.31   23.69
  -1   2 -15   71.72   18.79
   1  -2 -16   81.04   25.22
   1   2  16   71.35   19.83
  -1  -2  16   44.46   23.12
  -1   2 -16   53.32   19.40
  -1  -2  17   23.98   24.43
   1   2  17   26.22   19.16
  -1   2 -17   54.25   19.39
  -1   2 -18   14.22   18.41
   1   2  18   16.00   20.11
  -1  -2  19  130.05   30.57
   1   2  19  148.89   26.26
  -1  -2  20   24.60   26.18
   1   2  20    1.65   20.69
   1   2  21  158.22   27.13
  -1  -2  21  187.53   34.21
   1   2  22   -7.37   21.31
  -1  -2  22   67.28   27.67
   1   2  23   87.03   25.76
  -1  -2  23   84.35   28.86
  -1  -2  24   37.15   29.74
   1  -2 -24  -15.82   27.75
   1   2  24    5.06   23.27
   1   2  25  141.27   33.30
   1  -2 -25   91.75   32.33
  -1  -2  25  148.69   34.85
   1  -2 -26  -13.20   30.54
   1   2  26   56.44   27.88
   1   2  26   82.21   33.66
  -1  -2  26    9.31   28.97
   1  -3  25  105.66   32.80
   1  -3  24   -8.90   27.96
  -1   3  24    3.31   22.86
   1  -3  23   55.07   29.85
  -1   3  23   37.20   22.57
   1  -3  22  -19.55   28.81
  -1   3  22   27.06   21.29
  -1   3  21  110.03   23.62
   1  -3  21   83.43   28.42
  -1   3  20   58.00   20.67
   1  -3  20   22.51   26.25
   1  -3  19  483.40   42.06
  -1   3  19  443.67   32.74
   1   3 -18   47.54   18.55
  -1   3  18   51.46   18.77
   1  -3  18   53.28   23.48
  -1   3  17  339.12   28.28
   1  -3  17  333.86   35.36
   1   3 -17  298.10   27.19
  -1  -3 -16   18.15   22.71
  -1   3  16   58.24   19.04
   1  -3  16   50.19   25.28
   1   3 -16   51.51   18.30
   1  -3  15   64.55   23.66
  -1  -3 -15   61.20   25.04
   1   3 -15   47.66   17.41
  -1   3  15   25.12   15.22
   1  -3  14  117.76   23.69
   1   3 -14  110.73   19.59
  -1   3  14  124.43   18.70
  -1  -3 -14  114.97   22.95
   1  -3  13  199.73   26.45
   1   3 -13  253.87   34.37
  -1   3  13  200.31   19.29
   1   3 -13  230.10   22.24
  -1  -3 -13  205.55   25.49
  -1   3  12   51.95   13.08
   1   3 -12   84.83   27.00
   1   3 -12   12.40   14.47
  -1  -3 -12   51.06   20.23
   1  -3  12   29.56   19.68
   1   3 -11   18.57   21.22
   1   3 -11   38.28   15.14
   1  -3  11   17.56   18.41
  -1  -3 -11   29.54   16.93
  -1   3  11   27.58   12.31
   1   3 -10   24.17   14.28
   1   3 -10   33.14   24.09
  -1   3  10    6.51   10.94
  -1  -3 -10   49.44   16.66
   1  -3  10   38.36   18.89
  -1   3   9  620.98   24.04
  -1  -3  -9  650.10   27.95
   1   3  -9  648.58   27.71
   1  -3   9  646.07   33.84
   1   3  -9  561.48   36.89
  -1  -3  -8   12.79   13.28
   1  -3   8   22.14   19.48
   1   3  -8   33.61   23.16
  -1   3   8   12.04   12.38
   1   3  -8   14.13   14.80
   1   3  -7 1035.69   42.98
   1  -3   7 1012.27   36.37
  -1  -3  -7 1086.46   28.90
   1   3  -7 1033.40   32.28
  -1   3   7 1025.93   25.63
   1  -3   6   85.44   17.80
  -1  -3  -6  103.28   12.11
   1   3  -6  107.55   22.75
   1   3  -6  120.21   16.59
  -1   3   6   96.99   11.21
   1   3  -5 6296.77   85.37
  -1  -3  -5 6791.09   53.72
   1   3  -5 6763.91   70.88
   1  -3   5 6635.76   58.33
  -1   3   5 6375.54   46.12
   1  -3   5 6829.07   74.74
   1  -3   4   83.72   10.80
   1  -3   4   81.75   16.80
  -1   3   4   75.26   15.60
  -1  -3  -4   90.05   12.62
  -1  -3  -4   72.02   10.28
   1   3  -4   83.34   16.36
  -1   3   4   62.16   21.80
   1  -3   3 2588.29   41.83
   1   3  -3 2895.73   70.86
   1  -3   3 2787.88   48.61
  -1   3   3 2718.15   45.01
  -1   3   3 2645.55   51.95
  -1  -3  -3 2595.22   34.18
  -1   3   3 2576.71   47.55
   1   3  -3 2676.67   46.38
   1  -3   3 2658.37   32.87
   1  -3   2   92.53   10.27
  -1   3   2   99.44   15.86
   1  -3   2   80.14   13.18
   1   3  -2   86.00   29.69
   1  -3   2  119.06   19.59
  -1  -3  -2   95.78   12.19
  -1   3   2   84.59   17.26
  -1  -3  -1  114.15   16.01
   1  -3   1   79.84   18.34
  -1  -3  -1   90.85   13.72
   1   3  -1   75.03   24.30
   1  -3   1   98.62   11.64
  -1   3   1  105.58   16.88
   1   3  -1   96.41   12.59
  -1   3   1   97.11    7.25
   1  -3   1  100.80   11.18
  -1   3   1   98.98   16.37
  -1   3   0   82.94   13.19
   1  -3   0   65.06    8.31
  -1   3   0   52.49    8.67
   1  -3   0   79.73   17.85
  -1   3   0   79.06   16.56
  -1  -3   0   71.42   16.62
   1   3   0   70.95   12.56
   1   3   0   53.94   20.41
   1  -3   0   72.75   12.78
  -1  -3   0   61.95   13.86
   1  -3  -1   82.83    6.27
   1  -3  -1   85.98   15.61
  -1   3  -1   67.74   11.08
   1   3   1   92.29   16.52
  -1   3  -1   66.77   16.08
  -1  -3   1   91.94   20.58
  -1   3  -1   80.65   11.21
   1  -3  -1  114.52   18.52
  -1   3  -2   72.48   13.98
  -1   3  -2   80.21    9.79
   1  -3  -2  100.56   17.90
  -1  -3   2   87.79   17.33
   1  -3  -2   76.48   17.49
  -1  -3   2   65.74   22.99
   1   3   2   73.19   13.90
  -1   3  -2   84.98   19.26
   1  -3  -3 2558.19   44.35
  -1   3  -3 2479.23   50.55
  -1   3  -3 2715.79   33.00
  -1   3  -3 2631.94   45.07
  -1  -3   3 2555.45   45.14
  -1  -3   3 2751.84   51.57
  -1  -3   3 2659.04   65.33
   1   3   3 2565.89   36.54
  -1  -3   4   61.41   29.76
   1  -3  -4   91.89   16.59
   1   3   4   95.24   13.46
  -1   3  -4   83.22   17.13
  -1   3  -4   83.29   18.54
  -1  -3   4   80.09   22.36
  -1  -3   4   88.70   15.81
  -1  -3   5 6771.24  114.21
  -1   3  -5 6850.79   82.25
  -1   3  -5 7109.26   81.59
   1   3   5 6765.48   60.67
   1  -3  -5 6949.30   86.79
  -1  -3   5 7064.06   89.12
  -1  -3   5 6996.91   70.72
   1  -3  -5 6841.02   72.99
  -1   3  -6  117.10   19.62
   1  -3  -6   92.91   18.68
   1   3   6   92.84   14.12
  -1  -3   6  116.57   23.29
  -1   3  -6  136.74   18.37
   1  -3  -6  101.75   13.17
  -1  -3   6  113.98   32.49
  -1  -3   6  134.49   15.72
  -1  -3   7 1228.64   30.57
   1  -3  -7 1232.33   31.31
  -1   3  -7 1286.90   42.97
   1   3   7 1228.29   28.09
   1   3   7 1178.87   31.68
  -1  -3   7 1193.50   60.20
  -1   3  -7 1272.16   38.90
  -1  -3   7 1277.00   46.15
   1  -3  -7 1283.31   42.68
   1  -3  -8  -12.36   17.80
   1  -3  -8   11.62   14.46
   1   3   8   10.41   12.58
  -1   3  -8   -9.90   18.29
  -1   3  -8   10.46   14.90
  -1  -3   8  -15.63   21.47
   1   3   8    9.22   14.33
   1  -3  -9  543.80   27.12
  -1  -3   9  505.58   34.23
  -1   3  -9  540.50   33.59
   1   3   9  539.37   22.73
  -1   3  -9  619.92   30.04
   1  -3  -9  560.37   30.67
   1   3   9  573.82   27.41
   1   3  10   30.52   12.77
  -1   3 -10   40.09   15.52
   1  -3 -10    7.47   15.49
  -1   3 -10   15.25   19.41
  -1  -3  10   27.16   21.94
  -1  -3  11   24.62   20.59
  -1   3 -11   33.64   20.76
   1  -3 -11   41.05   17.98
   1   3  11   59.19   14.15
  -1   3 -11   26.96   15.63
  -1   3 -12   19.21   20.71
   1   3  12   39.33   14.05
  -1  -3  12  -18.57   24.08
  -1   3 -12   53.39   17.34
   1  -3 -12   16.46   16.87
  -1   3 -13  271.78   26.58
  -1  -3  13  204.41   27.45
   1   3  13  211.80   20.41
   1  -3 -13  259.37   26.16
  -1  -3  14  124.75   28.08
  -1   3 -14  156.50   24.34
   1  -3 -14  113.38   23.24
   1   3  14  122.14   18.73
  -1   3 -15   89.71   20.99
   1  -3 -15   99.03   24.39
   1   3  15   79.74   19.67
  -1  -3  15   62.15   26.58
   1   3  16    7.79   17.87
  -1  -3  16   41.68   24.94
  -1   3 -16   45.28   20.45
   1  -3 -16   43.48   24.88
   1   3  17  331.40   27.44
  -1  -3  17  276.78   35.05
   1  -3 -17  238.14   31.79
  -1   3 -17  326.46   33.12
   1   3  18   73.02   21.34
  -1   3 -18   95.96   24.10
  -1  -3  18   82.10   28.58
  -1  -3  19  476.93   43.12
   1   3  19  477.85   34.03
  -1  -3  20   53.94   27.47
   1   3  20   17.80   19.57
   1   3  21  141.49   27.05
   1  -3 -21   54.96   27.80
  -1  -3  21  133.76   31.21
   1  -3 -22   -2.20   24.24
  -1  -3  22  -20.37   29.73
   1   3  22    7.89   26.90
   1   3  22   13.60   21.89
   1   3  23   28.22   25.64
  -1  -3  23   -6.68   27.39
   1   3  23   49.55   22.88
   1  -3 -23  -20.44   27.09
  -1  -3  24    1.51   28.34
   1   3  24   15.69   25.28
   1  -3 -24   26.85   29.07
   1   3  24    9.60   23.50
   1   3  25   25.99   28.65
  -1  -3  25   76.75   32.57
   1  -3 -25   33.81   27.31
   1   3  25   88.84   26.60
   1  -3 -26   95.76   28.67
   1   3  26   -9.19   27.57
   1  -4  25  -19.42   29.87
   1  -4  24   46.55   27.79
  -1   4  23  129.85   25.61
   1  -4  23  153.61   35.63
   1  -4  22    0.18   28.88
  -1   4  22   18.16   19.53
  -1   4  21  232.07   27.30
   1  -4  21  234.32   38.54
  -1   4  20  157.60   22.98
   1  -4  20  193.17   34.79
  -1   4  19  394.76   30.18
   1  -4  19  408.64   40.44
   1   4 -18  160.25   23.24
  -1   4  18  165.86   21.99
   1  -4  18  165.01   30.78
  -1   4  17  131.38   20.15
   1   4 -17  131.70   22.38
   1  -4  17  146.64   29.97
   1  -4  16   -9.20   23.83
   1   4 -16    1.92   17.72
  -1  -4 -16   47.14   23.88
  -1   4  16   -3.34   14.70
   1   4 -15  132.48   24.05
  -1  -4 -15  125.40   25.71
   1  -4  15  128.71   27.92
  -1   4  15  113.15   17.88
  -1  -4 -14   72.47   21.36
  -1   4  14   70.90   14.50
   1  -4  14   50.60   23.86
   1   4 -14   74.10   19.58
   1  -4  13  425.57   33.79
  -1   4  13  423.23   23.06
   1   4 -13  431.44   29.24
  -1  -4 -13  534.43   33.67
   1   4 -12  140.79   29.85
  -1  -4 -12  189.96   23.12
   1   4 -12  113.60   20.43
   1  -4  12  186.54   26.00
  -1   4  12  167.21   15.39
   1  -4  11  397.01   30.87
   1   4 -11  370.82   26.73
  -1  -4 -11  392.09   26.06
  -1   4  11  362.44   19.37
   1   4 -11  355.44   36.72
   1  -4  10  361.86   28.61
   1   4 -10  380.99   26.26
   1   4 -10  345.95   34.44
  -1   4  10  393.27   18.94
  -1  -4 -10  345.44   22.92
  -1  -4  -9 1837.44   41.76
   1  -4   9 1751.97   51.95
  -1   4   9 1813.08   33.30
   1   4  -9 1768.93   60.25
   1   4  -9 1761.70   47.95
  -1   4   8  279.14   14.46
  -1  -4  -8  273.76   18.64
   1   4  -8  266.69   23.26
   1   4  -8  234.36   29.49
   1  -4   8  291.90   26.59
   1   4  -7 1142.90   46.81
  -1  -4  -7 1357.12   30.67
   1  -4   7 1284.26   30.19
   1  -4   7 1320.66   42.41
  -1   4   7 1260.99   23.04
   1   4  -7 1305.73   39.63
   1  -4   6  218.25   14.12
   1   4  -6  185.74   20.87
   1   4  -6  222.12   27.25
  -1  -4  -6  193.38   13.96
   1  -4   6  181.50   22.25
  -1   4   6  186.11    9.57
  -1   4   5 1221.83   38.38
   1   4  -5 1208.35   43.82
   1  -4   5 1168.83   36.63
  -1  -4  -5 1171.03   23.67
   1  -4   5 1211.17   37.16
  -1  -4  -5 1191.92   27.39
   1  -4   5 1113.10   24.91
   1   4  -5 1124.56   37.45
   1   4  -4  644.48   29.58
  -1  -4  -4  599.67   19.64
   1  -4   4  659.38   30.34
   1  -4   4  623.63   18.56
  -1   4   4  663.88   34.59
   1  -4   4  597.07   26.49
  -1   4   4  620.50   29.17
  -1   4   3 2076.95   48.93
   1   4  -3 2044.70   66.39
   1  -4   3 2161.51   49.60
  -1  -4  -3 2150.63   47.31
  -1  -4  -3 2122.39   33.56
   1   4  -3 2116.01   48.48
   1  -4   3 2230.51   32.99
  -1   4   3 2109.94   48.12
  -1   4   3 2143.39   49.46
   1  -4   3 2241.89   41.77
  -1  -4  -2  135.39   14.17
  -1  -4  -2  115.24   19.57
   1  -4   2  118.62   15.10
   1  -4   2   98.59   21.35
   1  -4   2  109.70   12.29
  -1   4   2  120.07   19.29
   1   4  -2  107.13   32.71
  -1   4   2  129.79   20.66
  -1  -4  -1  893.16   32.31
  -1   4   1  784.12   17.02
   1  -4   1  749.26   24.06
   1  -4   1  721.48   33.62
   1   4  -1  802.50   40.20
  -1   4   1  765.72   32.26
  -1   4   1  790.85   27.70
  -1  -4  -1  824.05   26.53
   1  -4   1  767.59   21.05
  -1   4   0  146.63   21.31
   1  -4   0  165.56   22.72
   1   4   0  172.13   24.15
   1  -4   0  144.11   15.47
   1   4   0  138.89   15.73
  -1   4   0  143.73   14.97
  -1  -4   0  167.12   20.19
   1  -4   0  162.20   11.20
  -1   4   0  149.00   12.77
  -1  -4   1  643.07   33.79
  -1   4  -1  610.09   29.72
   1  -4  -1  672.18   31.90
  -1   4  -1  676.54   22.60
   1  -4  -1  697.17   19.43
   1   4   1  695.45   28.85
   1  -4  -1  651.65   13.30
  -1  -4   1  647.60   32.96
  -1   4  -1  700.40   21.01
   1   4   1  645.10   26.14
   1  -4  -1  727.11   27.34
  -1   4  -2  142.92   17.28
   1  -4  -2  130.39   19.33
   1   4   2  130.75   17.62
  -1  -4   2  119.73   21.11
  -1   4  -2   81.43   19.63
  -1   4  -2  128.99   11.44
   1  -4  -2  128.38   20.71
  -1  -4   2  141.30   26.77
  -1  -4   2  118.53   21.15
   1  -4  -3 2143.33   47.51
   1   4   3 2136.45   37.85
  -1  -4   3 2138.09   50.58
  -1  -4   3 2062.15   63.09
  -1   4  -3 2162.69   30.83
  -1  -4   3 2204.35   47.68
  -1   4  -3 2213.76   44.78
  -1   4  -3 2059.87   53.02
  -1   4  -4  653.92   32.99
   1  -4  -4  624.03   29.88
  -1  -4   4  593.87   32.99
  -1  -4   4  669.65   29.46
  -1   4  -4  614.59   29.35
  -1   4  -4  652.12   19.87
   1   4   4  602.94   22.43
  -1  -4   4  623.65   44.38
   1  -4  -5 1191.36   38.53
  -1   4  -5 1219.47   39.35
  -1  -4   5 1148.67   56.70
   1   4   5 1146.38   28.82
  -1  -4   5 1207.49   36.63
  -1  -4   5 1178.79   43.04
  -1   4  -5 1211.95   41.74
  -1   4  -6  214.48   23.71
   1   4   6  222.78   17.39
   1  -4  -6  207.04   24.18
  -1  -4   6  186.68   38.18
   1  -4  -6  200.86   22.36
  -1  -4   6  212.17   20.40
  -1   4  -6  209.44   24.44
  -1  -4   6  128.22   24.49
   1  -4  -7 1212.50   40.98
   1  -4  -7 1331.94   28.56
   1  -4  -7 1303.47   46.16
   1   4   7 1276.39   32.24
  -1  -4   7 1246.15   36.40
  -1  -4   7 1168.17   62.53
  -1  -4   7 1253.59   49.01
  -1   4  -7 1250.99   46.23
  -1   4  -7 1242.11   44.59
   1   4   8  212.43   18.46
  -1   4  -8  226.54   26.38
  -1  -4   8  244.11   29.57
  -1  -4   8  268.10   42.47
   1  -4  -8  248.06   17.73
  -1  -4   8  227.59   18.90
   1  -4  -8  266.93   26.91
  -1   4  -8  235.30   24.11
   1   4   9 1696.60   40.36
  -1   4  -9 1767.15   54.41
   1  -4  -9 1719.43   39.93
  -1  -4   9 1613.30   56.96
   1  -4  -9 1775.05   56.49
  -1   4  -9 1725.26   56.03
   1   4   9 1701.55   36.55
  -1  -4   9 1618.56   73.17
   1  -4 -10  418.73   24.75
   1   4  10  408.61   23.88
  -1   4 -10  451.71   31.53
  -1  -4  10  379.97   33.41
   1  -4 -10  395.03   31.35
  -1   4 -10  395.19   32.86
   1   4  10  429.32   21.68
  -1  -4  11  354.81   34.01
   1  -4 -11  405.35   30.93
  -1   4 -11  425.92   31.84
   1   4  11  389.36   21.68
   1   4  11  384.22   24.84
   1  -4 -11  385.11   25.28
  -1   4 -11  350.36   32.49
  -1   4 -12  184.27   24.77
  -1   4 -12  173.29   27.01
   1  -4 -12  173.18   25.28
   1   4  12  161.20   17.53
   1   4  12  181.37   21.59
  -1  -4  12  180.60   28.99
   1  -4 -12  190.52   21.78
   1  -4 -13  459.31   30.82
   1   4  13  463.02   25.42
   1  -4 -13  430.19   34.51
   1   4  13  501.04   30.15
  -1  -4  13  472.62   40.02
  -1   4 -13  506.73   35.65
   1   4  14   76.42   19.66
  -1   4 -14   77.34   22.94
  -1  -4  14   53.82   25.37
   1  -4 -14   66.37   24.12
   1   4  14   66.73   17.12
   1  -4 -14   57.30   21.51
  -1  -4  15  131.96   30.75
   1   4  15  158.48   24.28
   1  -4 -15  174.25   26.44
   1  -4 -15  125.40   26.94
   1   4  15  112.36   19.73
  -1   4 -15  197.27   29.20
   1   4  16   11.23   19.36
  -1  -4  16    4.81   25.80
   1  -4 -16    2.34   22.36
  -1   4 -16   15.47   22.25
   1  -4 -16    4.97   21.23
   1   4  16   11.23   16.79
   1   4  17  158.34   26.20
   1   4  17  144.50   22.22
  -1   4 -17   89.55   25.95
   1  -4 -17  117.49   28.98
  -1  -4  17  163.73   32.42
   1  -4 -17  120.50   26.78
   1  -4 -18  118.05   30.04
   1  -4 -18  149.83   25.95
  -1  -4  18  164.23   33.08
   1   4  18  134.54   22.45
   1   4  18  159.93   26.89
   1   4  19  444.78   35.52
   1   4  19  408.73   31.28
  -1  -4  19  339.42   41.04
   1  -4 -19  364.69   39.64
   1   4  20  122.02   27.54
  -1  -4  20  162.15   34.22
   1  -4 -20  171.95   33.13
   1   4  20  194.11   26.00
   1   4  21  285.34   33.24
  -1  -4  21  249.45   37.39
   1   4  21  233.68   28.55
   1  -4 -21  235.03   36.93
   1   4  22  -11.20   24.67
   1  -4 -22   66.73   30.02
  -1  -4  22   56.53   30.16
   1   4  22   23.94   20.79
   1   4  23  161.71   27.65
  -1  -4  23  139.88   34.14
   1  -4 -23  123.28   33.80
   1   4  23  168.39   30.96
   1  -4 -24   -1.73   28.72
  -1  -4  24   11.97   28.58
   1   4  24   50.71   28.11
   1   4  24    7.22   23.80
  -1  -4  25   35.69   30.31
   1  -4 -25   56.61   30.32
   1   4  25    4.03   28.37
   1  -4 -26    6.90   22.76
   1   4  26   27.00   27.89
  -1  -5 -25   67.60   36.11
   1  -5  24   22.51   29.69
  -1   5  24   60.08   28.12
   1  -5  23   59.26   33.50
  -1   5  22   21.60   19.52
   1  -5  22  -10.88   28.72
  -1   5  21   43.06   18.45
   1  -5  21   71.53   30.55
   1  -5  20  111.32   31.03
  -1   5  20   76.31   19.78
  -1   5  19  210.77   23.24
   1  -5  19  230.23   34.73
  -1   5  18  219.21   22.60
   1  -5  18  213.57   33.17
   1   5 -18  184.02   26.21
  -1   5  17  565.76   29.85
  -1  -5 -17  555.85   40.59
   1  -5  17  522.49   44.21
   1   5 -17  468.85   34.05
   1  -5  16  123.81   28.34
   1   5 -16  120.88   24.00
  -1   5  16  125.15   17.85
  -1  -5 -16   93.26   24.08
  -1  -5 -15  187.05   27.46
  -1   5  15  140.04   17.46
   1   5 -15  118.66   22.34
   1  -5  15  184.24   30.37
   1  -5  14   64.74   24.06
   1   5 -14   75.00   21.55
  -1   5  14   70.05   13.60
  -1  -5 -14   90.48   21.38
  -1  -5 -13  213.30   25.09
   1   5 -13  204.07   24.29
   1  -5  13  199.64   27.38
  -1   5  13  174.81   15.75
   1   5 -12   35.40   18.91
  -1  -5 -12   21.45   16.97
   1  -5  12   24.09   20.16
  -1   5  12   33.79    9.84
  -1   5  11   43.98    9.96
   1  -5  11   16.77   20.21
   1   5 -11   34.56   23.67
   1   5 -11   66.98   19.37
  -1  -5 -11   31.76   15.06
   1   5 -10   16.31   16.89
  -1  -5 -10   16.12   13.45
   1  -5  10   18.12   10.97
  -1   5  10   22.32    8.41
   1   5 -10    2.21   23.04
   1  -5  10   20.41   18.87
   1   5  -9   47.47   18.08
   1   5  -9   43.87   21.98
   1  -5   9   44.86   11.71
  -1  -5  -9   55.01   13.56
   1  -5   9   98.01   23.23
  -1   5   9   53.62    8.59
   1  -5   8  279.30   17.16
   1  -5   8  324.59   27.97
   1   5  -8  298.95   30.84
  -1  -5  -8  283.58   17.93
  -1   5   8  305.53   11.82
   1   5  -8  281.50   25.66
   1   5  -7 2018.18   62.48
   1  -5   7 1996.48   35.98
  -1  -5  -7 1958.98   35.41
   1  -5   7 1945.07   53.16
  -1   5   7 1932.58   28.25
   1   5  -7 1909.00   52.25
  -1   5   7 1926.91   21.39
  -1   5   6  360.07   12.07
   1   5  -6  372.62   27.91
   1  -5   6  340.00   27.47
   1  -5   6  385.33   17.14
   1  -5   6  358.51   26.13
   1   5  -6  361.33   30.83
  -1  -5  -6  354.40   16.14
   1  -5   5 1266.93   40.10
  -1   5   5 1172.85   44.18
  -1  -5  -5 1343.91   45.68
  -1   5   5 1360.40   42.55
  -1   5   5 1288.36   16.41
  -1  -5  -5 1289.65   29.00
   1   5  -5 1292.35   43.69
   1  -5   5 1282.91   27.59
   1  -5   5 1279.22   43.26
   1  -5   4  884.53   33.26
  -1  -5  -4  963.21   24.59
   1  -5   4  977.11   25.24
   1  -5   4  916.82   38.53
  -1   5   4  978.95   40.50
  -1   5   4 1021.92   38.37
   1   5  -4  900.88   38.61
  -1  -5  -4 1027.03   41.92
  -1  -5  -3  492.01   19.52
   1  -5   3  540.36   33.70
  -1   5   3  582.27   31.36
   1   5  -3  537.00   46.11
  -1   5   3  484.97   29.52
  -1  -5  -3  523.11   32.03
  -1   5   3  470.66   29.64
   1  -5   3  546.28   25.67
   1  -5   3  503.50   20.09
   1   5  -3  550.54   31.69
  -1  -5  -2  192.35   15.98
   1  -5   2  209.48   15.76
   1  -5   2  170.78   16.83
  -1   5   2  173.98   20.59
  -1  -5  -2  210.02   25.23
  -1   5   2  222.26   24.94
   1   5  -2  137.48   33.78
   1  -5   2  198.87   25.47
   1  -5   1 1333.14   45.28
  -1   5   1 1370.66   43.38
   1  -5   1 1426.97   29.90
  -1  -5  -1 1384.47   35.88
   1   5  -1 1416.28   50.60
  -1   5   1 1347.90   24.92
   1  -5   1 1339.94   33.08
  -1   5   1 1365.07   36.41
   1   5   0   41.18   24.43
  -1   5   0   41.80   11.97
  -1   5   0   34.10   13.44
   1  -5   0   37.36   13.97
  -1  -5   0   37.77   22.82
  -1  -5   0   42.39   18.49
  -1   5   0   31.62   19.79
   1  -5   0   31.21   22.67
   1  -5   0   28.02   10.30
   1   5   0   31.43   15.93
   1  -5  -1 1390.44   28.35
   1   5   1 1327.59   38.32
  -1   5  -1 1360.87   30.34
  -1  -5   1 1381.46   46.54
  -1   5  -1 1457.88   46.78
   1  -5  -1 1307.71   36.98
  -1  -5   1 1352.67   44.49
   1   5   1 1404.59   42.89
   1  -5  -1 1256.43   43.88
   1  -5  -1 1337.27   20.61
  -1   5  -1 1363.75   33.23
  -1  -5   2  152.45   22.82
  -1  -5   2  191.27   22.73
   1  -5  -2  167.58   24.99
  -1   5  -2  149.30   24.58
   1   5   2  171.56   21.70
  -1   5  -2  196.42   13.86
  -1   5  -2  202.80   19.59
   1  -5  -2  167.42    7.25
  -1  -5   2  140.97   29.24
   1  -5  -3  397.28   29.09
  -1  -5   3  473.95   29.76
  -1   5  -3  451.96   16.64
  -1  -5   3  439.76   30.40
  -1  -5   3  391.25   37.97
  -1   5  -3  487.14   26.30
   1   5   3  454.36   23.90
  -1   5  -3  446.75   30.05
  -1  -5   4  937.43   50.56
  -1   5  -4  953.11   42.38
   1   5   4  935.07   29.85
   1  -5  -4  853.86   37.09
  -1  -5   4  910.62   39.86
  -1  -5   4  918.13   37.78
  -1   5  -4  952.09   36.25
  -1   5  -4  919.30   22.83
  -1  -5   5 1363.32   61.20
  -1  -5   5 1291.21   47.53
  -1   5  -5 1286.84   47.70
  -1   5  -5 1313.16   43.83
   1   5   5 1259.01   32.51
   1  -5  -5 1193.81   42.57
  -1  -5   5 1240.45   42.12
   1  -5  -6  372.10   29.61
  -1  -5   6  323.03   10.09
  -1   5  -6  415.39   29.62
  -1   5  -6  381.92   29.83
  -1  -5   6  384.63   32.88
  -1  -5   6  365.79   26.12
  -1  -5   6  391.43   45.92
   1   5   6  351.79   20.78
  -1  -5   7 1937.50   50.32
  -1   5  -7 2115.59   59.82
  -1   5  -7 2028.67   61.03
  -1  -5   7 1958.15   81.33
   1   5   7 2039.44   41.53
   1  -5  -7 1986.90   54.77
   1  -5  -7 1979.42   60.77
  -1  -5   7 2058.94   61.88
  -1  -5   8  226.38   28.76
  -1   5  -8  302.84   29.25
   1  -5  -8  306.93   16.63
  -1   5  -8  298.16   28.46
   1   5   8  299.56   20.04
  -1  -5   8  302.71   23.38
   1  -5  -8  295.94   29.33
  -1  -5   8  320.27   44.23
   1  -5  -8  297.23   28.85
   1  -5  -9   47.84   12.75
  -1   5  -9   49.57   21.41
   1  -5  -9   22.58   19.11
  -1  -5   9   50.23   15.21
  -1  -5   9   15.46   21.79
  -1  -5   9   46.79   38.54
   1   5   9   26.51   14.54
  -1   5  -9   24.36   20.77
   1  -5  -9   46.08   21.69
   1  -5 -10    0.86   19.20
   1   5  10   33.02   15.20
  -1   5 -10    7.47   21.55
  -1  -5  10   17.04   21.96
  -1  -5  10   48.37   40.59
   1  -5 -10   31.23   14.00
  -1   5 -10   23.25   19.49
  -1   5 -11   34.99   20.41
   1   5  11   70.42   16.71
   1  -5 -11   22.93   14.60
  -1  -5  11   48.60   24.99
  -1   5 -11   42.80   24.10
   1  -5 -11   90.11   24.62
  -1  -5  11   29.81   38.65
   1   5  12   42.55   16.69
   1  -5 -12   18.90   16.42
   1  -5 -12   11.25   20.65
  -1  -5  12   46.51   26.15
  -1   5 -12   29.39   20.80
  -1   5 -13  190.01   29.51
   1   5  13  152.19   17.27
   1   5  13  164.36   21.34
   1  -5 -13  165.26   21.51
   1  -5 -13  148.26   26.86
   1   5  14   63.49   16.28
  -1   5 -14   98.65   25.14
   1  -5 -14   84.93   21.30
  -1  -5  14   76.47   28.42
   1  -5 -14   97.77   28.29
   1   5  14   49.03   19.07
  -1   5 -15  105.45   26.95
   1   5  15  138.00   23.06
   1  -5 -15  104.28   22.67
   1  -5 -15  108.51   27.01
   1   5  15  168.38   20.77
  -1  -5  15  128.87   30.09
   1  -5 -16  146.99   30.05
   1   5  16  123.88   23.45
  -1   5 -16  171.82   30.69
   1   5  16  162.41   21.44
   1  -5 -16   86.27   23.32
  -1  -5  16  147.85   32.82
   1   5  17  508.07   33.57
  -1  -5  17  530.38   44.58
   1  -5 -17  538.71   38.64
   1   5  17  446.96   29.20
   1  -5 -17  499.35   43.66
   1  -5 -18  171.27   26.37
  -1  -5  18  178.21   37.09
   1  -5 -18  108.00   29.49
   1   5  18  162.54   25.63
   1   5  18  204.39   24.42
  -1  -5  19  237.17   37.25
   1   5  19  241.30   29.28
   1   5  19  223.20   30.20
   1  -5 -19  145.37   33.70
   1   5  20   86.98   21.59
  -1  -5  20   53.20   30.46
   1  -5 -20   83.00   32.24
   1   5  20   38.31   21.14
  -1  -5  21   58.86   33.41
   1   5  21   44.60   20.86
   1   5  21   46.24   25.34
   1  -5 -21   24.48   29.97
   1   5  22   -9.37   23.07
   1  -5 -22  -14.56   29.01
   1   5  22    6.80   19.65
   1  -5 -23   36.83   29.67
  -1  -5  23   22.77   32.52
   1   5  23   46.98   25.13
   1   5  23   47.52   21.92
   1   5  24   43.53   26.27
  -1  -5  24   11.32   31.31
   1  -5 -24   69.18   32.04
   1  -5 -25  111.01   33.32
   1   5  25   83.27   30.28
   1  -5 -26   38.70   22.81
  -1  -6 -24  -74.52   36.74
   1  -6  23  226.32   40.24
  -1  -6 -23  141.56   40.00
  -1   6  22  147.44   26.16
   1  -6  22  165.45   35.08
  -1  -6 -22  167.28   37.62
  -1   6  21  221.08   28.42
  -1  -6 -21  199.43   38.12
   1  -6  21  191.67   36.30
   1  -6  20  117.43   31.20
  -1   6  20   72.65   17.74
  -1   6  20   77.58   22.55
  -1   6  19  241.64   26.25
  -1   6  19  232.72   22.00
  -1   6  18   10.46   13.97
   1  -6  18   17.83   25.60
   1   6 -17   -3.67   18.97
  -1   6  17   17.65   13.27
  -1  -6 -17   16.83   20.63
   1  -6  17   17.34   26.79
  -1  -6 -16    0.83   21.08
   1  -6  16   52.51   27.15
   1   6 -16    8.15   20.02
  -1   6  16    2.13   12.53
   1   6 -15  121.43   24.65
  -1   6  15  138.76   16.04
   1  -6  15  131.08   18.78
   1  -6  15  183.07   30.79
  -1  -6 -15  169.29   26.36
   1   6 -14   82.75   23.11
  -1   6  14  111.00   13.68
   1  -6  14  113.09   17.77
   1  -6  14   71.66   24.62
  -1  -6 -14  127.41   22.15
  -1  -6 -13  310.60   27.07
  -1   6  13  293.25   17.20
   1  -6  13  294.03   32.57
   1   6 -13  293.44   29.79
   1  -6  13  294.73   21.56
  -1  -6 -12   53.98   17.05
  -1   6  12   56.71   10.71
  -1   6  12   44.49   12.41
   1   6 -12   35.02   19.00
   1  -6  12   28.12   21.02
   1  -6  12   44.12   12.43
  -1   6  11  531.97   22.37
   1  -6  11  523.38   23.70
  -1  -6 -11  511.97   26.57
   1  -6  11  505.36   35.81
   1   6 -11  541.02   35.41
  -1   6  11  578.16   18.30
  -1   6  10  326.34   17.11
   1  -6  10  292.49   28.97
   1   6 -10  308.72   28.88
  -1   6  10  315.03   13.00
   1   6 -10  304.82   34.32
   1  -6  10  280.70   18.41
  -1  -6 -10  315.39   20.56
  -1  -6  -9 1088.25   31.22
   1   6  -9 1056.61   53.03
   1  -6   9 1085.53   45.63
  -1  -6  -9 1009.40   47.92
  -1   6   9 1041.78   24.57
   1   6  -9 1007.77   43.81
   1  -6   9 1011.59   28.97
  -1   6   8  433.97   15.80
  -1  -6  -8  418.35   19.30
   1  -6   8  423.59   19.92
   1   6  -8  451.29   36.52
   1   6  -8  426.08   32.09
   1  -6   8  412.50   31.78
  -1  -6  -8  345.68   30.87
   1   6  -7   50.62   20.12
   1  -6   7   34.25   19.81
  -1  -6  -7   43.46   20.48
   1  -6   7   41.55   10.66
   1  -6   7   25.56   17.98
  -1   6   7   46.40    8.43
  -1  -6  -7   52.18   11.09
   1   6  -7   41.71   20.69
  -1   6   6   14.78   16.91
  -1   6   6   14.68    7.22
  -1   6   6   31.23   23.75
   1  -6   6    0.65   18.75
  -1  -6  -6   21.43   11.94
   1  -6   6    6.66   18.75
  -1  -6  -6   28.46    9.58
   1  -6   6   12.35    9.64
  -1  -6  -6   25.16   22.21
   1   6  -6   12.84   19.16
   1  -6   5  685.63   33.53
   1   6  -5  645.92   35.60
  -1  -6  -5  722.08   38.92
   1  -6   5  685.96   22.20
  -1   6   5  727.22   39.17
  -1   6   5  705.53   35.65
   1  -6   5  671.20   37.34
  -1  -6  -5  670.61   22.53
   1  -6   4  177.15   22.39
   1   6  -4  207.13   26.49
  -1  -6  -4  192.58   27.32
  -1   6   4  188.94   25.83
  -1  -6  -4  199.10   15.66
   1  -6   4  215.95   27.01
   1  -6   4  195.44   15.55
  -1   6   4  191.57   23.64
  -1   6   3   98.79   22.79
   1   6  -3  100.05   38.50
   1  -6   3  117.10   25.70
  -1  -6  -3  110.98   13.91
   1  -6   3  125.49   14.83
  -1  -6  -3  150.49   24.68
  -1   6   3  106.62   20.16
   1   6  -3   94.42   23.66
   1  -6   3  113.56   18.35
  -1   6   3   99.04   20.48
   1   6  -2  371.54   11.84
  -1   6   2  352.87   29.96
   1   6  -2  301.50   39.35
  -1  -6  -2  371.46   20.56
   1  -6   2  350.63   31.72
  -1   6   2  358.17   25.48
   1  -6   2  333.29   20.15
   1  -6   2  332.37   22.32
  -1   6   1  776.42   30.93
  -1   6   1  764.86   39.01
   1  -6   1  716.81   25.19
   1  -6   1  740.24   39.96
  -1   6   1  787.97   22.23
   1  -6   1  765.48   28.83
  -1  -6  -1  767.70   43.41
   1   6  -1  758.89   45.04
   1   6  -1  795.29   20.75
  -1  -6  -1  744.91   29.80
  -1   6   0  167.80   17.71
  -1   6   0  173.70   25.56
  -1  -6   0  118.56   25.70
   1  -6   0  170.38   22.67
  -1  -6   0  169.59   23.82
   1  -6   0  142.61   13.90
   1   6   0  160.76   27.89
   1  -6   0  160.08   26.39
   1  -6   0  151.87   18.12
  -1   6   0  170.92   16.26
   1   6   0  168.54   20.45
   1  -6  -1  637.54   17.85
  -1  -6   1  708.20   40.11
   1  -6  -1  694.65   30.09
  -1  -6   1  652.79   36.30
  -1   6  -1  677.33   24.62
   1  -6  -1  712.78   24.79
   1  -6  -1  721.48   39.36
  -1  -6   1  605.27   30.87
   1   6   1  635.02   36.66
   1   6   1  668.83   31.13
  -1   6  -1  650.24   37.98
  -1   6  -1  709.60   27.86
   1   6   2  260.66   26.09
  -1  -6   2  279.45   26.08
   1  -6  -2  274.06   10.42
  -1  -6   2  297.53   27.79
  -1   6  -2  294.03   23.66
   1  -6  -2  277.79   29.49
   1   6   2  303.52   24.59
  -1  -6   2  289.79   32.62
  -1   6  -2  254.73   28.84
   1  -6  -2  356.58   13.25
  -1   6  -2  295.60   16.70
   1  -6  -3   91.24   23.56
  -1  -6   3   97.59   24.39
  -1   6  -3   88.52   19.47
  -1   6  -3  130.19   11.81
  -1  -6   3  113.39   29.56
  -1  -6   3  122.19   23.46
  -1   6  -3   72.67   22.86
   1   6   3  112.47   19.57
  -1   6  -4  254.52   14.44
  -1  -6   4  285.49   28.88
  -1   6  -4  228.88   25.79
  -1   6  -4  214.27   28.45
   1  -6  -4  190.54   26.33
  -1  -6   4  227.32   36.44
   1   6   4  237.13   22.42
  -1  -6   4  228.46   27.22
  -1  -6   5  651.58   39.13
   1   6   5  681.36   28.58
  -1  -6   5  638.49   35.60
  -1   6  -5  685.86   38.83
  -1  -6   5  651.61   50.52
  -1   6  -5  705.04   21.89
   1  -6  -5  631.95   36.64
  -1   6  -5  694.79   36.46
  -1   6  -6    7.49   19.63
  -1  -6   6   12.69   35.57
  -1  -6   6   18.44    5.13
  -1  -6   6   42.72   24.05
  -1  -6   6   10.86   18.96
   1   6   6   12.55   14.60
  -1   6  -6   17.58   19.36
   1  -6  -6   26.18   20.19
  -1  -6   7   40.29   33.84
   1   6   7   22.24   13.30
  -1  -6   7   27.20    5.45
   1  -6  -7   34.65   22.72
  -1   6  -7   54.71   21.66
  -1  -6   7   54.95   24.79
  -1  -6   7   37.30   19.28
  -1   6  -7   32.93   21.43
   1   6   8  432.27   23.62
   1  -6  -8  309.76   35.66
   1  -6  -8  420.18   33.01
  -1  -6   8  390.05   13.62
  -1   6  -8  402.81   33.46
  -1  -6   8  393.07   35.33
  -1  -6   8  384.39   28.66
  -1   6  -8  415.64   34.62
  -1  -6   8  417.13   51.97
  -1   6  -9 1034.48   49.92
   1  -6  -9  943.80   50.11
  -1   6  -9 1139.13   51.28
  -1  -6   9  985.36   39.11
   1  -6  -9  988.71   45.11
  -1  -6   9 1028.78   50.68
   1   6   9 1093.24   34.81
  -1  -6   9  995.65   65.23
  -1  -6  10  182.06   29.44
   1   6  10  280.43   21.64
   1  -6 -10  265.68   29.41
   1  -6 -10  256.24   31.22
  -1   6 -10  262.51   30.22
  -1  -6  10  265.53   22.42
  -1  -6  10  278.58   47.31
   1  -6 -10  286.61   17.96
  -1   6 -10  240.24   31.54
  -1  -6  11  505.18   42.06
  -1   6 -11  490.62   38.33
   1  -6 -11  486.84   39.58
   1   6  11  538.33   27.87
   1  -6 -11  453.61   35.01
   1  -6 -11  553.55   25.36
   1  -6 -12   81.31   26.90
  -1  -6  12   73.72   28.32
  -1   6 -12   93.21   25.78
   1  -6 -12   63.21   15.97
   1   6  12   92.04   17.77
   1  -6 -12   80.83   24.52
   1   6  13  335.13   25.59
  -1  -6  13  348.33   37.98
  -1   6 -13  297.58   34.66
   1  -6 -13  317.59   34.99
   1  -6 -13  344.22   25.21
  -1   6 -14   96.94   27.01
   1  -6 -14  151.51   21.91
   1   6  14  133.59   21.04
   1  -6 -14  102.83   27.33
  -1  -6  14  157.02   31.91
  -1  -6  15  183.50   34.44
   1  -6 -15  156.36   22.89
   1  -6 -15  170.61   32.95
  -1   6 -15  143.98   30.15
   1   6  15  169.22   23.09
  -1  -6  16  -14.46   28.16
   1  -6 -16   48.08   26.60
   1   6  16   36.41   20.34
   1  -6 -16   30.36   19.69
   1  -6 -17   40.04   21.17
   1  -6 -17   20.97   26.65
  -1  -6  17   -1.20   27.85
   1   6  17   21.82   20.10
   1   6  18   21.33   20.91
  -1  -6  18    8.27   28.80
   1  -6 -18  -15.64   26.08
   1   6  19  264.07   29.56
  -1  -6  19  240.61   40.70
   1  -6 -19  243.54   39.28
   1  -6 -20   48.34   31.75
   1  -6 -20   38.69   24.54
  -1  -6  20   51.16   31.83
   1   6  20   85.30   24.65
   1   6  21  189.65   29.66
   1  -6 -21  113.74   33.67
  -1  -6  21  236.66   39.74
  -1  -6  22  183.54   39.56
   1   6  22  193.27   30.32
   1  -6 -23  209.12   41.20
  -1  -6  23  190.09   39.61
   1   6  23  192.66   31.26
   1   6  24   39.52   26.18
   1  -6 -24   57.65   30.99
  -1  -6  24   18.76   31.69
   1  -6 -25   89.23   32.23
  -1  -7 -24   12.34   32.32
   1  -7  23   28.98   31.48
  -1  -7 -23   15.26   32.26
   1  -7  22    6.55   29.76
  -1  -7 -22   37.50   32.17
  -1  -7 -21   11.82   28.48
   1  -7  21    0.31   29.45
  -1   7  21   15.53   20.45
  -1   7  20   89.96   20.94
  -1  -7 -20  113.74   33.58
   1  -7  20  152.81   35.36
  -1  -7 -19   88.92   31.18
  -1   7  19  123.96   22.76
   1  -7  19  106.50   31.40
  -1   7  19  147.62   18.37
  -1   7  18  465.37   24.59
  -1   7  18  483.75   30.81
   1  -7  18  432.71   43.34
  -1  -7 -18  372.28   44.06
  -1   7  17  188.03   17.74
  -1   7  17  182.62   22.04
  -1  -7 -17  147.29   24.51
   1   7 -17  119.84   26.75
  -1  -7 -17  114.37   31.63
   1  -7  17  172.21   34.69
  -1   7  16   60.17   17.60
  -1  -7 -16   15.87   29.60
   1  -7  16   70.73   17.46
  -1  -7 -16   85.67   22.37
   1  -7  16   60.77   28.15
   1   7 -16   20.86   20.70
  -1   7  16   54.13   13.37
  -1   7  15  184.65   15.92
  -1  -7 -15  187.72   25.61
   1  -7  15  126.35   29.13
   1   7 -15  166.83   28.62
   1  -7  15  170.15   19.15
  -1  -7 -15  174.86   33.52
  -1   7  15  219.21   20.64
  -1  -7 -14   23.13   26.04
  -1  -7 -14   31.77   18.00
   1  -7  14   30.17   13.98
  -1   7  14   35.06   14.47
   1  -7  14   41.75   26.60
   1   7 -14    5.62   20.07
  -1  -7 -13  140.70   20.94
  -1   7  13  114.79   15.64
  -1  -7 -13   92.85   26.55
   1   7 -13  100.46   24.46
   1  -7  13  100.12   15.33
   1  -7  13   51.37   23.82
   1  -7  12   39.99   22.69
  -1  -7 -12   36.96   15.57
   1   7 -12   47.54   22.12
  -1  -7 -12   14.91   21.97
  -1   7  12   42.77   12.39
   1  -7  12   51.79   12.98
  -1  -7 -11  234.51   20.36
  -1   7  11  242.76   16.56
  -1  -7 -11  177.28   28.43
   1  -7  11  252.26   30.63
   1   7 -11  239.77   29.21
   1  -7  11  249.70   18.24
   1   7 -10    6.10   20.42
  -1  -7 -10   23.67   20.86
  -1  -7 -10   40.40   13.25
   1  -7  10   35.54   22.82
   1  -7  10   28.89   10.50
  -1   7  10   35.80   10.64
  -1   7   9  200.17   13.36
  -1  -7  -9  148.23   26.28
   1  -7   9  206.35   27.75
   1   7  -9  202.58   27.22
  -1  -7  -9  180.31   15.81
   1   7  -9  184.36   30.04
   1  -7   9  183.48   15.35
   1   7  -8  181.41   29.94
   1  -7   8  170.17   14.92
  -1  -7  -8  152.34   27.27
   1  -7   8  201.97   27.13
  -1   7   8  174.85   11.72
  -1  -7  -8  179.89   14.03
   1   7  -8  210.11   27.22
   1  -7   8  168.44   23.29
  -1  -7  -7  393.88   34.06
  -1   7   7  382.50   33.58
   1  -7   7  407.97   19.06
  -1   7   7  429.46   15.06
  -1  -7  -7  357.76   16.54
   1  -7   7  384.44   30.80
   1   7  -7  356.10   32.76
   1  -7   7  368.55   31.27
  -1  -7  -6  568.91   39.89
  -1   7   6  672.05   36.84
   1   7  -6  652.37   39.48
  -1   7   6  590.06   15.63
  -1   7   6  526.07   36.31
   1  -7   6  633.04   23.64
  -1  -7  -6  614.14   23.01
   1  -7   6  663.21   38.37
  -1  -7  -6  597.54   19.20
   1  -7   6  624.00   34.62
  -1  -7  -5  775.28   24.55
   1   7  -5  867.80   44.24
   1  -7   5  777.72   41.99
   1  -7   5  823.71   27.11
  -1   7   5  797.46   42.04
  -1  -7  -5  766.00   42.55
  -1   7   5  812.36   40.38
   1  -7   5  828.38   36.76
  -1   7   4 1472.49   50.67
   1  -7   4 1490.69   36.32
   1   7  -4 1524.53   55.91
  -1  -7  -4 1497.58   33.67
   1  -7   4 1480.08   45.38
  -1   7   4 1478.82   52.24
  -1  -7  -4 1529.45   56.40
   1  -7   4 1478.59   55.70
  -1   7   3  634.95   33.82
  -1  -7  -3  637.08   24.89
  -1   7   3  704.78   38.60
   1   7  -3  622.65   50.19
   1   7  -3  683.26   12.36
   1  -7   3  673.28   27.28
   1  -7   3  685.73   31.63
  -1   7   3  610.09   37.47
   1  -7   3  702.26   41.50
   1   7  -2  328.96   13.16
   1  -7   2  295.52   22.16
   1   7  -2  334.39   41.69
  -1  -7  -2  334.22   22.25
   1  -7   2  316.85   31.91
   1  -7   2  335.50   33.69
  -1   7   2  354.00   26.55
  -1  -7  -2  302.66   34.80
   1  -7   2  321.99   22.25
  -1   7   2  324.12   31.68
  -1  -7  -1   -1.89   16.42
   1   7  -1   16.20   10.74
   1  -7   1   16.58   23.11
  -1   7   1    1.95   21.00
   1  -7   1    7.73   24.39
  -1  -7  -1    9.20   24.72
  -1   7   1   15.43   16.70
   1  -7   1   -0.12   15.03
   1   7  -1   17.23   29.65
   1  -7   1   12.88   13.48
  -1   7   0    8.20   21.18
  -1   7   0   -7.02   13.76
   1   7   0   -3.70   13.22
   1   7   0   -7.47   16.15
   1  -7   0   30.26   19.02
   1  -7   0    7.19   12.07
   1  -7   0    6.21   23.46
   1  -7   0   -5.27   15.83
   1   7   0   51.60   30.60
  -1  -7   0   21.08   19.77
  -1   7   0    8.70   13.81
  -1  -7   0   -1.64   23.46
  -1   7  -1    1.76   12.90
  -1  -7   1   -0.25   22.52
   1   7   1    9.35   16.77
  -1  -7   1  -10.65   20.94
   1  -7  -1    9.92   10.29
   1   7   1    1.60   24.43
  -1   7  -1    4.95   14.84
   1  -7  -1   -3.67   24.82
   1  -7  -1    3.37   14.85
  -1   7  -1  -15.00   19.74
  -1  -7   1    5.93   18.29
   1  -7  -2  316.17   12.77
   1   7   2  274.34   28.73
   1  -7  -2  280.28   30.61
  -1  -7   2  304.93   28.36
  -1  -7   2  319.75   31.22
  -1  -7   2  267.83   34.29
   1  -7  -2  354.08   15.30
  -1   7  -2  304.64   24.25
   1   7   2  305.96   25.78
  -1   7  -2  306.07   18.13
  -1   7  -2  289.38   30.36
   1   7   3  646.33   34.38
  -1  -7   3  682.86   37.40
  -1   7  -3  669.12   22.47
  -1   7  -3  747.52   42.55
  -1  -7   3  639.93   45.70
  -1  -7   3  701.58   40.84
   1  -7  -3  584.55   12.01
  -1   7  -3  655.99   34.56
   1  -7  -3  708.06   12.87
   1  -7  -3  540.71   37.02
   1  -7  -4 1354.50   52.46
  -1   7  -4 1395.69   56.01
  -1  -7   4 1480.09   52.12
  -1   7  -4 1563.33   50.47
  -1  -7   4 1336.01   52.05
  -1   7  -4 1438.82   30.01
  -1  -7   4 1350.44   62.92
   1   7   4 1318.97   43.33
  -1   7  -5  771.55   40.29
   1   7   5  681.15   31.73
  -1  -7   5  690.49   50.54
  -1   7  -5  790.34   45.08
  -1   7  -5  757.83   22.82
  -1  -7   5  724.90   40.30
   1  -7  -5  709.73   42.15
  -1  -7   5  712.00   41.62
  -1   7  -6  642.45   41.16
  -1  -7   6  626.45   38.14
   1   7   6  549.69   28.13
   1  -7  -6  579.81   38.24
  -1  -7   6  546.87   38.75
  -1  -7   6  598.83   50.53
  -1   7  -6  630.26   38.49
  -1  -7   7  367.87   10.99
  -1   7  -7  400.21   35.01
   1   7   7  374.09   24.46
  -1  -7   7  347.24   48.34
  -1  -7   7  426.37   36.11
  -1  -7   7  338.47   30.35
  -1   7  -7  385.91   34.70
   1  -7  -7  358.09   33.41
  -1  -7   8  169.81   24.62
  -1   7  -8  181.66   28.89
  -1  -7   8  215.75    9.61
  -1   7  -8  199.39   28.24
  -1  -7   8  204.23   42.53
   1  -7  -8  192.89   28.94
   1   7   8  189.25   19.55
  -1  -7   8  184.38   30.52
  -1  -7   9  184.75   30.96
  -1  -7   9  289.39   49.49
  -1   7  -9  247.70   32.53
  -1  -7   9  214.43   10.87
   1   7   9  216.23   19.65
  -1  -7   9  212.90   25.08
  -1   7  -9  230.78   30.93
   1  -7  -9  221.35   29.09
  -1   7 -10   36.28   23.26
  -1   7 -10   65.64   26.42
  -1  -7  10   40.78    7.97
   1   7  10   19.83   15.26
  -1  -7  10   15.69   38.30
  -1  -7  10   38.58   18.61
   1  -7 -10   -0.26   24.69
   1  -7 -10    4.62   22.61
  -1  -7  10   31.07   25.21
  -1  -7  11  212.56   22.88
   1   7  11  264.73   22.46
  -1   7 -11  260.80   33.12
   1  -7 -11  254.36   31.84
   1  -7 -11  206.35   31.30
  -1  -7  11  241.80   34.40
  -1  -7  11  244.21   14.65
   1   7  12   52.09   16.97
   1  -7 -12    8.51   23.54
  -1  -7  12   30.55   27.15
  -1   7 -12   36.78   24.94
   1  -7 -12  -11.67   21.88
   1  -7 -13  113.61   17.85
  -1  -7  13   82.10   30.47
   1   7  13   96.10   20.38
   1  -7 -13   40.49   25.38
  -1   7 -13  114.49   28.64
   1  -7 -13  125.85   29.23
   1  -7 -14   18.54   16.23
   1   7  14   25.71   18.00
   1  -7 -14   61.46   26.24
  -1  -7  14   55.33   27.21
   1  -7 -14   38.66   28.95
   1  -7 -15  146.51   29.89
   1   7  15  200.98   24.24
   1  -7 -15  137.52   30.66
  -1  -7  15  214.79   37.97
   1  -7 -15  196.19   22.64
   1  -7 -16  113.04   32.25
   1  -7 -16  106.73   21.51
   1  -7 -16   62.56   28.15
   1   7  16   84.54   22.50
  -1  -7  16  102.08   34.49
  -1  -7  17  229.49   38.29
   1   7  17  215.14   26.86
   1  -7 -17  136.96   29.62
   1  -7 -17  247.61   37.52
  -1  -7  18  480.45   47.88
   1  -7 -18  417.55   46.04
   1  -7 -18  403.68   39.93
   1   7  18  503.98   33.65
   1  -7 -19   71.86   27.30
   1  -7 -19  117.63   35.79
  -1  -7  19  122.98   34.31
   1   7  19   99.86   22.97
   1  -7 -20   52.06   35.49
  -1  -7  20   41.93   31.84
   1   7  20   75.65   23.26
   1  -7 -21   44.48   36.09
  -1  -7  21    4.59   32.03
   1   7  21   49.28   23.53
   1  -7 -22   54.57   34.47
  -1  -7  22   38.23   32.62
   1   7  22   -7.80   22.31
  -1  -7  23   76.99   38.02
   1   7  23    0.13   24.02
   1  -7 -23   78.77   37.76
   1  -7 -24   58.78   33.30
   1  -7 -25   27.58   28.07
  -1  -8 -23   29.99   33.46
   1  -8  22   48.06   32.73
  -1  -8 -22   22.77   32.97
   1  -8  21  -31.08   30.65
  -1  -8 -21    5.40   30.77
  -1  -8 -20  -10.46   31.29
   1  -8  20   14.81   29.17
   1  -8  19   20.37   29.28
  -1   8  19    4.28   16.53
  -1  -8 -19   57.34   31.71
  -1   8  18   -7.45   16.93
   1  -8  18   26.38   31.00
  -1  -8 -18   -4.65   27.62
   1  -8  17   50.82   26.42
  -1  -8 -17   32.88   29.96
  -1   8  17   37.82   16.90
   1   8 -16    4.43   16.96
  -1   8  16   60.93   16.63
  -1  -8 -16   47.21   20.16
  -1  -8 -16   45.22   29.73
   1  -8  16   34.88   25.60
   1  -8  16   36.18   14.37
   1  -8  15   24.95   13.98
   1   8 -15   -8.34   21.34
  -1  -8 -15    6.77   26.27
  -1   8  15   35.89   15.09
   1  -8  15   14.68   24.83
  -1  -8 -15    7.81   16.75
  -1   8  14   57.69   14.94
  -1  -8 -14   48.28   18.37
   1   8 -14   13.68   21.50
   1  -8  14   93.56   28.37
   1  -8  14   94.48   16.27
  -1  -8 -14   56.28   27.89
   1  -8  13   47.18   13.38
  -1  -8 -13   45.17   16.38
   1  -8  13   45.93   26.13
  -1   8  13   81.61   15.11
   1   8 -13   58.99   24.72
  -1  -8 -13   51.10   26.89
  -1   8  12  123.09   15.36
  -1  -8 -12   85.99   17.15
   1  -8  12  100.79   15.47
   1   8 -12   89.96   26.04
  -1  -8 -12   94.30   30.48
   1  -8  12  104.57   27.68
   1  -8  11  323.14   34.95
  -1   8  11  314.28   18.02
  -1  -8 -11  297.67   20.74
   1  -8  11  311.13   19.96
  -1  -8 -11  288.68   34.10
   1   8 -11  249.90   31.78
   1   8 -10  616.41   42.90
  -1   8  10  699.53   22.80
   1  -8  10  695.01   43.05
  -1  -8 -10  594.79   24.53
  -1  -8 -10  652.63   44.93
   1  -8  10  660.13   26.14
   1  -8   9  172.31   25.37
   1  -8   9  146.10   15.16
   1   8  -9  149.72   26.23
  -1  -8  -9  130.57   14.39
   1  -8   9  140.00   26.00
  -1   8   9  141.15   28.34
  -1   8   9  150.65   12.69
  -1  -8  -9  170.62   29.12
   1   8  -8  -22.56   21.84
  -1   8   8   13.84    9.65
  -1   8   8   15.74   25.21
   1  -8   8    8.86   18.83
   1  -8   8    5.88   10.43
   1  -8   8    1.80   20.16
  -1  -8  -8   32.47   23.82
  -1  -8  -8   -7.98    9.80
   1  -8   7   32.75   21.47
  -1  -8  -7   21.11    9.27
   1  -8   7   19.27   20.20
  -1  -8  -7   55.81   25.10
   1   8  -7    7.91   21.73
  -1  -8  -7   29.11   12.29
  -1   8   7   16.97    9.12
  -1   8   7   39.56   22.73
   1  -8   7   16.35   10.97
   1  -8   6    9.52   20.97
   1   8  -6   30.85   24.39
   1  -8   6   16.39   18.25
  -1  -8  -6    3.43   11.05
  -1   8   6   18.85   18.31
   1  -8   6   29.81   13.01
  -1  -8  -6   23.42   23.89
  -1   8   6   26.40   22.19
   1  -8   5  103.49   15.59
  -1  -8  -5   99.44   13.84
   1  -8   5  103.64   24.82
   1   8  -5  119.91   26.49
   1  -8   5  112.95   21.57
  -1   8   5  110.06   22.66
  -1  -8  -5   93.54   27.44
  -1   8   5  118.60   24.94
  -1   8   4   39.93   20.66
   1  -8   4   18.33   17.16
  -1   8   4   39.74   21.83
  -1  -8  -4    6.87   11.29
  -1  -8  -4   19.12   25.82
   1  -8   4   34.53   13.44
   1   8  -4   55.58   23.99
   1  -8   4   47.71   24.07
   1  -8   3  211.00   33.75
  -1  -8  -3  252.67   19.52
  -1  -8  -3  288.19   35.50
   1  -8   3  243.20   32.18
   1  -8   3  273.28   20.98
   1   8  -3  254.31    9.98
  -1   8   3  247.06   25.88
   1  -8   3  279.45   24.27
  -1   8   3  249.20   27.67
   1  -8   2  378.65   36.66
  -1   8   2  410.61   35.60
   1   8  -2  461.58   16.54
  -1  -8  -2  443.68   25.62
  -1   8   2  457.72   29.81
   1  -8   2  454.71   25.76
   1   8  -2  381.04   44.90
   1  -8   2  464.52   26.23
  -1  -8  -2  484.00   41.47
   1  -8   2  400.58   35.58
   1  -8   1  595.15   41.03
  -1  -8  -1  707.71   45.01
   1  -8   1  652.63   30.38
   1   8  -1  690.50   23.40
   1   8  -1  624.28   49.22
   1   8  -1  595.61   35.03
  -1   8   1  662.34   31.87
  -1   8   1  702.42   42.49
  -1  -8  -1  708.56   32.54
   1  -8   1  693.89   38.38
   1  -8   1  633.25   26.92
   1  -8   0  230.14   23.96
  -1   8   0  255.87   19.82
   1  -8   0  244.79   23.24
   1   8   0  204.63   35.10
   1  -8   0  234.11   17.87
  -1  -8   0  203.48   24.79
   1   8   0  232.49   18.70
   1  -8   0  235.08   31.96
  -1   8   0  243.41   20.16
  -1   8   0  218.28   30.69
  -1  -8   0  244.66   24.76
  -1  -8   0  192.68   32.11
   1   8   0  227.85   25.41
  -1   8  -1  763.74   28.69
  -1   8  -1  793.04   32.34
   1  -8  -1  776.53   28.30
   1   8   1  642.44   41.05
   1   8   1  783.32   38.83
   1  -8  -1  746.56   23.18
  -1  -8   1  715.60   35.09
  -1  -8   1  693.33   42.68
  -1   8  -1  791.77   43.28
   1  -8  -1  676.61   43.70
  -1  -8   1  642.96   39.47
   1  -8  -2  531.33   19.67
  -1   8  -2  466.68   37.39
  -1   8  -2  530.21   30.57
   1   8   2  599.77   33.66
   1  -8  -2  516.65   17.03
  -1  -8   2  505.31   38.49
   1   8   2  480.70   36.39
  -1   8  -2  513.01   23.02
   1  -8  -2  449.41   37.92
  -1  -8   2  519.98   33.64
  -1  -8   2  497.66   40.02
  -1  -8   3  294.24   32.95
  -1   8  -3  267.79   25.97
   1  -8  -3  268.86   10.94
   1   8   3  246.78   27.80
   1   8   3  337.55   27.60
  -1   8  -3  272.88   17.04
  -1   8  -3  287.15   32.95
  -1  -8   3  234.90   35.34
   1  -8  -3  265.73   10.51
  -1  -8   3  264.08   29.34
   1  -8  -3  248.44   31.32
   1  -8  -4   25.92   24.08
  -1  -8   4   65.18   23.18
  -1   8  -4  -23.73   22.42
   1   8   4   31.43   19.67
  -1  -8   4    9.94   21.20
   1  -8  -4   69.54    5.36
  -1  -8   4   31.58   29.59
  -1   8  -4   84.51   22.48
  -1   8  -4   44.02   10.49
  -1   8  -5  100.83   11.93
  -1  -8   5  113.71   25.70
  -1  -8   5  114.07   25.01
  -1   8  -5  165.57   27.50
   1  -8  -5  115.23   26.98
  -1  -8   5   88.95   33.17
   1   8   5  102.41   21.21
  -1   8  -5  102.82   23.79
  -1   8  -6   26.25   22.89
   1   8   6   10.71   17.12
  -1   8  -6   66.35   23.08
  -1  -8   6    8.85   22.14
  -1  -8   6   34.07   21.75
   1  -8  -6   27.18   23.15
  -1  -8   6   18.42   32.90
  -1  -8   7   75.04   36.89
  -1   8  -7   43.78   25.76
  -1   8  -7   24.74   20.96
   1   8   7    2.69   16.58
  -1  -8   7   28.26   22.06
  -1  -8   7   -1.81   20.76
   1  -8  -7   -2.91   23.60
  -1   8  -8  -26.00   22.09
  -1  -8   8   30.99   25.58
  -1  -8   8   19.97    5.82
   1   8   8   36.51   17.19
   1  -8  -8   30.66   24.26
  -1  -8   8   14.09   20.11
  -1   8  -8   16.36   21.83
  -1  -8   9  170.10   43.65
   1   8   9  157.19   19.70
  -1   8  -9  166.73   29.71
  -1  -8   9  147.38   29.24
   1  -8  -9  160.69   30.69
  -1  -8   9  158.76    9.29
  -1   8  -9  153.49   29.05
  -1  -8   9  184.41   26.18
   1   8  10  673.85   31.37
  -1  -8  10  581.46   45.15
  -1   8 -10  657.20   47.32
  -1  -8  10  698.83   17.54
  -1  -8  10  665.86   38.25
   1  -8 -10  594.50   44.12
   1   8  11  326.22   25.73
  -1  -8  11  329.03   14.13
  -1  -8  11  295.91   37.65
  -1  -8  11  277.49   27.50
  -1   8 -11  319.61   37.98
   1  -8 -11  300.92   35.20
   1   8  12  157.87   22.38
  -1  -8  12  137.52   20.54
  -1  -8  12  131.66   12.10
  -1  -8  12  132.44   33.04
   1  -8 -12  109.83   31.11
   1  -8 -12  161.62   31.30
   1  -8 -13   33.45   27.34
   1   8  13   69.16   19.34
   1  -8 -13   34.15   27.61
  -1  -8  13   68.29   10.87
  -1  -8  14   66.65   30.70
   1   8  14   49.04   19.49
  -1  -8  14   66.46   11.87
   1  -8 -14   59.44   30.45
   1  -8 -14   67.44   29.31
   1  -8 -15   37.28   31.49
  -1  -8  15   33.28   11.90
   1  -8 -15   13.79   26.08
  -1  -8  15    2.10   29.37
   1   8  15    0.15   18.74
   1  -8 -16   32.64   31.58
  -1  -8  16   65.43   33.60
   1  -8 -16   15.08   26.13
   1   8  16   62.58   20.98
  -1  -8  17   -3.68   30.80
   1  -8 -17   33.27   29.22
   1   8  17   56.37   21.92
   1  -8 -17    0.80   26.56
   1   8  18    3.28   20.01
   1  -8 -18  -48.76   29.24
  -1  -8  18   59.04   32.82
   1  -8 -18   96.56   34.30
   1  -8 -19   58.92   29.17
   1   8  19   58.94   23.12
  -1  -8  19   53.23   34.79
   1  -8 -19   11.30   30.30
  -1  -8  20   14.04   31.67
   1   8  20    4.28   21.18
   1  -8 -20   21.10   31.70
   1   8  21   20.31   22.42
  -1  -8  21   56.93   32.74
   1  -8 -21    7.67   32.01
   1   8  22   80.60   26.47
  -1  -8  22   31.39   33.65
   1  -8 -22   20.90   36.02
   1  -8 -23   55.77   36.91
   1  -8 -24   41.41   35.30
  -1   9  22    7.64   29.55
  -1  -9 -22    8.32   32.70
   1  -9  22   86.28   35.27
   1  -9  21   17.14   33.96
  -1  -9 -21   -7.85   31.54
   1  -9  20   24.47   31.77
  -1  -9 -20  132.47   40.09
   1  -9  19  -49.26   32.42
  -1  -9 -19   37.56   30.83
  -1   9  18  135.22   21.17
   1  -9  18  133.23   33.55
  -1  -9 -18   73.99   33.09
  -1   9  17  207.69   21.79
   1  -9  17  140.05   32.25
  -1  -9 -16  323.08   42.61
   1  -9  16  368.79   41.47
  -1   9  16  328.24   24.03
  -1  -9 -15  -20.33   28.67
   1  -9  15   22.52   13.85
   1  -9  15    6.10   26.87
  -1   9  15   22.48   14.65
  -1  -9 -15   -0.19   16.36
  -1  -9 -14  264.67   38.32
  -1   9  14  249.00   20.56
  -1  -9 -14  207.37   21.62
   1  -9  14  219.84   20.01
   1  -9  14  315.27   38.88
   1  -9  13  301.37   37.42
  -1  -9 -13  260.54   37.41
  -1   9  13  233.60   18.81
   1   9 -13  210.63   32.97
   1  -9  13  233.70   18.64
  -1  -9 -13  202.81   20.69
  -1   9  12   34.66   12.95
   1  -9  12   52.74   26.44
  -1  -9 -12   23.97   14.09
   1   9 -12   56.77   25.20
  -1  -9 -12   78.67   29.45
   1  -9  12   42.87   13.25
   1  -9  11   19.10   25.67
  -1  -9 -11   17.69   24.75
  -1  -9 -11   16.76   13.05
  -1   9  11   -2.79   11.51
  -1   9  11   50.39   28.67
   1  -9  11   15.00   11.71
   1   9 -11   10.59   23.65
   1   9 -10  107.13   29.45
  -1  -9 -10   88.82   13.66
  -1   9  10  104.66   13.19
   1  -9  10   99.70   23.19
   1  -9  10   82.49   26.75
  -1  -9 -10   85.18   26.55
   1  -9  10   88.88   14.82
  -1   9  10   93.90   28.22
   1  -9   9  159.51   28.44
   1  -9   9  183.45   28.56
  -1   9   9  121.23   26.79
   1   9  -9  145.99   31.31
  -1  -9  -9  120.92   29.66
   1  -9   9  142.78   15.42
  -1   9   9  135.15   13.35
  -1  -9  -9  123.16   13.30
   1   9  -8  289.80   34.83
  -1  -9  -8  198.48   33.29
  -1  -9  -8  194.34   14.13
   1  -9   8  238.62   29.54
  -1   9   8  212.78   31.27
   1  -9   8  257.08   18.90
   1  -9   8  255.90   30.62
  -1   9   8  174.69   12.96
  -1   9   7  210.78   30.50
  -1  -9  -7  175.70   12.97
   1  -9   7  174.58   28.23
  -1   9   7  107.18   10.91
   1  -9   7  225.86   19.24
  -1  -9  -7  198.72   16.87
  -1  -9  -7  173.88   31.83
   1   9  -7  212.24   32.37
   1  -9   7  214.34   28.07
  -1   9   7  233.87   27.89
  -1   9   6  518.01   40.36
   1  -9   6  545.67   35.82
  -1  -9  -6  541.45   22.99
  -1  -9  -6  575.43   47.37
   1  -9   6  509.02   40.86
  -1   9   6  575.44   38.33
   1  -9   6  524.57   25.31
   1   9  -6  587.19   43.73
  -1  -9  -5  394.57   20.43
   1  -9   5  349.43   35.14
  -1   9   5  340.46   32.40
  -1   9   5  351.42   32.45
  -1  -9  -5  362.89   39.08
   1   9  -5  404.06   38.47
   1  -9   5  337.27   39.80
   1  -9   5  402.87   30.58
   1  -9   5  372.06   23.40
  -1  -9  -4   18.35   11.96
   1  -9   4   43.12   26.15
   1  -9   4   41.54   13.68
   1  -9   4   48.98   18.81
   1   9  -4   18.56    5.08
  -1   9   4   44.08   20.61
  -1  -9  -4   25.34   26.65
  -1   9   4    2.03   19.80
   1  -9   4   18.61   29.71
  -1  -9  -3   18.46   27.77
   1   9  -3   53.22    7.65
  -1   9   3   34.83   18.76
  -1  -9  -3   37.63   14.57
   1  -9   3   41.44   25.51
   1  -9   3   27.45   13.53
   1  -9   3   66.68   18.16
   1  -9   3   55.74   28.49
  -1   9   3   40.87   21.54
   1   9  -2  640.97   52.20
   1  -9   2  669.79   43.52
   1  -9   2  689.84   31.59
   1  -9   2  685.91   31.50
   1   9  -2  715.06   21.05
   1  -9   2  643.25   44.87
  -1   9   2  672.52   34.28
  -1   9   2  701.40   44.76
  -1  -9  -2  681.87   30.89
  -1  -9  -2  649.89   45.98
   1  -9   1  790.44   34.29
  -1  -9  -1  814.45   35.82
   1  -9   1  801.83   30.65
   1  -9   1  777.04   48.34
   1   9  -1  818.58   41.50
  -1   9   1  813.91   48.34
   1  -9   1  814.30   41.67
  -1  -9  -1  836.59   51.16
   1   9  -1  798.38   26.05
  -1   9   1  807.99   34.53
  -1  -9  -1  743.59   34.52
   1   9  -1  687.32   52.10
  -1   9   0  -11.63   14.90
   1   9   0   -4.46   13.04
  -1   9   0  -19.40   23.49
   1   9   0  -13.75   29.01
  -1  -9   0   25.27   25.19
   1   9   0  -10.96   19.43
  -1  -9   0   -8.65   17.90
   1  -9   0    4.16   18.75
   1  -9   0   -2.38   12.89
  -1  -9   0   13.68   19.48
   1  -9   0    4.62   23.05
  -1  -9   1  773.02   41.98
   1  -9  -1  820.49   30.48
   1  -9  -1  819.52   48.15
  -1   9  -1  836.05   49.71
   1   9   1  814.27   41.56
   1   9   1  835.12   48.40
  -1  -9   1  767.10   47.16
  -1   9  -1  824.18   30.26
  -1   9  -1  804.88   34.20
   1   9   1  768.31   31.51
   1  -9  -1  821.67   25.72
  -1  -9   1  830.00   38.86
  -1   9  -2  733.82   35.15
   1  -9  -2  622.24   19.58
  -1  -9   2  618.60   43.82
   1   9   2  651.14   43.03
  -1   9  -2  663.95   25.85
   1   9   2  647.78   37.31
  -1  -9   2  631.31   43.58
   1  -9  -2  629.19   44.56
  -1   9  -2  560.16   40.71
  -1  -9   2  717.53   38.85
   1  -9  -2  643.94   22.95
  -1  -9   3   31.22   27.47
  -1   9  -3   31.27   24.06
  -1  -9   3   64.55   23.25
   1  -9  -3   34.74   26.78
   1  -9  -3   48.23    8.01
   1   9   3   14.97   22.93
   1   9   3   17.17   17.70
   1  -9  -3   47.44    7.87
  -1   9  -3   49.59   19.59
  -1  -9   3   31.77   24.89
  -1   9  -3   32.06   10.67
  -1   9  -4   33.34   25.49
  -1  -9   4   90.04   26.89
   1  -9  -4   51.13   26.33
  -1  -9   4   45.98   28.82
  -1   9  -4   84.37   22.86
  -1   9  -4   56.01   10.76
   1  -9  -4   56.98    6.34
  -1  -9   4   74.07   24.57
   1   9   4   71.86   24.12
  -1  -9   5  405.07   35.24
  -1   9  -5  455.09   40.61
   1  -9  -5  400.53   38.26
  -1   9  -5  415.33   18.91
  -1  -9   5  421.14   46.15
  -1   9  -5  471.29   35.08
  -1  -9   5  427.84   36.92
   1   9   5  405.04   32.01
  -1   9  -6  683.80   42.78
  -1  -9   6  632.89   42.66
  -1  -9   6  620.95   53.50
  -1   9  -6  625.32   23.52
  -1  -9   6  645.27   42.68
   1  -9  -6  636.97   44.43
  -1   9  -6  686.76   48.05
   1   9   6  638.20   35.80
   1   9   7  348.92   29.77
  -1   9  -7  240.28   31.04
   1  -9  -7  237.14   32.53
  -1  -9   7  217.35   42.29
  -1  -9   7  192.09   30.43
  -1   9  -7  203.89   34.44
  -1  -9   7  206.62   30.12
  -1   9  -8  231.96   32.35
   1   9   8  188.05   23.91
  -1  -9   8  232.85   34.20
   1  -9  -8  251.71   34.26
  -1   9  -8  236.97   33.81
  -1  -9   8  207.87   30.25
  -1  -9   8  264.63   47.81
  -1  -9   9  118.79   25.58
  -1  -9   9  116.07    7.52
  -1  -9   9   85.90   28.17
   1   9   9  135.58   22.09
   1  -9  -9  126.95   29.85
  -1  -9  10   40.89   27.84
  -1  -9  10   74.63    8.21
   1   9  10   53.79   20.07
  -1  -9  10   46.94   23.45
   1  -9 -10   58.60   28.59
  -1  -9  11    5.40   25.95
  -1  -9  11   12.63   19.98
  -1  -9  11   21.86    7.93
   1   9  11    5.05   17.76
   1  -9 -11   35.56   27.90
   1  -9 -12   25.50   27.37
  -1  -9  12   37.98   19.60
  -1  -9  12    7.61   28.65
   1   9  12   47.29   19.81
  -1  -9  12   34.61    8.10
  -1  -9  13  271.91   37.93
   1  -9 -13  255.73   37.98
  -1  -9  13  242.82   25.77
   1   9  13  310.15   27.76
  -1  -9  13  264.99   14.47
   1  -9 -14  196.32   35.26
   1   9  14  283.03   26.33
  -1  -9  14  269.98   15.34
  -1  -9  14  237.21   40.87
   1  -9 -15    7.51   26.79
  -1  -9  15   44.44   31.24
   1  -9 -15  -37.41   31.95
   1   9  15   53.45   20.89
   1  -9 -16  233.82   40.63
  -1  -9  16  318.63   44.80
   1   9  16  299.03   29.35
   1  -9 -16  289.87   39.98
   1  -9 -17  120.04   40.07
   1   9  17  179.53   26.14
   1  -9 -17  165.07   34.89
  -1  -9  17  175.63   38.58
   1  -9 -18   55.86   36.53
   1   9  18  100.44   24.63
  -1  -9  18   86.55   33.55
   1  -9 -18   92.18   32.04
  -1  -9  19   21.63   34.83
   1  -9 -19    3.40   28.77
   1  -9 -19   97.47   37.70
   1   9  19   64.28   23.24
   1   9  20  151.43   28.02
   1  -9 -20   95.90   38.40
  -1  -9  20   71.81   35.97
   1  -9 -21   -8.88   38.78
  -1  -9  21    1.24   32.87
   1  -9 -22   49.76   38.74
  -1  -9  22   38.86   33.69
   1  -9 -23   25.61   36.19
  -1  10  21    0.73   30.85
  -1 -10 -21  -23.48   35.49
   1 -10  21   23.61   33.49
   1 -10  20   99.95   36.87
  -1 -10 -20   37.68   37.87
  -1  10  20  118.12   36.65
   1 -10  19   56.03   34.62
  -1 -10 -19   88.35   37.30
  -1  10  19    8.24   34.94
  -1 -10 -18   21.55   30.60
  -1  10  18  -42.27   34.51
   1 -10  18    8.94   28.71
  -1 -10 -17   63.30   32.70
  -1  10  17   29.12   29.39
   1 -10  17    5.32   30.21
  -1  10  16   67.06   17.71
  -1  10  16   57.19   30.09
  -1 -10 -16   73.85   33.31
   1 -10  16   67.60   32.93
  -1  10  15  216.20   20.29
  -1  10  15  227.69   41.87
   1 -10  15  242.73   37.88
  -1 -10 -15  159.44   36.79
   1 -10  14  288.30   41.38
  -1  10  14  279.42   40.81
  -1  10  14  245.70   20.25
  -1 -10 -14  324.81   43.49
   1 -10  14  247.65   21.11
   1 -10  13  128.10   31.48
  -1  10  13   45.53   27.00
  -1  10  13  124.42   16.57
   1 -10  13   59.96   15.30
  -1 -10 -13  110.22   35.04
  -1 -10 -13   66.31   15.74
  -1 -10 -12  327.89   21.11
  -1 -10 -12  406.98   45.47
   1 -10  12  429.69   41.86
   1 -10  12  360.46   22.31
  -1  10  12  398.36   20.39
  -1  10  12  371.39   43.59
  -1 -10 -11   33.18   28.91
  -1  10  11   24.88   12.64
   1 -10  11   17.37   24.58
  -1 -10 -11   31.49   12.69
  -1  10  11   62.58   31.31
   1 -10  11   27.35   12.77
   1 -10  11   49.16   22.25
   1 -10  10  112.10   27.02
  -1 -10 -10   76.25   31.87
  -1  10  10   82.16   29.84
   1 -10  10   71.36   14.32
  -1  10  10   68.33   12.43
  -1 -10 -10   78.41   13.02
   1 -10  10   87.19   24.44
  -1  10   9  117.58   11.98
   1 -10   9  244.95   31.75
  -1 -10  -9  181.55   34.90
   1 -10   9  220.78   30.50
   1  10  -9  193.23   33.00
   1 -10   9  217.61   19.61
  -1  10   9  205.48   34.54
  -1 -10  -9  187.48   14.69
  -1  10   8  145.47   29.76
   1 -10   8  183.95   43.73
   1  10  -8   94.07   26.90
  -1 -10  -8  152.34   33.62
  -1 -10  -8  116.57   12.13
   1 -10   8  132.43   16.68
   1 -10   8  145.88   27.89
   1 -10   8  116.09   25.52
  -1 -10  -7   60.30   10.80
   1 -10   7   63.02   24.87
   1  10  -7   51.85   25.38
   1 -10   7   66.97   23.54
  -1  10   7   76.93   27.02
   1 -10   7   93.00   16.23
   1 -10   7   70.72   37.35
  -1 -10  -7   45.07   31.40
  -1 -10  -7   69.57   13.75
  -1 -10  -6   36.01   11.92
   1 -10   6   43.49   21.10
  -1 -10  -6  120.69   35.30
   1 -10   6   24.67   14.04
   1  10  -6   33.04   24.07
   1 -10   6   28.14   33.79
  -1  10   6   72.26   23.89
   1 -10   6   41.36   24.92
  -1 -10  -5   11.71   12.09
   1  10  -5   13.54   22.97
  -1  10   5   16.32   21.43
   1 -10   5   41.23   24.82
   1 -10   5   10.88   14.42
   1 -10   5  -25.01   21.19
   1 -10   5   26.85   34.07
  -1 -10  -5   18.09   28.93
   1 -10   4  250.29   26.33
  -1  10   4  200.47   28.10
   1  10  -4  198.39    9.01
  -1 -10  -4  153.08   33.31
   1 -10   4  226.27   21.49
   1 -10   4  179.79   37.57
  -1  10   4  178.98   28.37
   1 -10   4  224.03   34.28
  -1 -10  -4  186.43   17.33
  -1  10   3    8.60   21.42
   1 -10   3   49.48   27.89
  -1  10   3   20.45   17.76
   1 -10   3   30.28   16.24
   1 -10   3   13.71   16.53
   1  10  -3   20.98    7.65
   1 -10   3   54.66   30.42
  -1 -10  -3   22.65   14.17
  -1 -10  -3   48.12   29.56
   1 -10   2  363.84   39.69
  -1 -10  -2  371.06   42.58
  -1  10   2  342.70   27.11
  -1 -10  -2  350.55   25.11
   1 -10   2  298.96   24.79
   1  10  -2  335.08   17.11
   1 -10   2  337.91   36.34
  -1 -10  -2  326.39   25.94
   1 -10   2  324.23   25.26
  -1  10   2  333.47   33.26
  -1 -10  -1  213.61   23.66
  -1  10   1  272.98   35.13
   1 -10   1  233.56   29.62
   1  10  -1  237.69   41.16
   1 -10   1  257.84   33.78
   1  10  -1  254.84   17.29
  -1  10   1  217.48   23.41
   1 -10   1  276.07   22.35
  -1 -10  -1  215.84   24.96
  -1 -10  -1  242.88   35.80
   1  10  -1  213.50   25.43
  -1  10   0  879.22   34.35
   1 -10   0  884.76   31.02
  -1 -10   0  876.36   40.32
  -1 -10   0  861.80   53.37
   1 -10   0  914.52   53.81
   1  10   0  760.98   53.58
  -1 -10   0  773.86   40.03
   1 -10   0  888.50   39.18
  -1  10   0  921.59   53.58
   1  10   0  910.52   44.75
   1  10   0  865.86   31.77
   1 -10  -1  229.46   17.04
   1  10   1  248.78   27.96
  -1  10  -1  216.31   31.11
   1  10   1  238.19   36.63
   1  10   1  249.12   22.45
   1 -10  -1  229.45   33.08
  -1  10  -1  248.51   20.78
  -1 -10   1  251.81   27.55
  -1 -10   1  230.86   33.92
   1 -10  -1  237.06   20.88
  -1 -10   1  197.72   27.46
  -1 -10   2  319.96   31.09
  -1 -10   2  307.60   33.56
  -1 -10   2  317.13   36.67
   1  10   2  386.75   38.25
   1  10   2  351.43   31.69
   1 -10  -2  345.21   19.43
  -1  10  -2  310.15   20.50
   1  10   2  370.68   27.54
  -1  10  -2  311.88   36.11
   1 -10  -2  311.92   37.93
   1 -10  -2  318.09   16.54
  -1  10  -2  402.82   28.81
   1 -10  -3   46.93    8.97
  -1  10  -3    8.38   18.27
  -1  10  -3   17.71   26.77
  -1 -10   3    8.39   27.69
  -1 -10   3   29.30   23.79
   1  10   3   35.39   19.59
   1  10   3   40.34   17.74
   1 -10  -3   40.94   28.39
   1  10   3   26.43   26.20
  -1  10  -3   53.37   12.07
  -1 -10   3   21.08   21.90
   1 -10  -3   37.11    9.10
  -1 -10   4  162.35   35.87
  -1 -10   4  240.40   31.69
  -1  10  -4  289.97   37.57
  -1  10  -4  265.96   29.30
   1 -10  -4  303.79   37.78
  -1  10  -4  217.43   16.33
   1 -10  -4  168.35    8.14
  -1 -10   4  228.15   34.15
   1  10   4  196.24   29.41
   1 -10  -4  208.77    9.69
   1  10   5   28.29   23.89
  -1  10  -5    3.43   20.39
  -1 -10   5   -5.26   30.11
  -1 -10   5   24.07   24.29
  -1  10  -5   12.76   10.06
  -1  10  -5   13.99   25.41
  -1 -10   5   -1.05   23.20
   1 -10  -5  -10.83   27.29
  -1  10  -6   50.84   12.00
  -1 -10   6   66.41   37.93
  -1  10  -6    7.78   22.73
  -1 -10   6   30.44   25.09
   1 -10  -6   40.35   28.68
  -1 -10   6   45.17   24.84
   1  10   6   33.99   23.01
   1 -10  -7   67.48   30.27
  -1 -10   7   83.36   27.59
   1  10   7   63.44   21.70
  -1 -10   7   74.72   25.66
  -1 -10   7   63.84   37.44
  -1  10  -7   65.53   25.71
  -1 -10   8  106.49   28.06
   1  10   8  118.15   23.59
   1 -10  -8  103.43   30.67
  -1 -10   8  113.76   31.34
   1 -10  -9  238.98   36.43
  -1 -10   9  237.64   35.37
  -1 -10   9  241.99   33.40
   1  10   9  209.07   26.48
  -1 -10  10   92.92   29.81
  -1 -10  10   73.48   24.55
   1 -10 -10   99.60   33.52
   1  10  10   63.75   22.11
   1 -10 -11    2.86   28.52
  -1 -10  11   29.97    6.55
  -1 -10  11   80.94   25.83
   1  10  11   36.99   22.37
  -1 -10  11   67.03   30.24
  -1 -10  12  387.15   35.92
   1 -10 -12  436.45   45.16
  -1 -10  12  345.59   13.15
  -1 -10  13   50.64   32.19
   1  10  13   83.63   22.28
  -1 -10  13   74.82   22.88
  -1 -10  13   72.87    9.09
   1  10  14  338.06   29.80
  -1 -10  14  357.36   46.37
   1 -10 -14  318.35   41.53
  -1 -10  15  191.15   38.54
   1  10  15  219.87   27.69
   1 -10 -16   86.96   34.98
   1  10  16   76.87   23.93
  -1 -10  16   73.75   35.43
   1 -10 -17   28.50   29.97
   1  10  17   -4.99   21.23
  -1 -10  17    6.54   33.29
  -1 -10  18   51.72   33.11
   1  10  18    7.89   21.27
   1 -10 -18   20.02   28.74
  -1 -10  19  -38.44   36.23
   1 -10 -19   30.63   31.37
  -1 -10  20  131.90   38.87
  -1 -10  21  116.47   39.31
  -1 -11 -21   23.88   35.30
  -1 -11 -20  -63.23   41.67
   1 -11  20   19.52   34.13
  -1 -11 -20   69.50   36.09
  -1  11  20   56.63   35.36
  -1 -11 -19   24.78   35.63
  -1 -11 -19  -16.87   36.11
  -1  11  19   54.89   33.47
   1 -11  19   39.49   32.91
   1 -11  18  -25.57   30.08
  -1  11  18   40.26   30.85
  -1 -11 -18  -41.18   35.16
  -1 -11 -18   30.15   32.44
   1 -11  17   34.14   29.55
  -1 -11 -17   55.03   34.68
  -1  11  17   -7.72   29.22
  -1 -11 -17  -46.53   35.19
  -1  11  16  243.74   38.76
  -1 -11 -16  275.49   44.20
   1 -11  16  284.65   41.03
  -1 -11 -16  244.12   43.88
  -1 -11 -15  221.11   41.22
   1 -11  15  301.07   41.50
  -1 -11 -15  170.87   40.91
  -1  11  15  228.20   39.39
  -1 -11 -14  208.18   40.62
   1 -11  14  222.71   36.71
  -1  11  14  220.57   37.65
  -1 -11 -14  271.75   43.34
  -1 -11 -13   14.74   35.41
   1 -11  13   51.91   30.54
  -1  11  13    6.68   13.33
  -1  11  13   16.64   27.75
  -1 -11 -13   36.05   32.34
  -1 -11 -12   67.99   36.96
  -1  11  12   65.68   29.01
  -1 -11 -12   32.29   12.61
   1 -11  12   32.71   26.43
   1 -11  12   48.43   15.03
  -1  11  12   40.49   12.66
  -1 -11 -12   11.74   33.47
   1 -11  11   43.04   24.35
   1 -11  11   26.84   13.79
  -1 -11 -11   14.97   34.95
  -1 -11 -11   30.37   11.85
  -1 -11 -11    4.51   30.12
   1 -11  11    4.15   24.99
  -1  11  11   28.41   30.32
  -1  11  11    3.71    9.68
  -1  11  10   36.56   28.93
   1 -11  10   -0.09   24.93
   1 -11  10  -39.87   24.74
   1 -11  10   16.00   13.20
  -1 -11 -10    2.66   32.39
  -1 -11 -10   -3.87   10.53
  -1  11   9  238.06   35.39
   1 -11   9  296.64   36.01
   1 -11   9  154.21   18.54
  -1 -11  -9  244.26   41.36
   1 -11   9  244.72   35.13
  -1 -11  -9  170.62   14.22
  -1 -11  -8  334.04   16.79
   1 -11   8  379.44   39.63
  -1 -11  -8  384.16   46.10
   1 -11   8  356.26   23.86
  -1  11   8  379.00   38.08
   1 -11   8  427.35   38.13
   1 -11   7   66.80   29.89
  -1 -11  -7   56.46   11.29
   1 -11   7   82.87   39.76
  -1  11   7   68.72   25.51
  -1 -11  -7  110.05   16.79
   1 -11   7   54.66   22.81
  -1 -11  -7   59.62   31.73
   1 -11   7   48.02   15.14
   1 -11   6   38.52   36.32
  -1  11   6   29.64   25.88
   1 -11   6   21.40   21.69
   1 -11   6   30.11   15.88
  -1 -11  -6   27.79   12.25
   1 -11   6   13.26   28.02
  -1 -11  -6   47.85   32.00
  -1  11   5    3.10   21.02
  -1 -11  -5    1.69   30.82
   1 -11   5   34.94   26.25
   1 -11   5    6.36   14.56
   1 -11   5   23.43   35.86
   1 -11   5   -2.61   19.07
  -1 -11  -5   12.26   13.04
   1  11  -4  163.28    9.45
   1 -11   4  224.44   39.53
  -1 -11  -4  153.85   17.49
   1 -11   4  200.23   25.77
   1 -11   4  202.35   21.64
  -1 -11  -4  155.95   35.86
  -1 -11  -4  154.05   21.41
  -1  11   4  200.50   28.07
   1 -11   4  113.47   33.89
  -1 -11  -3   12.33   14.85
  -1 -11  -3   40.64   29.65
  -1 -11  -3   53.76   18.63
   1 -11   3   53.54   17.25
   1 -11   3   50.51   18.91
  -1  11   3   27.70   19.48
   1  11  -3   41.42    8.72
   1 -11   3   12.58   26.11
   1 -11   3   79.51   31.34
  -1 -11  -2  131.37   22.30
   1 -11   2  134.36   33.38
   1 -11   2  127.69   20.18
   1 -11   2   96.41   28.92
  -1  11   2  155.98   23.18
  -1 -11  -2  116.01   31.60
   1  11  -2  105.61   12.60
   1  11  -2  110.77   25.38
  -1 -11  -2  133.47   20.75
  -1 -11  -1  165.81   23.76
   1 -11   1  180.12   28.54
   1  11  -1  198.04   28.60
  -1 -11  -1  150.35   32.26
  -1 -11  -1  129.07   21.86
  -1  11   1  164.63   20.91
   1 -11   1  182.92   36.26
   1  11  -1  145.26   15.46
   1 -11   1  165.83   20.00
  -1 -11   0  219.58   36.54
   1  11   0  179.40   26.71
   1 -11   0  202.37   25.14
  -1 -11   0  211.62   27.48
   1 -11   0  143.56   33.59
   1  11   0  232.08   20.33
   1 -11   0  176.07   18.44
   1  11   0  228.58   40.53
  -1 -11   0  187.43   26.25
  -1  11   0  174.41   21.03
  -1  11  -1  161.25   18.93
  -1 -11   1  157.85   27.05
  -1 -11   1  147.20   32.35
   1 -11  -1  177.61   20.19
   1  11   1  152.60   20.60
   1 -11  -1  158.31   16.32
  -1 -11   1  169.03   25.94
   1 -11  -1  145.79   32.05
   1  11   1  142.80   35.82
   1  11   1  120.77   23.94
   1  11   2  159.63   26.54
   1 -11  -2  129.42   16.07
   1  11   2  112.71   20.94
  -1 -11   2  130.32   25.17
   1  11   2  161.83   34.25
   1 -11  -2  135.33   33.07
  -1  11  -2  126.09   15.82
  -1 -11   2  159.70   33.87
   1 -11  -2  126.11   13.64
  -1 -11   2  119.77   29.67
   1  11   3   70.67   30.12
  -1 -11   3   52.27   29.07
   1 -11  -3   71.85   10.16
  -1  11  -3   83.88   21.56
   1  11   3   58.18   18.42
  -1 -11   3   48.30   27.22
   1 -11  -3   76.32   11.07
  -1  11  -3   51.45   12.82
  -1 -11   3   42.89   24.37
  -1  11  -4  294.43   31.33
  -1 -11   4  200.11   38.24
  -1 -11   4  235.65   33.03
   1  11   4  232.05   33.87
  -1  11  -4  209.95   16.75
  -1 -11   4  171.40   32.39
   1 -11  -4  217.46   35.99
   1 -11  -4  156.93    9.31
   1  11   4  183.33   25.51
   1 -11  -4  197.30   10.48
  -1 -11   5    8.92   32.66
   1 -11  -5  -40.34   30.49
  -1  11  -5    6.24   10.64
   1  11   5   -0.79   24.19
  -1 -11   5   13.25   25.39
  -1 -11   5  -31.31   25.02
  -1  11  -5   12.64   22.96
  -1 -11   6   33.77   35.09
  -1  11  -6   26.05   11.51
  -1 -11   6   20.02   25.85
  -1 -11   6   32.88   25.56
   1 -11  -6  -34.30   31.54
  -1  11  -6    6.80   23.16
   1  11   6   -1.97   22.90
  -1 -11   7   73.45   29.04
  -1 -11   7   64.53   27.03
   1  11   7  121.68   26.67
   1 -11  -7   74.05   32.86
  -1 -11   8  385.85   42.13
   1 -11  -8  479.09   47.89
   1  11   8  356.93   33.61
  -1 -11   8  411.84   42.51
   1  11   9  160.11   27.17
   1 -11  -9  203.75   36.29
  -1 -11   9  235.44   35.84
  -1 -11   9  252.67   36.47
  -1 -11  10  -11.28   27.71
  -1 -11  10  -18.21   25.61
   1 -11 -10  -60.02   35.38
   1  11  10   12.74   21.49
  -1 -11  11   22.19   23.54
  -1 -11  11  -14.16   29.62
   1 -11 -11   57.52   33.79
   1  11  11   20.68   21.87
   1  11  12   25.21   21.96
  -1 -11  12   46.69   25.24
   1 -11 -12   37.38   30.81
  -1 -11  12   80.42   33.89
  -1 -11  13   10.89   20.58
  -1 -11  13   33.75   31.15
   1 -11 -13    4.39   30.42
   1  11  13   -2.40   21.14
   1  11  14  178.77   27.74
  -1 -11  14  198.51   39.65
   1 -11 -14  190.60   39.13
  -1 -11  14  214.80   28.53
  -1 -11  15  252.00   42.99
   1  11  15  239.87   29.52
   1 -11 -15  201.72   38.22
   1  11  16  140.07   28.34
   1 -11 -16  172.20   39.07
  -1 -11  17   35.08   32.94
   1 -11 -17   16.41   30.95
   1  11  17   40.67   23.85
  -1 -11  18   45.62   37.54
   1 -11 -18    9.16   32.11
  -1 -11  19   -2.06   33.18
   1 -11 -19   83.11   33.44
  -1 -11  20   17.87   35.42
  -1 -12 -20   42.67   36.45
  -1 -12 -20   23.47   37.55
  -1 -12 -19  -14.81   35.84
  -1 -12 -19   84.51   40.84
  -1  12  19   28.33   30.73
   1 -12  19   21.31   33.47
  -1 -12 -18   71.66   40.79
   1 -12  18   41.12   31.71
  -1 -12 -18  -16.27   37.42
  -1  12  18  -39.50   30.92
  -1  12  17   -9.95   31.75
  -1 -12 -17   82.15   37.80
   1 -12  17   92.38   35.48
  -1 -12 -17   67.96   39.00
   1 -12  16   31.19   31.24
  -1 -12 -16   -7.93   34.53
  -1 -12 -16   41.90   39.30
  -1  12  16   20.09   27.81
  -1  12  15   56.33   34.56
   1 -12  15  -22.42   29.48
  -1 -12 -15   -0.68   35.28
  -1 -12 -15    8.67   36.02
  -1 -12 -14  178.28   42.86
  -1  12  14  235.09   38.36
   1 -12  14  279.26   40.99
  -1 -12 -13   14.66   35.18
  -1  12  13   15.52   27.31
   1 -12  13    7.65   27.89
   1 -12  12  227.08   36.14
  -1 -12 -12  183.74   39.95
  -1  12  12  191.30   34.22
  -1  12  11   42.71   29.02
  -1 -12 -11   63.73   36.05
   1 -12  11   77.18   29.35
   1 -12  11   25.18   13.44
   1 -12  11   18.06   23.14
   1 -12  10  520.48   44.39
  -1 -12 -10  443.98   52.22
  -1 -12 -10  300.84   15.93
  -1  12  10  382.11   41.15
   1 -12  10  390.09   24.93
   1 -12  10  436.54   41.84
   1 -12   9   15.04   26.03
  -1 -12  -9   -1.96    9.69
   1 -12   9   11.83   14.56
   1 -12   9   11.54   24.98
  -1  12   9   14.07   26.79
  -1 -12  -9  -35.36   35.82
   1 -12   8  108.38   27.44
   1 -12   8   93.33   18.20
  -1 -12  -8  115.09   36.50
  -1 -12  -8   92.48   11.89
   1 -12   8  138.97   31.85
  -1  12   8  142.31   32.17
   1 -12   7   24.49   16.37
   1 -12   7   61.02   24.77
   1 -12   7   17.75   29.34
  -1 -12  -7   32.64   13.43
  -1 -12  -7    8.33   32.75
  -1  12   7   42.74   29.50
  -1 -12  -6    0.04   12.87
  -1 -12  -6   17.33   16.39
   1 -12   6   70.40   39.80
   1 -12   6    0.44   22.02
   1 -12   6   13.29   16.21
   1 -12   6   16.81   28.25
  -1  12   6   18.73   25.39
  -1 -12  -6  -10.36   32.23
   1 -12   5   24.30   21.22
  -1 -12  -5   23.25   18.32
  -1 -12  -5   14.90   13.26
  -1  12   5   48.65   24.47
   1 -12   5    7.17   16.36
   1 -12   5   17.04   29.88
   1 -12   5   -9.02   34.12
  -1 -12  -5   -3.67   30.19
  -1 -12  -4   64.44   19.85
   1 -12   4   21.84   33.03
   1 -12   4   49.88   18.33
  -1  12   4   56.66   23.25
  -1 -12  -4   84.20   33.83
   1 -12   4   25.78   29.12
  -1 -12  -4   40.12   15.29
   1 -12   4   66.87   23.31
   1  12  -4   35.79    7.58
   1  12  -3    8.74    8.97
   1 -12   3   10.44   18.91
  -1 -12  -3   22.71   30.11
   1 -12   3  -22.69   31.23
  -1 -12  -3   20.74   18.96
  -1  12   3    5.97   20.47
   1 -12   3   54.38   31.20
  -1 -12  -3  -14.96   15.03
  -1 -12  -2  412.59   31.08
  -1 -12  -2  468.06   48.74
   1 -12   2  442.79   30.15
   1 -12   2  454.23   45.92
   1  12  -2  414.54   37.77
   1 -12   2  405.95   40.04
  -1  12   2  479.66   33.68
  -1 -12  -2  432.64   29.26
   1  12  -2  388.50   19.65
  -1  12   1  106.03   19.55
  -1 -12  -1  117.56   22.32
   1  12  -1  101.64   14.96
  -1 -12  -1   96.22   24.05
  -1 -12  -1  121.01   33.43
   1 -12   1  119.70   27.89
   1 -12   1  121.27   20.04
   1 -12   1   90.37   30.06
  -1 -12   0 1435.76   53.41
  -1 -12   0 1412.35   53.92
   1 -12   0 1469.83   41.18
   1 -12   0 1420.91   72.43
   1  12   0 1386.10   42.83
   1 -12   0 1429.69   49.94
  -1 -12   0 1494.75   74.48
  -1  12   0 1457.77   45.82
   1  12   1   80.49   36.10
   1 -12  -1  150.73   36.35
   1 -12  -1   98.13   15.74
  -1 -12   1   99.22   26.47
  -1 -12   1  108.58   33.55
  -1  12  -1  118.27   17.93
   1  12   1   88.90   19.16
  -1 -12   1  107.94   25.48
   1 -12  -1  113.79   18.64
   1  12   2  368.63   42.73
  -1 -12   2  377.44   36.15
  -1 -12   2  424.61   44.51
   1 -12  -2  387.34   22.34
  -1  12  -2  425.39   24.02
   1 -12  -2  394.40   19.96
   1 -12  -2  411.51   45.24
   1  12   2  448.78   30.94
  -1 -12   2  374.83   37.09
   1 -12  -3   14.23    9.99
   1 -12  -3   -5.11    9.49
   1  12   3   22.74   21.05
  -1 -12   3   17.65   23.52
  -1 -12   3   14.74   30.96
   1  12   3  -25.13   30.68
   1 -12  -3   61.65   30.72
  -1  12  -3   11.97   11.81
  -1 -12   3  -13.80   28.76
  -1  12  -4   36.59   12.47
   1 -12  -4   96.87   36.08
  -1 -12   4   38.81   32.09
   1  12   4   46.07   21.42
  -1 -12   4    4.08   24.92
  -1 -12   4   22.10   28.82
   1 -12  -4   19.49    7.36
   1  12   4    1.81   27.59
   1 -12  -4   28.94    8.42
  -1  12  -5   24.34   12.37
  -1  12  -5   19.81   24.36
   1 -12  -5  -25.17   31.97
   1  12   5   14.11   20.77
  -1 -12   5   32.93   26.29
  -1 -12   5    2.63   26.55
   1  12   5   41.30   28.58
   1  12   6   -4.74   25.54
   1 -12  -6   21.32   34.05
   1  12   6   11.05   22.31
  -1 -12   6    3.04   25.90
  -1 -12   6  -17.54   27.42
  -1  12  -6   32.16   12.87
  -1 -12   7   62.67   29.45
   1 -12  -7   33.07   31.02
  -1 -12   7   14.38   28.24
   1  12   7   17.06   24.46
  -1 -12   8  118.75   34.58
  -1 -12   8  103.71   31.26
   1  12   8   96.81   27.22
   1 -12  -8  170.61   39.28
  -1 -12   9    3.83   28.55
   1  12   9   32.16   23.35
  -1 -12   9  -29.95   28.51
  -1 -12  10  466.43   45.23
   1 -12 -10  454.78   49.55
  -1 -12  10  502.93   46.79
   1  12  10  376.99   33.59
  -1 -12  11   72.33   28.26
  -1 -12  11   96.91   34.87
   1 -12 -11   27.36   31.76
   1  12  11   80.98   27.38
   1  12  12  176.79   29.23
  -1 -12  12  160.53   32.74
   1 -12 -12  176.21   39.53
  -1 -12  12  172.68   38.78
   1 -12 -13   18.84   33.85
  -1 -12  13    6.38   23.47
  -1 -12  13   18.92   31.60
   1  12  13   45.93   24.63
  -1 -12  14  251.43   32.93
   1  12  14  151.69   28.37
  -1 -12  14  261.73   44.56
   1 -12 -14  208.04   42.56
   1  12  15   -9.99   23.10
   1 -12 -15   22.16   33.55
  -1 -12  15   30.56   34.24
  -1 -12  16    3.60   33.05
   1 -12 -16   22.48   35.88
  -1 -12  17  102.31   41.44
   1 -12 -17   53.76   37.82
  -1 -12  18   37.73   36.57
   1 -12 -18   30.88   32.62
  -1 -12  19   18.10   35.58
  -1 -13 -20   27.61   34.51
  -1 -13 -19    2.25   34.34
  -1 -13 -18  227.84   48.03
   1 -13  18  309.52   45.63
  -1  13  18  166.93   41.06
  -1  13  17  -41.08   31.67
   1 -13  17   21.27   32.81
  -1 -13 -17    1.12   38.44
  -1 -13 -16   -0.81   36.78
  -1  13  16    9.41   27.77
   1 -13  16   52.97   34.58
  -1 -13 -15   -5.44   37.48
   1 -13  15   45.29   33.52
  -1  13  15   11.05   29.34
  -1 -13 -14  118.44   42.06
  -1  13  14  117.90   37.05
   1 -13  14  139.07   35.78
  -1  13  13   12.41   30.38
   1 -13  13  -27.25   29.93
  -1 -13 -13   17.78   35.27
  -1  13  12   26.76   27.72
   1 -13  12   48.86   30.57
   1 -13  12   50.19   24.97
  -1 -13 -12   49.68   34.07
  -1 -13 -11   63.48   43.18
  -1  13  11   13.07   27.63
   1 -13  11   25.17   26.12
   1 -13  11   75.50   29.62
  -1 -13 -10  126.71   38.84
   1 -13  10  203.25   35.35
  -1  13  10  174.38   34.76
   1 -13  10  150.54   31.45
  -1 -13  -9    3.39   33.69
  -1  13   9  -11.62   29.43
   1 -13   9   21.67   27.73
   1 -13   9   -7.91   28.03
   1 -13   9   -8.19   14.58
  -1 -13  -9    6.09   13.46
   1 -13   8   36.70   16.60
  -1 -13  -8  -22.87   32.47
  -1  13   8   32.79   26.69
   1 -13   8   22.41   28.58
  -1 -13  -8    7.88   14.84
   1 -13   8   27.86   25.09
  -1 -13  -8   -1.83    9.06
   1 -13   7   -3.70   27.75
  -1 -13  -7  -11.74   13.04
  -1 -13  -7   -3.71   15.42
  -1 -13  -7  -35.10   33.59
  -1  13   7    3.85   25.37
   1 -13   7    2.56   15.31
   1 -13   7   10.29   22.99
   1 -13   6  227.38   40.88
  -1 -13  -6  149.96   20.58
  -1 -13  -6  200.29   42.88
   1 -13   6  158.62   21.82
   1 -13   6  225.39   31.68
  -1  13   6  192.68   31.52
  -1 -13  -6  125.02   16.84
  -1 -13  -5    5.71   17.28
  -1  13   5   34.30   23.87
   1 -13   5   51.10   30.15
  -1 -13  -5    2.09   13.97
  -1 -13  -5   28.78   37.50
   1 -13   5    2.13   22.14
   1 -13   5  -14.66   36.60
   1 -13   4  455.12   54.07
   1  13  -4  346.93   14.43
  -1 -13  -4  387.83   25.07
  -1  13   4  384.05   35.56
   1 -13   4  450.21   35.27
  -1 -13  -4  329.89   27.98
   1 -13   4  450.61   47.19
  -1 -13  -4  468.52   52.40
   1 -13   3   23.98   31.17
  -1  13   3   18.85   20.33
   1 -13   3   -6.39   30.11
  -1 -13  -3  -15.55   33.54
  -1 -13  -3   -6.98   15.05
  -1 -13  -3    4.10   19.09
   1  13  -3    4.70    8.98
   1 -13   3   21.28   20.12
  -1 -13  -2  -15.12   20.10
   1 -13   2   -3.77   26.83
   1  13  -2   -0.24   10.72
   1 -13   2   10.00   17.97
   1 -13   2   18.34   31.86
  -1  13   2   18.91   20.63
  -1 -13  -2   24.02   17.15
  -1 -13  -2    9.28   32.36
   1 -13   1   56.27   19.33
   1  13  -1   39.62   13.97
  -1 -13  -1   39.30   20.72
  -1 -13  -1   55.49   24.52
   1 -13   1   20.66   31.36
  -1 -13  -1   15.54   30.58
   1 -13   1   29.49   23.11
  -1  13   1   40.54   18.78
  -1 -13   0  177.25   38.19
   1  13   0  148.37   19.38
   1 -13   0  122.27   18.51
   1 -13   0  121.62   34.97
   1 -13   0  115.40   23.66
  -1  13   0  129.93   21.16
  -1 -13   0  148.42   26.83
  -1 -13   0  136.66   25.68
  -1 -13   1   28.32   23.98
   1 -13  -1   31.16   32.67
   1 -13  -1   49.50   17.01
  -1 -13   1    7.79   30.84
   1 -13  -1   17.59   13.85
   1  13   1   41.77   17.81
  -1  13  -1   42.43   15.99
  -1 -13   1    6.19   25.28
  -1 -13   2    6.85   24.98
  -1 -13   2  -27.88   32.53
   1 -13  -2  -36.86   30.84
  -1 -13   2   -5.78   26.69
   1  13   2   20.43   18.99
   1  13   2   26.79   32.48
  -1  13  -2   18.30   13.98
   1 -13  -2   -4.25   13.21
   1 -13  -2   23.15   12.25
  -1 -13   3   37.72   26.53
   1 -13  -3   21.04   32.43
   1 -13  -3   19.14   10.82
  -1 -13   3   10.62   29.15
   1  13   3   31.17   33.23
  -1 -13   3   41.14   30.35
   1 -13  -3   -0.63    9.74
  -1  13  -3   13.07   13.06
   1  13   3    6.21   21.30
   1 -13  -4  274.03   12.15
  -1 -13   4  356.54   45.23
   1 -13  -4  295.70   13.81
   1  13   4  355.78   34.05
  -1 -13   4  345.03   38.86
   1 -13  -4  385.39   49.52
  -1  13  -4  334.89   22.27
   1  13   4  369.05   40.82
  -1 -13   5   47.66   29.37
   1  13   5   15.21   21.98
  -1  13  -5   14.03   12.32
   1 -13  -5   97.86   36.34
  -1 -13   5   56.42   27.99
   1  13   5    5.34   28.58
  -1  13  -6  161.77   16.70
  -1 -13   6  208.02   36.03
  -1 -13   6  198.89   37.82
   1 -13  -6  210.37   40.39
   1  13   6  164.54   28.75
   1  13   6  175.70   31.59
   1 -13  -7  -21.96   34.77
  -1 -13   7   58.84   31.45
   1  13   7   -3.86   26.90
  -1 -13   7   12.87   29.56
   1  13   7  -12.15   23.61
  -1 -13   8    1.73   29.36
   1 -13  -8  -34.49   35.54
   1  13   8  -11.35   24.38
  -1 -13   8  -11.00   30.67
   1  13   8  -24.62   23.61
   1  13   9   14.94   25.80
  -1 -13   9   36.87   32.70
   1 -13  -9   -2.61   36.14
  -1 -13   9   35.95   30.20
   1 -13 -10  120.83   39.75
  -1 -13  10  135.17   35.04
   1  13  10  124.89   26.82
  -1 -13  10  209.45   40.38
  -1 -13  11   74.66   30.42
   1 -13 -11   88.28   38.88
   1  13  11   26.10   22.70
  -1 -13  11   64.82   31.77
  -1 -13  12   10.01   32.63
  -1 -13  12   63.43   30.10
   1  13  12   34.25   24.32
  -1 -13  13  -20.24   26.10
   1 -13 -13   14.68   34.59
  -1 -13  13   -3.20   32.12
   1  13  13    9.36   23.59
  -1 -13  14   60.79   27.03
   1 -13 -14   42.00   36.35
  -1 -13  14   22.80   36.63
  -1 -13  15  -16.57   32.49
   1 -13 -15  -19.82   36.54
  -1 -13  16   38.74   36.44
   1 -13 -16   24.48   34.28
  -1 -13  17   20.84   35.59
   1 -13 -17   11.74   34.28
  -1 -13  18  333.20   49.08
   1 -13 -18  185.40   43.46
  -1 -14 -20   27.49   30.14
  -1 -14 -19  -52.27   36.71
  -1 -14 -18  -28.87   34.56
  -1 -14 -17  -16.91   36.34
   1 -14  17   -6.52   32.66
  -1  14  17   -6.99   31.79
  -1 -14 -16   81.39   42.66
   1 -14  16   -1.47   31.52
  -1  14  16   10.39   30.73
  -1 -14 -15    3.65   36.70
   1 -14  15  -45.10   31.28
  -1  14  15    2.63   30.48
  -1  14  14   73.92   31.59
   1 -14  14  -10.97   30.05
  -1 -14 -14   47.24   39.51
   1 -14  13  -20.29   29.29
  -1  14  13   10.82   29.65
  -1 -14 -13   35.80   39.90
  -1 -14 -12  515.71   59.36
   1 -14  12  578.33   49.85
  -1  14  12  395.58   46.60
   1 -14  12  555.52   51.48
   1 -14  11   18.68   28.07
  -1  14  11   16.10   30.15
   1 -14  11   45.45   28.36
  -1 -14 -11   43.69   40.64
   1 -14  10  385.22   41.49
   1 -14  10  340.82   42.19
  -1  14  10  241.20   37.27
  -1 -14 -10  307.20   50.71
  -1  14   9   18.01   27.96
   1 -14   9   22.92   30.83
   1 -14   9   27.02   25.48
  -1 -14  -9   54.63   40.40
  -1 -14  -8   20.60   14.65
  -1 -14  -8  103.48   40.81
   1 -14   8   30.27   32.14
   1 -14   8  117.84   29.94
  -1  14   8   78.26   29.62
  -1 -14  -7   13.56   13.05
   1 -14   7   -2.73   29.83
  -1 -14  -7  -19.22   15.70
  -1  14   7   49.78   28.73
   1 -14   7    1.98   24.43
  -1 -14  -7   24.79   35.95
   1 -14   6   17.87   32.22
  -1 -14  -6   -8.55   38.91
  -1  14   6   -1.17   25.26
  -1 -14  -6   15.82   12.91
   1 -14   6   -1.71   23.70
  -1 -14  -6   20.45   17.78
  -1 -14  -5  -25.97   19.06
   1 -14   5   25.57   24.17
  -1 -14  -5    1.85   14.00
  -1 -14  -5   -8.34   34.35
  -1  14   5   -6.93   23.38
   1 -14   5   27.06   31.62
   1 -14   4   64.11   34.78
   1 -14   4  129.78   25.48
  -1 -14  -4  109.62   22.95
  -1 -14  -4  134.10   40.66
  -1  14   4  108.69   25.57
   1  14  -4  103.79   10.26
  -1 -14  -4   86.40   19.00
   1 -14   4  154.44   40.40
  -1  14   3   10.26   20.80
  -1 -14  -3   -1.34   16.16
   1 -14   3   26.59   20.36
  -1 -14  -3   39.00   22.38
   1 -14   3  -13.89   30.29
  -1 -14  -3   32.87   35.74
   1  14  -3    4.75    9.20
   1 -14   3  -31.01   31.93
  -1 -14  -2   35.75   34.75
   1  14  -2   72.84   12.57
  -1  14   2  114.68   23.02
  -1 -14  -2   62.06   19.02
   1 -14   2   48.38   32.49
   1 -14   2   93.34   21.81
   1 -14   2   85.49   28.10
  -1 -14  -2   75.41   25.65
   1 -14   1  -17.83   23.16
  -1 -14  -1  -56.72   35.40
   1 -14   1   41.81   35.96
  -1  14   1   38.20   18.67
  -1 -14  -1   14.66   22.49
   1  14  -1   16.65   13.78
   1 -14   1   28.53   17.14
  -1 -14  -1   -5.30   19.19
  -1 -14   0  275.06   32.75
  -1 -14   0  259.47   43.24
   1 -14   0  322.20   48.54
  -1  14   0  270.08   26.32
   1 -14   0  297.21   23.23
   1  14   0  288.32   23.25
   1 -14   0  235.02   26.01
  -1 -14   0  239.59   29.93
  -1 -14   1    9.04   23.16
  -1 -14   1   13.13   30.95
   1  14   1   30.40   18.64
  -1 -14   1    7.68   24.52
   1 -14  -1   -5.09   34.43
   1 -14  -1   22.52   13.43
   1 -14  -1   80.30   18.05
  -1  14  -1   52.71   16.46
  -1 -14   2   62.32   28.92
  -1 -14   2    9.78   31.82
  -1 -14   2   76.49   28.21
   1 -14  -2   71.52   14.29
   1 -14  -2   48.15   32.63
   1  14   2   75.15   21.40
  -1  14  -2   63.61   16.05
   1 -14  -2   43.44   14.05
   1 -14  -3   42.71   36.26
   1  14   3   38.77   33.45
   1 -14  -3   24.14   10.03
  -1 -14   3   17.22   32.47
   1  14   3   45.84   22.80
   1 -14  -3   25.20   11.38
  -1 -14   3   53.84   27.26
  -1  14  -3   -0.11   13.14
  -1 -14   4   95.10   37.37
   1 -14  -4   79.50   10.12
  -1  14  -4   83.03   14.77
   1  14   4  141.70   28.53
   1  14   4   93.94   36.48
   1 -14  -4   62.35    8.93
  -1 -14   4  105.18   31.77
   1 -14  -4  147.06   38.21
   1 -14  -5   -6.44   34.26
  -1 -14   5  -15.17   28.96
   1  14   5  -15.80   23.51
  -1 -14   5   70.76   29.82
   1  14   5    8.64   29.96
  -1  14  -5    2.28   12.85
   1 -14  -6  -20.58   35.05
  -1  14  -6   14.52   13.52
  -1 -14   6   53.28   29.54
   1  14   6   45.75   25.98
  -1 -14   6   15.66   32.77
   1  14   6   13.75   28.74
   1  14   7   -3.21   26.44
   1  14   7   13.02   23.43
  -1 -14   7   42.01   30.91
   1 -14  -7   10.72   38.45
  -1 -14   7  -31.20   30.75
   1  14   8    7.48   26.37
   1  14   8   29.73   25.07
  -1 -14   8   11.62   28.72
  -1 -14   8   29.03   29.86
   1 -14  -8   72.25   41.16
   1 -14  -9   66.99   38.26
  -1 -14   9   18.85   31.78
   1  14   9   13.55   25.81
  -1 -14   9    4.87   30.11
   1  14   9  -16.27   25.17
   1 -14 -10  285.75   48.76
   1  14  10  247.51   36.34
  -1 -14  10  307.44   44.27
   1  14  10  208.66   30.46
   1  14  11   58.34   27.39
   1 -14 -11   41.95   37.36
  -1 -14  11   -2.56   32.02
  -1 -14  11  -11.56   29.01
  -1 -14  12  528.10   50.54
   1 -14 -12  574.36   59.34
  -1 -14  12  582.45   56.36
   1 -14 -13   28.92   41.79
  -1 -14  13   29.50   32.73
  -1 -14  13    5.58   26.33
  -1 -14  14   36.68   37.71
  -1 -14  14   42.79   26.57
   1 -14 -14    4.94   35.23
  -1 -14  15   13.10   25.82
   1 -14 -15  -49.43   39.46
  -1 -14  15  -37.46   34.97
  -1 -14  16   45.97   37.35
   1 -14 -16   74.72   39.55
   1 -14 -17   13.70   37.44
  -1 -14  17   20.55   37.21
   1 -14 -18  -69.13   38.93
  -1 -15 -19   38.47   30.44
  -1 -15 -18  105.73   36.42
   1 -15  17   34.05   35.88
  -1 -15 -17  -10.96   35.49
  -1  15  16  172.64   39.56
   1 -15  16  224.99   44.75
  -1 -15 -16  145.56   45.87
   1 -15  15   15.80   33.25
  -1 -15 -15  -38.65   41.82
  -1  15  15  -51.93   36.54
  -1  15  14   12.21   29.90
  -1 -15 -14    1.80   37.76
   1 -15  14    2.65   30.64
   1 -15  13  -22.26   29.46
  -1  15  13  -51.20   31.83
  -1 -15 -13  -27.82   37.20
   1 -15  12   93.21   31.34
  -1  15  12  108.60   36.03
  -1 -15 -12  107.48   43.16
   1 -15  12  110.99   33.34
   1 -15  11    0.44   29.84
   1 -15  11   19.39   30.01
  -1 -15 -11   94.23   42.45
  -1  15  11   16.07   29.65
   1 -15  10   87.49   30.38
  -1  15  10   67.32   30.91
   1 -15  10   12.25   29.92
  -1 -15 -10   54.04   39.44
   1 -15   9   13.35   32.04
  -1  15   9   36.07   26.39
   1 -15   9   56.69   27.82
  -1 -15  -9  -10.06   37.73
   1 -15   8  305.28   37.87
  -1  15   8  236.91   36.53
   1 -15   8  269.13   43.92
  -1 -15  -8  248.93   48.17
   1 -15   7   40.20   34.87
  -1  15   7  -11.86   26.63
  -1 -15  -7    3.15   36.46
   1 -15   7  -15.63   25.31
   1 -15   6  288.72   34.40
  -1 -15  -6  140.95   20.04
  -1  15   6  289.61   36.66
   1 -15   6  289.99   45.56
  -1 -15  -6  293.75   51.71
   1 -15   5   11.37   23.64
  -1 -15  -5   -2.08   36.63
   1 -15   5    3.64   30.82
  -1  15   5  -11.81   24.15
  -1 -15  -5  -12.06   19.11
  -1 -15  -4  130.31   23.86
   1 -15   4  162.39   28.29
  -1  15   4  166.67   29.50
  -1 -15  -4   87.63   16.99
   1 -15   4  223.02   42.56
  -1 -15  -4  279.20   52.20
   1  15  -4   96.03   10.50
  -1 -15  -3   54.13   37.15
   1 -15   3   20.67   34.66
   1 -15   3    9.88   28.86
  -1 -15  -3   32.24   16.89
  -1 -15  -3   72.30   22.32
  -1  15   3  -13.53   22.06
   1  15  -3   48.67   10.40
   1 -15   2  299.80   28.27
  -1 -15  -2  171.28   23.38
  -1 -15  -2  262.57   29.43
  -1  15   2  324.70   31.30
   1 -15   2  273.85   37.69
   1  15  -2  278.59   19.36
   1 -15   2  253.54   45.10
  -1 -15  -1   27.66   23.28
   1 -15   1   81.93   41.71
  -1  15   1   49.34   20.03
   1 -15   1   46.05   24.37
   1  15  -1   32.44   13.91
  -1 -15  -1    6.54   18.38
   1 -15   1   47.65   18.94
  -1 -15  -1   46.42   35.55
  -1 -15   0  -21.01   37.40
   1 -15   0   24.22   19.38
  -1 -15   0    3.77   19.95
   1  15   0   45.81   17.40
  -1 -15   0   34.10   24.60
   1 -15   0   -5.98   15.42
  -1  15   0   26.23   17.55
   1 -15   0   49.94   40.35
  -1 -15   1   70.98   28.11
  -1 -15   1   31.92   35.93
   1 -15  -1   94.43   37.69
   1 -15  -1   21.88   14.48
   1  15   1   45.15   18.91
  -1  15  -1   32.38   16.83
   1 -15  -1  -17.33   16.59
   1 -15  -2  279.56   47.21
  -1 -15   2  305.59   38.26
   1 -15  -2  328.14   19.49
   1  15   2  354.69   31.29
  -1 -15   2  390.38   50.14
  -1  15  -2  272.17   22.82
   1 -15  -3   77.73   37.64
  -1 -15   3   49.52   37.25
  -1 -15   3   68.55   28.82
   1  15   3   59.30   22.40
  -1  15  -3   80.46   16.82
   1 -15  -3   49.85   11.17
  -1 -15   4  165.24   34.76
  -1 -15   4  164.13   40.85
   1  15   4  175.58   28.73
   1 -15  -4  190.26   46.25
   1 -15  -4   69.23    9.06
  -1  15  -4  175.94   19.51
  -1  15  -5    1.75   11.91
   1  15   5   44.46   32.31
   1 -15  -5    9.72   39.41
  -1 -15   5  -34.48   30.63
  -1 -15   5   -4.90   32.49
   1  15   5   14.95   24.12
  -1 -15   6  300.15   41.23
  -1 -15   6  239.36   43.02
   1  15   6  262.59   33.95
   1  15   6  150.46   35.47
   1 -15  -6  232.54   48.25
  -1  15  -6  203.92   18.97
   1 -15  -7   27.50   35.85
  -1 -15   7   42.69   32.35
  -1 -15   7    7.79   29.45
   1  15   7   29.22   28.11
   1  15   7   30.66   26.21
  -1 -15   8  236.89   45.91
  -1 -15   8  269.76   41.01
   1 -15  -8  381.45   56.56
   1  15   8  262.27   35.71
   1  15   8  120.79   29.41
  -1 -15   9   94.27   36.69
   1  15   9   30.12   26.48
   1 -15  -9   63.34   40.38
  -1 -15   9  133.01   35.67
  -1 -15  10   54.96   35.52
   1 -15 -10   51.32   40.69
  -1 -15  10   32.74   34.79
   1  15  10   35.45   26.01
   1 -15 -11  -13.70   39.25
   1  15  11    9.15   27.91
  -1 -15  11   18.51   33.77
  -1 -15  11  -17.23   33.04
   1 -15 -12  125.37   43.55
  -1 -15  12   78.06   30.65
   1  15  12  109.71   31.48
  -1 -15  12  200.59   43.54
  -1 -15  13   -7.09   34.02
  -1 -15  13    3.68   28.92
   1  15  13    0.52   24.26
   1 -15 -13   15.46   39.95
  -1 -15  14   47.75   35.79
   1 -15 -14   30.16   38.60
   1  15  14   29.53   27.47
  -1 -15  14   12.98   27.52
  -1 -15  15   -3.56   25.63
   1 -15 -15   22.61   38.99
  -1 -15  15  -11.26   34.97
   1  15  15   -5.74   28.01
  -1 -15  16  223.71   43.29
   1 -15 -16  163.96   46.54
   1  15  16  103.54   32.44
   1  15  17  -19.63   26.98
   1 -15 -17  -59.78   36.55
  -1 -16 -18   21.57   25.35
  -1 -16 -17    2.91   31.39
  -1 -16 -16   14.79   35.08
  -1 -16 -15  -36.39   43.15
  -1  16  15  -38.99   32.82
   1 -16  15   24.09   33.92
  -1 -16 -14  -31.21   42.72
   1 -16  14   36.51   32.24
  -1  16  14   66.32   32.91
  -1 -16 -13   41.71   42.56
   1 -16  13   23.00   30.71
  -1  16  13   25.19   30.12
  -1 -16 -12   -0.47   38.43
   1 -16  12    8.40   29.49
  -1  16  12   30.10   30.62
  -1  16  11   84.60   31.55
   1 -16  11   34.97   31.00
   1 -16  11   86.03   33.78
  -1 -16 -11   30.73   40.78
   1 -16  10  254.86   38.69
  -1  16  10  104.35   32.11
  -1 -16 -10  167.33   45.56
   1 -16  10  213.86   41.38
  -1 -16  -9   46.49   42.64
   1 -16   9  -19.65   33.08
  -1  16   9   32.10   31.63
   1 -16   9   24.94   28.48
  -1 -16  -8  266.26   54.42
   1 -16   8  202.04   45.16
  -1  16   8  153.44   34.10
   1 -16   8  183.32   33.45
   1 -16   7   91.17   29.74
  -1 -16  -7   29.57   40.97
  -1  16   7   87.17   32.01
   1 -16   7   65.74   34.61
   1 -16   6   59.69   40.54
  -1  16   6   20.39   26.25
   1 -16   6   61.97   25.92
  -1 -16  -5   19.49   40.22
   1 -16   5    8.37   35.77
   1 -16   5   19.44   23.81
  -1  16   5   -6.36   25.46
  -1 -16  -4   88.58   21.61
  -1  16   4  118.29   28.51
   1 -16   4  153.12   43.16
   1 -16   4  127.70   26.89
  -1 -16  -4  166.51   47.35
   1 -16   3   13.90   35.54
  -1  16   3    1.99   21.84
  -1 -16  -3   13.54   38.85
  -1 -16  -3   11.87   20.87
   1 -16   3   31.53   21.60
   1 -16   2   95.76   38.89
   1  16  -2   91.99   13.94
  -1 -16  -2  104.51   26.39
  -1  16   2  136.91   25.89
   1 -16   2  155.08   24.53
  -1  16   1   21.20   19.96
  -1 -16  -1  -20.66   38.36
  -1 -16  -1   -1.30   23.88
   1 -16   1   54.11   39.93
   1 -16   1   32.58   17.60
   1  16  -1   16.11   12.43
   1 -16   0  -21.17   16.25
   1  16   0  -13.18   15.74
   1 -16   0   47.05   38.49
  -1 -16   0   12.88   40.10
  -1  16   0   25.42   18.03
  -1 -16   0  -10.46   24.79
  -1 -16   1   10.19   26.48
   1 -16  -1   33.20   37.34
  -1  16  -1   -1.98   16.20
   1 -16  -1   13.57   13.80
   1  16   1    3.09   17.73
  -1 -16   1   46.80   38.14
   1  16   2  116.10   24.10
  -1 -16   2  133.25   31.27
   1 -16  -2  129.59   15.18
  -1  16  -2  118.70   18.48
   1 -16  -2  143.77   44.91
  -1 -16   2  112.81   38.93
  -1 -16   3  -25.95   28.39
   1 -16  -3   42.00   41.78
  -1 -16   3   68.97   38.89
  -1  16  -3   21.98   14.41
   1  16   3   49.12   24.66
  -1 -16   4  182.33   42.74
   1  16   4  132.85   29.58
  -1  16  -4   93.20   16.47
  -1 -16   4  131.19   32.87
   1 -16  -4  100.16   42.24
   1  16   5   -1.24   24.86
  -1 -16   5  -16.06   33.01
  -1 -16   5  -10.01   31.00
  -1  16  -5   12.96   12.82
   1 -16  -5  -45.41   35.30
  -1  16  -6   19.46   13.73
   1  16   6   31.92   26.40
  -1 -16   6   53.21   35.73
   1 -16  -6   23.28   39.35
  -1 -16   6   22.62   31.76
  -1 -16   7   88.92   42.68
   1  16   7   62.86   28.30
  -1 -16   7   10.58   31.20
   1 -16  -7  -11.15   39.32
   1  16   8  142.12   31.69
  -1 -16   8  163.97   41.50
  -1 -16   8  151.26   38.93
   1 -16  -8  193.24   48.33
   1 -16  -9   24.37   39.05
   1  16   9  -20.45   26.66
  -1 -16   9   41.03   37.70
  -1 -16   9  -29.96   33.44
   1 -16 -10  174.30   48.13
   1  16  10  134.61   32.91
  -1 -16  10  141.89   40.01
  -1 -16  10  142.43   39.41
  -1 -16  11  -40.76   36.23
   1 -16 -11   69.73   43.49
  -1 -16  11  -17.33   32.95
   1  16  11   21.04   27.07
  -1 -16  12   24.07   31.54
  -1 -16  12   -6.02   34.69
   1 -16 -12  -49.74   45.70
   1  16  12   36.90   28.10
  -1 -16  13  -28.77   34.90
   1  16  13    7.36   26.55
  -1 -16  13   11.12   30.54
  -1 -16  14   98.27   42.41
  -1 -16  14   -2.25   27.71
   1  16  14   45.11   28.15
   1  16  15   22.37   27.53
   1 -16 -15   82.42   43.94
  -1 -16  15   -7.02   26.55
   1 -16 -16   21.77   40.15
   1  16  16   23.49   27.44
   1 -16 -17   27.37   36.20
  -1 -17 -15   62.66   39.11
   1 -17  14   79.37   37.12
  -1  17  14   28.89   34.07
  -1 -17 -14  103.82   44.05
   1 -17  13   -4.35   30.23
  -1  17  13   -3.66   31.93
  -1 -17 -13   39.69   44.14
   1 -17  13   27.09   29.23
  -1 -17 -12   21.66   40.92
   1 -17  12   29.55   31.12
   1 -17  12  -10.54   30.81
  -1  17  12   21.77   31.77
  -1  17  11   22.86   30.47
  -1 -17 -11   34.75   38.73
   1 -17  11   15.39   30.16
   1 -17  11   69.32   35.61
   1 -17  10  112.95   39.44
  -1 -17 -10   67.31   47.66
  -1  17  10  145.23   35.50
   1 -17  10  179.72   36.24
   1 -17   9   38.03   29.89
  -1  17   9   48.71   30.16
   1 -17   9  -57.65   34.94
  -1 -17  -9  -42.43   42.65
   1 -17   8   77.51   39.01
  -1 -17  -8   68.81   43.73
  -1  17   8   14.11   26.99
   1 -17   8   24.01   28.12
  -1 -17  -7   30.29   44.19
   1 -17   7   97.24   39.50
   1 -17   7   51.68   27.80
  -1  17   7   15.54   29.62
   1 -17   6  396.83   53.80
  -1  17   6  398.96   43.15
  -1 -17  -6  495.99   64.29
   1 -17   6  505.99   42.71
  -1 -17  -5   90.63   44.41
   1 -17   5   45.71   23.85
   1 -17   5   -3.96   35.74
  -1  17   5   13.34   24.53
  -1  17   4  400.31   40.33
   1 -17   4  409.02   54.83
   1 -17   4  481.37   38.08
  -1 -17  -4  469.72   64.96
   1 -17   3   72.07   23.34
  -1 -17  -3   81.12   45.85
  -1  17   3    2.71   25.22
   1 -17   3   42.06   40.43
  -1 -17  -2   20.00   22.88
  -1 -17  -2    1.17   40.49
   1 -17   2   64.78   40.87
  -1  17   2    6.54   19.78
   1 -17   2   22.55   18.34
  -1 -17  -1  -48.91   24.29
  -1  17   1   10.04   18.24
   1 -17   1  -23.35   18.08
  -1 -17  -1   33.23   39.65
   1 -17   1   63.60   41.30
  -1 -17   0   10.16   24.83
   1 -17   0   23.50   15.43
  -1 -17   0   23.63   37.83
  -1  17   0   16.70   18.16
   1  17   0   27.46   14.79
   1 -17   0   25.36   42.38
   1 -17  -1  -51.58   39.46
  -1 -17   1   66.97   28.21
  -1  17  -1  -10.86   15.51
   1  17   1   27.09   19.18
  -1 -17   1  -70.83   42.20
   1 -17  -2   35.98   37.05
  -1  17  -2   31.77   14.86
  -1 -17   2   15.72   39.32
  -1 -17   2   19.47   26.56
   1  17   2   16.88   20.28
   1 -17  -3  -30.59   42.80
  -1 -17   3   10.36   27.70
  -1  17  -3   34.28   15.51
  -1 -17   3    1.74   42.15
   1  17   3   70.31   24.29
  -1 -17   4  505.87   61.82
   1  17   4  433.74   39.52
  -1 -17   4  363.29   41.87
   1 -17  -4  390.92   60.15
   1 -17  -5   17.50   39.88
   1  17   5   20.08   25.09
  -1 -17   5  -53.73   39.12
  -1 -17   5   32.83   31.77
  -1 -17   6  485.23   49.24
   1 -17  -6  378.88   60.24
  -1 -17   6  408.56   57.82
   1  17   6  438.40   42.24
  -1 -17   7   69.99   39.58
  -1 -17   7   10.25   32.81
   1  17   7   63.18   28.72
   1 -17  -7    2.02   42.05
   1  17   8   10.92   26.06
  -1 -17   8  101.09   41.54
   1 -17  -8   32.56   42.69
  -1 -17   8   44.55   33.60
   1 -17  -9  -19.34   39.11
  -1 -17   9   15.99   35.03
   1  17   9    7.29   26.19
  -1 -17   9  -35.83   36.30
   1  17  10  123.84   33.19
  -1 -17  10  149.61   43.53
  -1 -17  10  199.86   44.45
   1 -17 -10  105.81   46.28
  -1 -17  11  108.57   38.19
   1  17  11    2.72   28.21
   1 -17 -11    6.37   39.98
  -1 -17  11   24.78   34.32
  -1 -17  12   33.51   32.77
  -1 -17  12   47.31   37.14
   1  17  12  -30.18   29.76
   1 -17 -12    8.96   42.87
   1 -17 -13    8.85   39.57
   1  17  13   -7.84   25.95
  -1 -17  13  -16.46   29.77
  -1 -17  13   21.22   35.61
  -1 -17  14   29.57   36.11
   1 -17 -14   -1.87   39.36
   1  17  14    8.93   27.02
  -1 -17  14   28.11   31.42
  -1 -17  15   -8.44   27.76
   1 -17 -15   34.72   33.57
   1  17  15   42.15   30.09
   1 -17 -16   59.02   33.90
  -1  18  13   34.32   29.67
   1 -18  13  -21.09   32.38
   1 -18  12  134.27   35.97
  -1  18  12  111.06   33.56
  -1 -18 -12   58.43   46.23
   1 -18  12    6.42   34.95
  -1 -18 -11  -17.15   43.95
   1 -18  11   27.30   30.73
  -1  18  11   44.19   30.54
   1 -18  10   -0.53   28.51
  -1 -18 -10   83.63   46.57
  -1  18  10   14.51   27.49
   1 -18  10   16.26   36.81
  -1 -18  -9  104.31   49.28
   1 -18   9   12.48   28.21
   1 -18   9   82.15   43.68
  -1  18   9   47.70   29.20
   1 -18   8   90.00   42.84
  -1  18   8  139.66   33.31
  -1 -18  -8   35.62   45.60
   1 -18   8  167.94   34.94
  -1 -18  -7   26.27   47.13
   1 -18   7   14.91   41.19
   1 -18   7   57.55   28.18
  -1  18   7   -1.24   25.61
   1 -18   6   75.49   43.35
   1 -18   6  102.64   28.63
  -1  18   6  129.94   33.71
  -1 -18  -6  113.41   48.94
   1 -18   5   63.40   40.68
   1 -18   5   21.53   23.18
  -1  18   5   96.65   31.11
  -1  18   4  137.17   31.68
   1 -18   4  174.79   47.83
   1 -18   4  154.03   28.34
  -1 -18  -4   71.35   49.38
   1 -18   3  -19.70   38.64
   1 -18   3   26.71   20.42
  -1  18   3   16.04   23.69
  -1 -18  -3   30.61   43.75
   1 -18   2   38.82   41.27
  -1 -18  -2    7.82   41.26
  -1  18   2   12.61   20.99
   1 -18   1   52.34   41.62
  -1  18   1   -2.80   18.99
   1 -18   0  160.12   48.47
  -1  18   0   55.40   19.62
  -1 -18   0   69.82   46.18
  -1 -18   1   46.33   47.46
   1 -18  -1    8.68   43.98
  -1 -18   1   26.70   26.17
  -1  18  -1   -1.27   16.19
  -1 -18   2   61.28   28.78
   1 -18  -2   41.57   40.85
  -1 -18   2   14.43   38.61
  -1 -18   3   11.06   40.95
  -1 -18   3   -8.90   28.89
   1 -18  -3    6.15   39.70
   1  18   3  -23.16   22.47
   1  18   4  141.17   30.98
  -1 -18   4  178.99   35.65
   1 -18  -4  169.69   48.89
  -1 -18   4   91.41   41.96
  -1 -18   5   57.36   33.30
  -1 -18   5   -6.74   43.01
   1 -18  -5  107.73   45.41
   1  18   5   73.91   28.89
   1  18   6   96.15   29.80
  -1 -18   6  138.29   44.16
  -1 -18   6  111.59   37.64
   1 -18  -6   45.83   44.95
   1 -18  -7   19.13   40.13
  -1 -18   7    0.73   31.99
   1  18   7   20.28   26.72
  -1 -18   7   23.10   40.17
  -1 -18   8  138.85   47.48
   1 -18  -8  113.83   48.26
  -1 -18   8  168.85   40.08
   1  18   8  103.90   31.72
   1  18   9   62.65   29.21
  -1 -18   9    0.53   33.51
  -1 -18   9   98.76   43.23
   1 -18  -9  -25.35   44.07
   1 -18 -10   88.55   47.08
  -1 -18  10   82.76   37.46
   1  18  10  -15.59   30.14
  -1 -18  10   14.36   34.80
   1 -18 -11   40.39   43.87
  -1 -18  11   58.11   38.99
   1  18  11   94.66   31.30
  -1 -18  11   36.19   35.41
   1 -18 -12  -12.08   43.30
  -1 -18  12   -0.41   33.05
   1  18  12   41.70   27.81
  -1 -18  13   20.01   35.75
   1  18  13   78.82   27.84
  -1 -18  13   22.78   32.18
   1 -18 -13   49.19   38.74
  -1 -18  14  -22.59   30.10
   1  18  14   47.83   26.17
   1 -18 -14    8.07   32.23
   1 -19  12    7.74   26.36
  -1  19  11  -39.33   28.31
   1 -19  11   23.99   29.53
  -1  19  10   15.23   26.09
   1 -19  10   34.35   28.38
  -1  19   9    4.61   25.28
   1 -19   9   39.17   29.82
   1 -19   8  142.22   45.80
   1 -19   8  185.94   37.18
  -1  19   8   90.71   31.28
   1 -19   7   27.84   28.26
  -1 -19  -7  148.72   53.83
  -1  19   7   74.31   30.48
   1 -19   7   94.75   43.38
  -1  19   6   90.27   29.65
   1 -19   6  141.95   50.25
  -1 -19  -6  157.23   51.97
  -1 -19  -5  -23.76   49.26
   1 -19   5   37.61   43.82
  -1  19   5   -9.14   25.05
  -1 -19  -4   83.79   52.74
   1 -19   4  102.81   44.13
  -1  19   4  100.64   30.19
   1 -19   3   22.80   46.14
  -1  19   3   21.93   23.45
  -1 -19  -3  -42.15   44.96
   1 -19   2  -12.22   41.12
  -1 -19  -2   95.54   47.24
   1 -19   1  -46.52   46.65
  -1 -19  -1   11.30   43.00
  -1 -19   0  -41.17   48.94
   1 -19   0   60.52   43.45
  -1 -19   1   21.20   40.91
   1 -19  -1   21.00   43.03
   1 -19  -2  126.21   53.25
  -1 -19   2   48.15   46.13
  -1 -19   3    5.71   41.73
   1 -19  -3   -4.80   49.31
   1 -19  -4  160.35   53.95
  -1 -19   4  127.36   51.41
  -1 -19   4  136.18   35.61
   1 -19  -5    2.54   47.82
  -1 -19   5  -19.25   43.15
  -1 -19   5   15.03   31.30
  -1 -19   6   51.82   33.25
  -1 -19   6  116.72   49.44
   1 -19  -6   78.05   48.42
  -1 -19   7   15.92   33.03
  -1 -19   7  -36.17   45.29
   1 -19  -7   30.45   43.31
   1  19   7   59.58   30.09
   1 -19  -8  144.72   52.09
  -1 -19   8  169.78   50.15
  -1 -19   8   95.39   37.38
   1  19   8  169.01   35.05
   1 -19  -9   27.91   48.02
   1  19   9   19.65   27.82
  -1 -19   9   50.52   35.38
  -1 -19   9   77.98   44.79
  -1 -19  10  -40.07   34.48
   1 -19 -10   -0.74   40.40
   1  19  10  -36.88   29.34
  -1 -19  11    1.24   33.98
   1  19  11   43.80   27.13
   1  19  12   61.65   24.81
  -1  20  10   63.56   24.74
  -1  20   9   60.48   28.33
  -1  20   8   -2.02   27.39
  -1  20   7   45.29   29.09
  -1 -20   8   20.59   29.71
  -1 -20   9   48.19   30.45
  -1 -20  10   12.93   24.42
  -2   0   0 8647.58   63.76
   2   0   0 8626.47   67.97
   2   0   0 8774.50   59.41
  -2   0   0 8688.73   58.25
  -2   0  -1  278.06   15.06
   2   0   1  270.35   16.38
   2   0  -1  239.48   19.14
   2   0   1  207.47   12.98
  -2   0   1  246.33   16.00
   2   0  -1  229.06   13.44
  -2   0  -1  219.77   13.98
  -2   0   1  251.50   14.59
   2   0   2   24.08   12.14
   2   0   2    5.56    9.77
   2   0  -2   15.04   11.49
  -2   0   2   28.28   15.61
  -2   0  -2   25.42   11.75
  -2   0   2   16.94   11.27
   2   0  -2   24.29   19.65
   2   0  -3   14.07   22.52
  -2   0  -3   12.70   11.65
  -2   0  -3    5.78   10.78
  -2   0   3   -5.22   12.01
   2   0   3   30.67   13.45
  -2   0   3    2.45   17.39
   2   0  -3    5.07   12.89
   2   0   3    8.57   10.82
  -2   0  -4   86.63   13.54
   2   0  -4  113.77   17.21
   2   0   4   59.98   15.13
   2   0   4   89.45   14.19
  -2   0   4   55.86   13.13
  -2   0   4   93.77   20.81
   2   0  -4   89.74   26.56
   2   0  -5  267.53   34.23
  -2   0   5  276.63   20.18
  -2   0   5  293.42   28.08
   2   0   5  235.46   17.26
  -2   0  -5  287.86   18.37
   2   0   5  244.36   18.01
  -2   0  -6  761.00   27.07
   2   0   6  716.57   25.17
  -2   0   6  696.61   40.57
  -2   0   6  714.95   29.19
   2   0  -6  767.11   22.52
  -2   0   6  674.59   29.90
  -2   0   7    3.11   16.34
   2   0   7   -2.16   13.97
  -2   0   7    4.06   23.52
  -2   0   7   -7.90   15.91
   2   0  -7    3.42   11.13
  -2   0  -7    1.59   15.12
  -2   0   8  253.03   31.67
  -2   0   8  277.89   24.15
  -2   0   8  252.01   23.83
   2   0   8  244.20   20.52
  -2   0  -8  304.31   22.96
  -2   0  -9   18.65   15.69
  -2   0   9   13.86   17.12
   2   0   9   21.80   15.27
  -2   0   9   22.83   25.83
   2   0  10   73.06   16.86
  -2   0  10   60.49   17.84
  -2   0 -10   66.39   19.22
  -2   0  10   61.15   29.06
  -2   0  11    3.55   16.05
  -2   0 -11   17.27   18.06
  -2   0  11   31.97   27.85
   2   0  11   15.77   15.53
   2   0  12 2753.27   59.98
  -2   0 -12 2734.44   70.14
  -2   0  12 2680.34   92.25
  -2   0  12 2736.45   69.18
   2   0 -13   41.31    8.36
   2   0  13   24.32   18.28
  -2   0 -13   15.84   21.67
  -2   0  13   34.79   17.59
  -2   0  13    9.83   29.60
  -2   0  14  106.44   33.30
   2   0 -14  109.07   10.60
   2   0  14  128.02   22.23
  -2   0  14   83.06   21.99
   2   0 -15    7.09    8.57
  -2   0  15    0.65   20.71
   2   0  15   19.59   19.71
   2   0 -16   20.10    9.50
  -2   0  16  -15.04   21.45
   2   0  16   -0.40   20.20
  -2   0  17   21.63   21.66
   2   0  17   39.99   21.04
   2   0 -17    2.96    9.07
  -2   0  18   -6.48   22.26
   2   0 -18   -3.29    9.03
   2   0  18    2.10   22.19
  -2   0  19   14.06   23.07
   2   0  19   -2.98   21.96
  -2   0  20  -35.49   26.10
   2   0  20  -53.67   23.63
   2   0  21  -14.45   23.83
  -2   0  21    2.72   23.34
  -2   0  22  237.58   34.53
   2   0  22  165.67   30.59
  -2   0  23   61.45   27.14
   2   0  23   58.03   25.76
   2   0 -24  232.32   35.12
   2   0  24  271.25   35.67
  -2   0  24  256.96   37.41
   2   0  25  118.50   32.12
  -2   0  25   69.79   28.83
  -2   0  26   66.17   31.98
  -2   0  26  -19.39   23.48
   2   0  26   17.37   27.17
  -2   1  26   30.40   27.24
   2  -1  25   37.14   29.10
  -2   1  25   85.94   32.27
  -2   1  25    5.89   25.53
   2  -1  24   35.67   28.92
  -2   1  24   -5.10   25.11
  -2   1  23  100.56   29.19
   2  -1  23   77.83   27.80
  -2   1  22  100.33   25.49
   2  -1  22  115.66   28.25
  -2   1  21   -1.10   21.28
   2  -1  21  -20.47   24.61
  -2   1  20   83.12   24.51
   2  -1  20  123.86   27.93
  -2   1  19  -35.49   22.35
   2  -1  19  -29.94   24.55
   2  -1  18   17.31   22.10
  -2   1  18   12.33   20.45
   2   1 -18   25.73   10.48
   2   1 -17  104.74   12.72
  -2   1  17  106.23   24.83
   2  -1  17   83.88   23.79
  -2   1  16  558.41   38.35
   2  -1  16  615.34   37.24
  -2   1  15   52.61   20.27
   2   1 -15   36.93   10.99
   2  -1  15   42.21   19.90
  -2   1  15   60.45   33.26
  -2   1  14  362.83   30.13
   2   1 -14  316.93   15.81
   2  -1  14  351.33   29.05
  -2   1  14  300.26   42.39
  -2  -1 -14  355.97   33.07
   2  -1  13  265.48   25.85
   2   1 -13  307.09   14.52
  -2  -1 -13  301.03   30.03
  -2   1  13  237.49   38.29
  -2   1  13  265.15   25.18
   2   1 -12  535.99   16.98
   2  -1  12  546.62   31.07
  -2   1  12  527.76   44.59
  -2   1  12  552.38   32.77
  -2  -1 -12  686.00   38.63
   2   1 -11  412.71   13.48
  -2   1  11  366.80   39.64
  -2  -1 -11  339.03   26.85
   2  -1  11  349.42   25.21
  -2   1  11  333.66   26.44
  -2   1  10  530.73   29.24
   2  -1  10  523.52   28.23
  -2  -1 -10  559.46   29.75
  -2   1   9  139.27   19.53
   2  -1   9  159.25   19.70
  -2   1   9  168.98   32.13
  -2  -1  -9  145.62   19.52
  -2   1   8  561.23   39.92
  -2  -1  -8  505.49   25.90
  -2   1   8  462.09   27.46
  -2   1   8  472.90   31.23
   2  -1   8  476.31   25.67
  -2   1   7   49.67   24.92
  -2   1   7   15.23   16.23
  -2   1   7   26.02   20.41
  -2  -1  -7  -22.24   13.64
   2  -1   7   -0.85   14.15
  -2   1   6  113.10   18.22
   2  -1   6  112.98   15.72
  -2  -1  -6  124.03   15.89
  -2   1   6  134.05   20.51
  -2   1   6  133.32   24.42
  -2  -1  -5  416.27   19.38
  -2   1   5  424.33   28.52
  -2   1   5  417.38   26.76
   2  -1   5  369.63   19.77
   2   1  -5  391.13   12.21
   2   1  -5  354.22   38.46
   2   1  -4  360.86   19.15
  -2   1   4  386.53   24.60
  -2   1   4  343.43   15.83
  -2   1   4  371.46   24.88
  -2  -1  -4  369.04   17.97
   2  -1   4  348.58   19.09
   2  -1   4  328.24   20.44
  -2   1   4  365.04   12.81
   2   1  -4  385.72   35.61
   2  -1   4  332.01   18.46
  -2  -1  -4  376.69   19.95
  -2   1   3  101.97   14.30
   2  -1   3  103.79   12.57
  -2   1   3  117.47   10.83
  -2  -1  -3  114.97   13.75
   2   1  -3  139.40   14.12
  -2   1   3  128.93   16.92
   2   1  -3  138.78   27.88
   2  -1   3   90.44   13.94
   2  -1   3  110.96   15.16
   2  -1   2   25.70    9.67
   2   1  -2   38.07   21.80
  -2  -1  -2   25.49   11.47
  -2   1   2   25.85   11.14
   2  -1   2   22.92   11.74
   2   1  -2   30.16   10.04
  -2   1   2    6.46   13.28
  -2  -1  -1  104.55   14.62
  -2   1   1  105.65   12.26
   2  -1   1   97.00   12.33
   2   1  -1  100.46   10.38
  -2   1   1   91.82   13.68
   2  -1   1   87.79   11.67
   2   1  -1  104.34   21.30
  -2   1   0  852.63   21.28
   2  -1   0  867.36   22.54
   2   1   0  952.90   29.32
   2  -1   0  867.59   23.18
  -2   1   0  899.96   22.77
   2   1   0  869.36   19.44
  -2  -1   0  887.09   19.95
  -2  -1   0  968.43   25.74
  -2   1  -1  119.86   12.48
   2   1   1   96.60   15.53
   2  -1  -1  107.93   14.73
  -2  -1   1  105.86   17.99
   2  -1  -1   85.64   13.50
  -2   1  -1  121.91   11.78
  -2  -1   1  125.12   10.54
   2   1   1  101.36   11.50
  -2   1  -2   36.30   11.47
   2  -1  -2   38.44   13.29
  -2  -1   2   46.56   17.48
  -2  -1   2   23.87    8.13
   2   1   2   20.84   14.02
   2  -1  -2   24.91   14.93
  -2   1  -2   23.79   11.48
  -2   1  -2   25.34   10.28
  -2  -1   3  141.76   24.13
   2   1   3  117.02   15.61
   2  -1  -3  142.71   21.18
  -2  -1   3  141.49   12.35
  -2   1  -3  133.03   13.74
   2  -1  -3  138.16   17.81
   2   1   4  435.05   20.71
  -2   1  -4  539.37   21.41
  -2  -1   4  523.35   20.08
   2  -1  -4  519.89   30.97
  -2  -1   4  509.19   33.63
   2  -1  -4  522.93   26.76
   2   1   5  419.34   20.92
  -2  -1   5  409.55   35.65
  -2  -1   5  402.77   20.71
  -2   1  -5  341.17   19.63
   2  -1  -5  390.31   32.59
   2   1   6   70.64   15.40
  -2  -1   6   67.95   20.81
   2  -1  -6   49.23   13.97
  -2  -1   6   54.89   15.62
  -2   1  -6   50.06   14.01
   2   1   6   65.18   15.15
  -2  -1   6   72.19   28.80
   2   1   7   34.28   15.09
   2   1   7    5.27   14.24
  -2   1  -7    4.84   14.07
  -2  -1   7    4.18   28.38
   2  -1  -7    1.76   13.02
  -2  -1   7   -4.73   18.67
  -2  -1   7   27.05   15.22
   2  -1  -8  600.36   27.04
  -2  -1   8  497.39   31.53
   2   1   8  531.04   27.00
   2   1   8  504.82   24.47
  -2   1  -8  530.27   28.54
  -2  -1   8  572.29   45.16
  -2  -1   9  152.65   24.37
   2  -1  -9  150.95   18.60
  -2  -1   9  131.08   32.45
  -2   1  -9  166.93   21.76
   2   1   9  128.70   17.54
   2   1  10  545.97   26.55
  -2  -1  10  568.02   35.85
  -2  -1  10  600.51   50.96
  -2   1 -10  585.45   33.23
   2  -1 -10  622.57   29.30
  -2  -1  11  383.97   30.89
  -2  -1  11  377.62   43.89
   2   1  11  320.50   23.61
  -2   1 -11  425.16   30.85
   2   1  12  657.01   31.29
  -2  -1  12  577.69   37.42
  -2  -1  12  624.40   52.03
  -2   1 -12  641.39   39.31
  -2  -1  13  282.30   30.57
  -2   1 -13  283.60   32.04
   2  -1 -13  241.80   11.61
  -2  -1  13  254.50   44.13
   2   1  13  273.77   25.10
   2  -1 -14  267.46   13.15
  -2  -1  14  318.93   44.95
   2   1  14  276.65   25.08
  -2  -1  14  301.76   31.73
   2  -1 -15   35.61    9.27
   2   1  15   33.26   19.08
  -2  -1  15   15.94   22.50
   2  -1 -16  558.69   19.34
   2   1  16  659.90   38.18
  -2  -1  16  670.07   46.21
   2  -1 -17   78.94   11.34
  -2  -1  17  107.68   26.91
   2   1  17  133.07   24.31
  -2  -1  18   53.27   28.58
   2  -1 -18   21.06    9.65
   2   1  18   44.38   21.84
  -2  -1  19  -15.56   25.59
   2   1  19   23.76   22.17
   2   1  20   94.96   26.13
  -2  -1  20   99.09   28.06
  -2  -1  21   44.86   27.98
   2  -1 -21   18.69   24.31
   2   1  21  -11.76   22.92
   2  -1 -22  100.67   27.64
  -2  -1  22  103.45   29.74
   2   1  22  123.85   28.81
   2   1  23  100.46   28.56
  -2  -1  23   75.16   30.34
   2  -1 -23  108.53   30.10
   2   1  23  103.04   32.90
   2   1  24   85.99   33.29
   2  -1 -24   80.67   31.44
  -2  -1  24   96.45   28.65
   2   1  24   73.27   28.35
   2   1  25   65.21   32.64
  -2  -1  25   29.51   28.84
   2   1  25   55.09   27.90
  -2  -1  26   28.11   28.52
  -2  -1  26   17.60   23.46
   2   1  26   48.86   28.00
  -2   2  25   56.28   33.90
   2  -2  25   26.36   25.89
   2  -2  24   86.69   30.05
  -2   2  24  125.62   30.45
   2  -2  23    0.46   26.64
  -2   2  23   58.60   25.16
   2  -2  22  295.75   37.96
  -2   2  22  261.84   31.19
   2  -2  21   46.36   24.41
  -2   2  21  -14.00   22.07
   2  -2  20  151.79   30.49
  -2   2  20  208.92   27.31
   2  -2  19   91.08   28.07
  -2   2  19   77.02   23.59
  -2   2  18   34.46   20.47
   2   2 -18   10.04   11.67
   2  -2  18   12.42   23.46
  -2   2  17  -14.27   19.36
   2  -2  17   -3.82   21.94
   2   2 -17   15.55   11.97
   2   2 -16  116.42   14.63
  -2   2  16  116.22   21.45
   2  -2  16  126.34   26.07
  -2   2  16   86.31   36.69
   2  -2  15   63.97   21.86
  -2   2  15   51.69   17.73
   2   2 -15   92.73   14.01
  -2  -2 -14  627.14   40.78
   2   2 -14  554.95   22.63
  -2   2  14  589.87   34.11
  -2   2  14  596.89   50.37
   2  -2  14  628.22   36.15
   2   2 -13  150.21   14.14
  -2  -2 -13  187.94   25.96
  -2   2  13  176.30   22.39
  -2   2  13  201.97   37.86
   2  -2  13  197.92   24.66
  -2   2  12  230.66   37.30
  -2   2  12  248.19   23.22
   2   2 -12  257.96   15.82
   2  -2  12  270.29   26.16
  -2  -2 -12  290.16   27.04
  -2  -2 -11   11.11   15.67
   2   2 -11    9.17    9.16
  -2   2  11   18.24   15.97
  -2   2  11    7.78   26.26
   2  -2  11   31.37   17.96
   2  -2  10  509.22   29.06
  -2   2  10  515.30   28.16
  -2  -2 -10  535.56   29.72
  -2   2  10  510.97   42.41
   2   2 -10  543.84   18.86
  -2   2   9   37.62   15.53
   2  -2   9   40.04   17.15
  -2   2   9   90.81   30.06
  -2  -2  -9   80.16   16.77
  -2   2   8  612.76   39.46
  -2   2   8  578.76   27.77
  -2  -2  -8  604.37   26.99
  -2   2   8  589.71   36.49
   2  -2   8  589.75   28.57
   2  -2   7  289.27   21.90
  -2   2   7  324.43   28.48
  -2  -2  -7  338.83   20.64
  -2   2   7  319.08   32.12
  -2   2   7  287.53   21.81
  -2   2   6  457.20   30.03
   2  -2   6  451.75   21.56
  -2   2   6  416.87   29.86
   2  -2   6  388.26   22.12
  -2  -2  -6  474.28   21.09
  -2   2   6  420.65   22.13
  -2   2   5  201.07   16.64
  -2   2   5  237.16   14.07
  -2   2   5  219.50   22.78
  -2  -2  -5  210.78   15.00
   2  -2   5  188.29   17.60
   2   2  -5  198.61   38.11
  -2  -2  -5  185.55   17.08
   2  -2   5  215.15   16.12
  -2   2   5  186.11   23.66
   2  -2   4  335.81   17.86
  -2   2   4  342.25   26.78
  -2   2   4  344.72   20.33
  -2   2   4  341.64   19.70
   2   2  -4  361.65   16.99
   2  -2   4  324.46   19.21
  -2   2   4  354.88   16.32
  -2  -2  -4  366.37   19.21
   2   2  -4  326.42   40.84
  -2  -2  -4  324.10   17.09
  -2  -2  -3  270.50   17.35
   2  -2   3  269.74   17.16
  -2   2   3  292.26   22.38
  -2   2   3  285.15   16.05
   2  -2   3  266.19   15.91
  -2   2   3  279.88   17.03
   2   2  -3  223.98   33.07
   2   2  -3  278.43   14.22
  -2   2   2 9068.08   57.01
   2   2  -2 9627.07   56.02
  -2  -2  -2 9443.22   74.07
   2  -2   2 8991.93   69.82
  -2   2   2 9366.24   75.85
   2   2  -2 8987.78  104.47
   2  -2   2 9367.82   66.43
  -2   2   2 9640.51   83.22
   2  -2   2 8469.27   63.44
   2   2  -1  343.25   27.83
  -2   2   1  273.10   12.51
   2  -2   1  283.87   14.87
  -2  -2  -1  299.46   18.42
  -2   2   1  309.43   18.29
   2  -2   1  321.40   16.85
   2   2  -1  299.02   11.76
  -2   2   1  340.56   19.19
   2   2   0    4.38    7.75
   2   2   0    4.58   17.76
  -2   2   0   -1.42    8.53
  -2   2   0   -0.39    8.93
  -2   2   0   19.20   11.82
   2  -2   0   -2.87    9.59
   2  -2   0    9.00   12.01
  -2  -2   0   -1.57   15.57
  -2   2   0   -1.54   11.50
   2  -2  -1  312.76   19.15
   2   2   1  346.36   22.32
  -2   2  -1  367.76   17.17
   2  -2  -1  320.63   14.88
  -2   2  -1  361.58   18.12
  -2   2  -1  333.77   15.19
  -2  -2   1  342.75   24.19
  -2  -2   1  317.48   12.30
  -2   2  -2 9999.00   70.45
  -2  -2   2 9464.20   52.10
   2   2   2 9511.08   80.72
   2  -2  -2 9660.05   86.47
   2  -2  -2 9464.43   67.57
  -2   2  -2 9452.10   70.65
  -2  -2   2 9383.01   99.79
  -2  -2   3  255.34   27.97
   2   2   3  278.98   19.61
  -2  -2   3  299.81   12.35
   2  -2  -3  285.64   20.20
   2  -2  -3  233.50   20.75
  -2   2  -3  280.62   17.24
  -2   2  -3  282.14   17.75
   2  -2  -3  256.52   14.62
   2  -2  -4  363.27   25.58
  -2   2  -4  401.38   20.59
  -2  -2   4  386.13   15.63
  -2  -2   4  374.01   34.82
   2  -2  -4  357.20   25.53
   2   2   4  335.39   20.63
   2  -2  -4  397.10   16.79
  -2  -2   5  198.84   24.50
   2   2   5  193.20   18.35
  -2  -2   5  219.50   15.60
  -2  -2   5  196.63   33.15
   2  -2  -5  208.93   13.34
  -2  -2   5  202.62   13.90
  -2   2  -5  223.11   18.83
   2   2   6  397.38   22.94
  -2  -2   6  374.09   30.38
  -2   2  -6  446.00   25.14
   2  -2  -6  409.91   15.59
  -2  -2   6  455.12   22.04
  -2  -2   6  407.71   40.53
  -2  -2   6  425.86   16.22
   2   2   7  317.01   21.70
  -2  -2   7  315.24   29.27
   2  -2  -7  273.60   23.06
  -2   2  -7  245.13   21.82
  -2  -2   7  246.47   12.57
   2  -2  -7  269.47   13.27
  -2  -2   7  285.33   40.35
  -2  -2   7  277.72   20.29
   2   2   8  424.09   22.77
  -2  -2   8  499.59   33.84
   2  -2  -8  490.29   28.01
   2   2   8  457.99   25.64
  -2  -2   8  500.57   26.29
  -2   2  -8  503.09   29.36
   2  -2  -8  451.23   16.29
  -2  -2   8  447.96   43.78
   2  -2  -9   54.48   17.00
  -2  -2   9   81.60   35.52
  -2  -2   9   66.95   24.93
  -2   2  -9   40.14   16.70
   2   2   9   59.21   15.09
   2  -2  -9   54.32    9.74
   2   2   9   56.65   17.36
  -2   2 -10  582.60   34.51
  -2  -2  10  513.12   51.08
  -2  -2  10  460.29   34.97
   2  -2 -10  616.21   33.15
   2  -2 -10  486.17   17.22
   2   2  10  500.11   28.72
   2   2  10  480.36   25.38
   2  -2 -11   11.25   16.38
   2   2  11   11.79   16.80
  -2  -2  11   25.56   34.71
  -2  -2  11    8.83   22.61
   2  -2 -11   -0.74    9.69
   2   2  11   21.12   14.30
  -2   2 -11    2.87   19.47
   2  -2 -12  238.83   24.95
  -2  -2  12  247.97   42.40
   2  -2 -12  239.15   15.48
  -2   2 -12  277.33   29.59
   2   2  12  265.46   22.37
   2   2  12  305.06   27.63
  -2  -2  12  318.13   31.67
  -2  -2  13  197.43   44.00
  -2  -2  13  228.16   31.13
   2   2  13  190.02   22.35
   2  -2 -13  179.00   24.21
   2   2  13  195.45   23.62
   2  -2 -14  587.25   37.44
  -2  -2  14  586.57   41.87
   2   2  14  591.50   32.16
   2  -2 -15   76.39   22.56
   2   2  15   99.41   21.13
  -2  -2  15  109.87   28.02
   2   2  16  133.36   21.92
   2  -2 -16  137.80   27.24
  -2  -2  17   33.50   26.81
   2   2  17   -3.11   18.69
   2  -2 -17  -24.66   21.85
  -2  -2  18   28.02   25.49
   2  -2 -18    2.66    9.22
   2  -2 -18   14.60   21.59
   2   2  18   50.31   20.96
  -2  -2  19   71.15   29.38
   2  -2 -19   48.66   25.57
   2   2  19   70.84   26.94
   2   2  19   92.65   24.27
  -2  -2  20  143.24   32.74
   2   2  20  218.73   29.18
   2  -2 -20  125.36   29.41
   2   2  20  203.51   30.53
   2   2  21   18.93   26.37
  -2  -2  21   43.83   28.81
   2  -2 -21    7.72   25.99
   2   2  21   15.12   22.17
   2   2  22  271.11   33.47
   2  -2 -22  258.53   38.74
  -2  -2  22  257.04   37.77
   2   2  22  289.08   36.37
   2   2  23   45.64   31.03
  -2  -2  23   -7.36   26.95
   2  -2 -23   26.91   28.66
   2   2  23  -19.67   25.62
   2   2  24  160.47   35.01
   2   2  24  164.24   31.75
  -2  -2  24  142.44   35.67
   2  -2 -24   83.66   31.48
   2   2  25    0.58   29.29
  -2  -2  25   -7.72   27.95
   2   2  25  -20.23   26.16
   2   2  26  153.69   34.34
  -2  -2  26  107.03   33.10
  -2   3  25   66.94   36.38
   2  -3  24   41.53   30.21
  -2   3  24   15.85   32.16
  -2   3  23   29.56   23.47
   2  -3  23    7.84   26.62
  -2   3  22   18.66   20.29
   2  -3  22    1.73   26.47
  -2   3  21   19.47   19.59
   2  -3  21  -22.29   27.81
  -2   3  20  157.47   25.75
   2  -3  20  165.29   31.74
   2  -3  19   63.86   26.88
  -2   3  19   33.32   20.76
  -2   3  18  418.58   31.43
   2  -3  18  435.36   36.61
  -2   3  17   10.87   16.08
   2   3 -17   33.11   14.00
   2  -3  17    6.75   22.55
   2   3 -16  229.70   19.28
  -2   3  16  237.38   42.73
   2  -3  16  313.47   32.10
  -2   3  16  306.40   26.06
  -2   3  15   59.44   33.72
   2  -3  15   73.36   23.92
  -2   3  15   37.56   16.52
   2   3 -15   26.12   13.66
  -2   3  14  342.90   42.80
  -2  -3 -14  347.99   32.17
  -2   3  14  303.52   24.66
   2   3 -14  275.18   20.25
   2  -3  14  301.82   29.20
  -2   3  13   71.96   30.31
  -2   3  13   38.12   14.72
  -2  -3 -13   62.60   22.45
   2  -3  13   54.88   20.24
   2   3 -13   58.03   13.50
   2   3 -12   50.11   13.33
  -2   3  12   70.44   16.94
   2  -3  12   79.95   21.12
  -2   3  12   71.97   30.53
  -2  -3 -12   91.87   21.02
  -2   3  11  126.63   31.13
  -2   3  11  164.14   19.68
  -2  -3 -11  169.26   20.54
   2   3 -11  134.91   15.14
   2  -3  11  159.24   22.40
  -2   3  10  300.81   34.92
  -2   3  10  304.04   22.15
   2  -3  10  260.80   24.12
   2   3 -10  285.06   18.06
  -2  -3 -10  282.62   22.28
  -2   3   9   19.30   13.91
  -2   3   9   16.53   22.65
  -2   3   9   18.82   24.08
   2  -3   9   15.99   16.18
  -2  -3  -9   25.32   14.50
   2   3  -9   27.71   11.99
  -2   3   8  267.79   29.78
   2  -3   8  265.77   19.49
   2  -3   8  228.60   22.52
  -2   3   8  271.93   31.92
  -2   3   8  254.39   19.51
  -2  -3  -8  251.92   19.07
  -2  -3  -7   30.57   13.22
   2  -3   7   48.45   13.83
  -2   3   7   22.61   20.91
   2  -3   7   33.58   16.28
  -2   3   7   40.51   21.71
  -2   3   7   45.07   14.19
  -2   3   6 1566.85   32.72
  -2  -3  -6 1549.64   33.81
  -2   3   6 1656.67   51.02
  -2   3   6 1516.03   41.01
   2  -3   6 1571.10   39.58
  -2   3   6 1602.64   41.63
   2  -3   6 1641.86   36.25
  -2  -3  -5  391.71   18.42
  -2   3   5  367.08   28.81
  -2   3   5  359.50   19.50
   2  -3   5  365.61   18.79
  -2   3   5  360.20   22.35
   2  -3   5  354.57   21.00
   2   3  -5  359.17   43.08
  -2   3   5  405.75   21.01
  -2  -3  -5  412.64   20.18
  -2   3   4   44.96   15.49
  -2  -3  -4   72.80   13.52
   2  -3   4   44.17   13.77
   2   3  -4   51.10   31.44
  -2   3   4   64.57   14.49
  -2   3   4   51.38   21.20
  -2   3   4   51.65   11.40
   2  -3   4   53.01   11.65
   2   3  -3  491.30   39.03
  -2   3   3  505.90   28.81
   2   3  -3  591.09   13.62
   2   3  -3  566.29   14.66
  -2   3   3  519.82   14.59
   2  -3   3  503.81   21.30
  -2   3   3  567.05   24.52
  -2  -3  -3  554.68   22.01
   2  -3   3  534.13   20.46
   2   3  -2  764.23   14.96
   2   3  -2  701.58   40.69
  -2   3   2  702.01   14.44
  -2   3   2  605.72   26.32
  -2  -3  -2  700.00   25.33
   2  -3   2  711.44   22.68
   2  -3   2  699.18   21.72
  -2   3   2  760.30   28.26
   2   3  -1  250.55   30.58
   2  -3   1  200.63   16.05
  -2  -3  -1  193.48   18.20
   2  -3   1  206.62   14.25
  -2   3   1  205.55   10.28
  -2   3   1  207.21   18.66
   2   3  -1  200.83    9.51
  -2   3   1  231.76   20.39
  -2   3   1  202.32   11.12
   2  -3   1  199.95   13.24
  -2  -3   0   -9.61   16.94
   2  -3   0   -7.13   13.78
   2  -3   0    7.45    8.71
   2   3   0    0.48   22.00
  -2   3   0    1.41    8.74
   2  -3   0    7.69   12.95
  -2   3   0   -8.44   16.56
  -2   3   0   18.22   13.46
  -2  -3   1  269.61   14.81
   2  -3  -1  235.09   11.51
   2   3   1  267.88   23.72
  -2  -3   1  235.54   25.01
  -2   3  -1  228.35   21.01
   2  -3  -1  237.94   20.39
  -2   3  -1  243.90   14.20
   2  -3  -1  218.53   20.07
  -2   3  -1  249.47   16.31
   2  -3  -2  839.59   31.21
   2   3   2  840.27   30.34
  -2   3  -2  835.78   24.12
  -2  -3   2  756.29   36.47
   2  -3  -2  861.98   29.64
   2  -3  -2  849.78   19.23
  -2   3  -2  836.30   24.07
  -2   3  -2  848.70   32.91
  -2  -3   2  814.18   15.03
  -2  -3   3  554.34   12.08
  -2  -3   3  531.37   37.47
  -2   3  -3  596.03   23.08
   2   3   3  516.51   24.12
  -2   3  -3  545.66   20.57
  -2   3  -3  534.84   27.52
   2  -3  -3  516.45   27.91
   2  -3  -3  578.84   20.32
   2  -3  -3  553.57   24.43
  -2   3  -4   87.64   13.62
  -2   3  -4  109.17   18.10
   2  -3  -4  101.35   17.48
  -2   3  -4   63.73   14.75
  -2  -3   4   77.47    8.14
   2  -3  -4   83.43   19.46
   2   3   4   60.59   14.19
   2  -3  -4   93.64   15.64
  -2  -3   4  106.17   16.99
  -2  -3   4   94.61   28.42
  -2  -3   5  304.72   36.53
   2   3   5  370.06   21.83
  -2  -3   5  346.93   19.67
  -2  -3   5  412.19   15.21
   2  -3  -5  373.25   20.33
  -2   3  -5  365.10   23.42
  -2   3  -5  351.31   22.14
  -2  -3   5  399.24   30.39
  -2  -3   6 1497.69   49.84
   2   3   6 1551.85   38.31
  -2  -3   6 1589.86   30.94
   2  -3  -6 1518.24   33.65
  -2  -3   6 1542.05   64.62
  -2   3  -6 1473.97   42.22
  -2  -3   6 1574.45   34.37
  -2   3  -6 1622.67   42.62
   2  -3  -7   13.59   11.83
   2   3   7   23.38   15.56
  -2  -3   7   41.56   31.76
  -2  -3   7   -2.25   22.33
  -2  -3   7   20.56   11.71
  -2   3  -7   30.80   15.21
  -2  -3   7   32.50   13.11
  -2   3  -7   26.92   16.92
   2   3   8  269.07   21.94
  -2  -3   8  270.20   16.07
  -2  -3   8  269.66   30.14
   2  -3  -8  249.75   16.82
  -2   3  -8  314.18   27.28
  -2  -3   8  275.93   19.51
   2  -3  -8  265.41   26.64
  -2  -3   8  253.66   43.04
  -2  -3   9   74.20   40.59
   2   3   9   43.82   17.24
   2  -3  -9   43.55   18.14
  -2  -3   9   49.12   24.06
   2  -3  -9   47.22   12.53
  -2   3  -9   36.26   20.50
  -2  -3  10  230.94   39.41
  -2  -3  10  261.17   31.73
  -2   3 -10  278.37   28.40
   2   3  10  270.40   23.65
   2  -3 -10  244.26   17.22
   2  -3 -10  257.99   26.13
   2   3  10  247.24   20.19
  -2   3 -11  140.75   25.03
   2  -3 -11  145.15   23.24
   2   3  11  139.74   18.17
  -2  -3  11  160.58   41.12
   2  -3 -11  109.24   13.81
  -2  -3  11  128.87   26.33
   2   3  11  152.83   20.81
   2  -3 -12   72.33   14.68
   2   3  12   85.38   19.60
  -2   3 -12   80.49   18.47
   2  -3 -12   47.84   21.07
   2   3  12   94.31   17.01
  -2  -3  12   95.74   26.64
  -2  -3  12  125.71   42.60
  -2   3 -12   63.63   23.09
   2  -3 -13   42.70   14.03
   2   3  13   61.70   20.06
  -2  -3  13   73.87   25.65
  -2   3 -13   54.87   19.07
   2   3  13   49.24   16.48
   2  -3 -13   48.82   21.31
   2   3  14  370.26   27.32
   2  -3 -14  429.09   35.14
  -2   3 -14  464.48   33.30
  -2  -3  14  339.42   37.40
   2   3  14  420.71   31.72
   2  -3 -14  360.10   21.86
   2  -3 -15   33.58   23.51
   2  -3 -15   40.05   14.74
  -2  -3  15   53.05   27.53
  -2   3 -15   64.34   21.70
   2   3  15   37.90   21.78
   2   3  15   34.52   18.43
   2  -3 -16  180.88   19.19
   2   3  16  237.23   28.01
   2  -3 -16  202.42   30.90
   2   3  16  265.82   26.49
  -2  -3  16  232.41   35.69
   2  -3 -17   12.14   13.78
  -2  -3  17   40.42   28.75
   2   3  17   59.84   23.03
   2  -3 -17    6.55   23.47
   2   3  17   51.15   20.58
   2   3  18  475.69   37.89
   2  -3 -18  452.06   41.71
  -2  -3  18  394.33   42.07
   2   3  18  487.62   34.32
   2   3  19   25.00   24.21
   2  -3 -19    9.14   25.03
  -2  -3  19   60.49   29.50
   2   3  19   47.03   21.00
   2  -3 -20  144.58   34.09
   2   3  20  127.39   25.28
  -2  -3  20  146.35   36.65
   2   3  20  165.44   29.23
   2   3  21   43.22   27.49
  -2  -3  21   24.18   28.75
   2   3  21  -12.50   21.39
   2  -3 -21  -20.58   27.15
   2   3  22   29.74   27.48
   2  -3 -22   40.93   28.49
   2   3  22   35.39   23.61
  -2  -3  22  -12.80   28.16
   2   3  23   10.20   29.11
  -2  -3  23  -31.94   30.15
   2  -3 -23  -44.80   28.13
   2   3  23   -6.66   22.98
   2   3  24   35.69   27.32
  -2  -3  24   10.15   28.40
   2   3  24    5.82   24.42
   2  -3 -24   78.50   32.91
   2  -3 -25   46.37   29.47
   2   3  25   -4.87   27.87
  -2  -3  25   46.17   31.57
   2   3  25  116.97   29.42
   2   3  26  218.98   35.13
   2   3  26  203.37   39.10
   2  -4  24   61.75   28.97
  -2   4  24   41.30   33.94
  -2   4  23  -29.28   35.07
   2  -4  23   74.61   29.89
  -2   4  22  103.16   23.86
   2  -4  22  140.33   32.50
  -2   4  21   48.16   20.88
   2  -4  21   78.19   29.32
  -2   4  20  173.20   24.53
   2  -4  20  188.66   33.78
   2  -4  19   30.89   26.50
  -2   4  19   37.45   19.30
   2  -4  18  224.32   32.07
  -2   4  18  211.06   23.11
   2  -4  17   93.87   25.49
  -2   4  17   98.55   41.73
   2   4 -17   92.88   18.78
  -2   4  17   91.47   18.55
   2   4 -16  329.46   24.87
  -2   4  16  384.82   26.59
  -2   4  16  318.11   47.77
   2  -4  16  379.27   35.18
   2  -4  15  157.02   28.04
  -2  -4 -15  183.51   29.09
  -2   4  15  121.90   35.71
  -2   4  15  129.91   18.73
   2   4 -15   96.97   18.21
   2   4 -14  102.35   17.28
  -2   4  14  111.40   17.36
  -2  -4 -14  129.64   25.20
   2  -4  14   85.56   23.60
  -2   4  14   91.38   33.69
  -2   4  13   97.26   16.63
  -2  -4 -13  148.93   24.72
  -2   4  13  141.52   33.63
   2   4 -13   98.60   17.35
   2  -4  13  144.03   23.30
  -2   4  12  264.44   35.02
   2   4 -12  203.43   20.63
   2  -4  12  257.97   28.49
  -2  -4 -12  231.23   25.13
  -2   4  12  258.12   20.29
   2   4 -11   25.36   14.51
  -2   4  11   -3.18   24.68
  -2  -4 -11   13.02   15.27
   2  -4  11   11.88   18.44
  -2   4  11   18.73   12.41
  -2   4  10   98.33   15.25
   2   4 -10   85.66   16.49
   2  -4  10   94.76   15.62
  -2  -4 -10  122.16   17.40
  -2   4  10   73.64   25.65
   2  -4  10  110.25   21.38
  -2   4  10   95.52   25.51
  -2   4   9  131.94   15.43
   2  -4   9  151.85   22.44
  -2  -4  -9  122.13   16.55
  -2   4   9  140.30   26.46
   2   4  -9  145.28   18.17
  -2   4   9  112.75   23.64
   2  -4   9  112.74   15.30
  -2  -4  -8 1032.29   31.40
  -2   4   8  985.27   27.02
  -2   4   8 1052.54   39.94
  -2   4   8  976.31   46.90
   2  -4   8 1054.26   39.02
   2  -4   8  987.75   31.18
  -2   4   7  677.65   21.55
  -2   4   7  663.75   39.10
   2  -4   7  668.15   31.31
  -2  -4  -7  699.31   25.31
  -2   4   7  648.11   30.11
   2  -4   7  731.53   26.40
  -2   4   6  106.54   11.95
   2  -4   6  133.57   19.70
  -2   4   6  118.42   18.32
  -2   4   6  122.63   16.17
  -2   4   6  103.94   24.06
  -2  -4  -6  100.30   13.93
   2  -4   6  113.92   13.64
  -2  -4  -6  119.18   15.93
   2   4  -5   44.30   36.22
  -2   4   5   -1.33    9.11
  -2   4   5   12.99   15.35
  -2   4   5   -6.94   22.35
  -2   4   5   -2.49   14.21
  -2   4   5    3.33    9.50
   2  -4   5  -13.90   14.63
   2  -4   5    8.08   10.20
  -2  -4  -5  -10.10   13.11
  -2  -4  -4  843.01   27.05
  -2   4   4  834.81   14.25
  -2   4   4  871.59   31.91
  -2   4   4  661.87   36.01
   2   4  -4  841.08   52.24
   2  -4   4  812.78   25.28
   2  -4   4  823.88   28.35
   2  -4   3  351.43   19.09
  -2  -4  -3  420.97   21.48
  -2   4   3  425.09   24.91
   2   4  -3  297.22   37.51
  -2   4   3  365.04   26.87
   2  -4   3  381.10   19.30
   2   4  -3  381.93   16.03
  -2   4   2 1091.43   36.63
   2   4  -2 1125.52   25.22
  -2  -4  -2 1081.33   30.99
  -2   4   2 1138.85   36.17
  -2   4   2 1073.54   18.14
   2  -4   2 1180.79   37.33
   2  -4   2 1080.27   27.21
   2  -4   2 1070.41   29.51
   2   4  -2 1121.37   15.24
   2   4  -2 1106.21   51.06
  -2  -4  -1 1219.69   36.10
  -2   4   1 1256.20   22.18
   2  -4   1 1363.57   40.65
   2   4  -1 1230.02   49.79
  -2  -4  -1 1292.04   35.97
  -2   4   1 1340.25   36.74
   2  -4   1 1210.23   33.23
   2  -4   1 1291.02   26.32
  -2   4   1 1229.54   40.00
   2   4  -1 1258.90   19.18
  -2  -4   0    6.64   16.91
   2  -4   0    2.40    9.11
  -2   4   0   19.05    9.47
  -2   4   0    5.84   18.72
  -2  -4   0    8.24   13.83
   2  -4   0   21.25   18.10
  -2   4   0    5.13   13.41
   2   4   0  -28.16   24.02
   2  -4   0    1.58   12.82
   2  -4   0   17.89    8.51
   2  -4  -1 1158.77   18.58
   2  -4  -1 1215.58   39.65
  -2   4  -1 1158.88   40.57
  -2   4  -1 1110.32   29.78
  -2   4  -1 1253.85   27.75
   2   4   1 1156.53   40.18
   2  -4  -1 1203.96   36.57
  -2  -4   1 1224.68   42.01
  -2  -4   2 1025.35   42.91
  -2   4  -2 1052.32   40.96
   2  -4  -2 1024.45   36.17
  -2   4  -2  918.14   25.75
   2   4   2 1002.58   35.62
   2  -4  -2 1038.98   16.98
  -2   4  -2 1079.12   28.80
   2  -4  -2 1026.20   36.52
   2  -4  -3  339.29   25.21
  -2  -4   3  388.55   35.64
  -2   4  -3  376.37   21.38
   2   4   3  367.45   24.31
  -2   4  -3  338.24   27.33
   2  -4  -3  371.90   27.40
  -2   4  -3  356.70   17.94
  -2  -4   3  381.24   26.22
   2  -4  -4  876.92   33.12
  -2   4  -4  884.91   31.15
  -2  -4   4  824.07   11.72
  -2   4  -4  917.84   26.56
  -2  -4   4  864.87   48.66
  -2   4  -4  841.10   37.73
   2  -4  -4  866.36   39.25
   2   4   4  803.86   30.31
  -2  -4   4  905.21   33.45
  -2  -4   5    9.22    6.36
  -2  -4   5    5.88   15.54
  -2  -4   5   10.02   22.70
   2  -4  -5   -6.35   16.00
  -2   4  -5   20.46   16.26
  -2   4  -5    5.80   18.03
  -2  -4   5   33.23   31.15
   2   4   5    3.14   15.73
  -2  -4   6  131.17   18.71
   2   4   6  126.47   18.68
  -2  -4   6  114.48   35.90
  -2   4  -6  107.33   19.78
  -2  -4   6  127.00   25.42
  -2   4  -6   99.54   19.99
  -2  -4   6  125.48   10.40
   2  -4  -6   96.91   17.43
  -2  -4   7  719.53   40.58
   2   4   7  731.80   29.86
  -2  -4   7  681.22   54.21
   2  -4  -7  679.55   28.21
  -2  -4   7  704.46   28.39
  -2  -4   7  745.79   22.19
  -2   4  -7  705.64   35.78
  -2   4  -7  665.99   35.43
  -2   4  -8 1006.16   43.09
  -2  -4   8  908.54   46.16
   2   4   8  994.54   35.06
  -2   4  -8 1023.09   41.07
  -2  -4   8  993.09   28.21
   2  -4  -8  938.45   32.40
  -2  -4   8  969.77   60.48
  -2  -4   8  948.69   30.65
   2   4   9  110.85   18.49
  -2   4  -9  100.04   21.17
   2  -4  -9   93.56   15.42
  -2  -4   9  107.12   14.13
  -2   4  -9  124.40   21.78
  -2  -4   9   35.60   33.32
  -2  -4   9  106.34   25.96
   2  -4  -9   81.71   24.78
   2  -4 -10   54.63   14.38
  -2  -4  10   85.89   27.15
   2  -4 -10   75.66   23.61
  -2  -4  10   82.35   11.70
  -2  -4  10   90.77   37.47
  -2   4 -10  115.00   21.96
  -2   4 -10   78.89   22.53
   2   4  10  106.77   18.46
  -2   4 -11   41.08   20.15
   2  -4 -11    8.48   19.21
  -2  -4  11   28.97   38.98
   2  -4 -11   18.25   14.15
   2   4  11   20.49   16.80
  -2  -4  11    5.55   22.72
  -2   4 -11   24.70   21.36
   2   4  12  297.02   24.98
  -2  -4  12  285.28   52.32
   2  -4 -12  264.92   30.39
   2  -4 -12  239.21   21.25
  -2  -4  12  264.80   33.73
  -2   4 -12  296.78   30.15
   2   4  13  172.79   22.56
  -2  -4  13  140.21   29.81
   2  -4 -13  111.86   25.89
   2  -4 -13  131.26   18.92
  -2   4 -13  157.77   26.23
   2  -4 -14  101.65   26.65
   2   4  14   81.85   21.04
  -2  -4  14   27.44   26.31
   2  -4 -14   72.39   17.46
  -2   4 -14   78.40   24.63
   2   4  14   70.34   17.72
   2   4  15  189.14   27.92
   2  -4 -15   83.81   18.34
   2  -4 -15  114.14   26.02
  -2  -4  15  109.57   30.72
   2   4  15  114.86   21.56
   2   4  16  353.08   31.35
   2  -4 -16  415.41   39.61
   2  -4 -16  315.26   24.49
  -2  -4  16  365.40   42.00
   2   4  16  343.65   28.26
   2  -4 -17  122.50   30.36
  -2  -4  17   61.39   29.84
   2   4  17  125.77   25.85
   2  -4 -17   66.56   16.32
   2   4  17  103.69   22.05
   2  -4 -18  160.80   19.79
   2  -4 -18  172.16   33.22
   2   4  18  267.12   32.11
  -2  -4  18  191.13   36.50
   2   4  18  191.20   25.28
   2   4  19   87.75   24.98
  -2  -4  19   45.98   31.63
   2  -4 -19   89.05   30.20
   2   4  19   26.13   19.34
   2   4  20  163.09   29.03
   2   4  20  163.21   26.24
   2  -4 -20  160.11   33.29
  -2  -4  20  191.13   37.17
   2  -4 -21   60.06   33.02
  -2  -4  21   71.11   32.44
   2   4  21   82.10   28.65
   2   4  21   83.73   24.65
   2  -4 -22   35.75   29.03
   2   4  22  102.47   28.16
  -2  -4  22  154.59   37.22
   2   4  22  105.82   26.69
  -2  -4  23   27.44   29.64
   2   4  23   60.66   25.59
   2  -4 -23   53.84   35.11
   2   4  23   32.98   29.98
   2   4  24   56.74   28.61
   2  -4 -24   64.98   31.20
  -2  -4  24   49.91   30.80
   2   4  25  124.04   33.88
   2  -4 -25  139.10   34.45
  -2  -4  25   67.79   33.07
   2   4  26   78.93   29.74
  -2   5  24   55.50   35.68
   2  -5  24   53.77   29.08
  -2   5  23    7.12   31.05
   2  -5  23   41.45   30.51
  -2   5  22  -42.25   35.61
   2  -5  22  -29.87   28.44
  -2   5  21   42.55   31.85
  -2   5  21   63.60   19.09
   2  -5  21   68.70   29.54
  -2   5  20  250.17   25.20
   2  -5  20  259.48   36.50
  -2   5  19   94.61   18.94
   2  -5  19   98.69   31.05
   2  -5  18  269.42   35.21
  -2   5  18  258.45   22.76
  -2   5  17  113.85   40.44
  -2   5  17  125.86   18.12
   2  -5  17  115.79   27.20
   2   5 -17   87.71   20.35
   2   5 -16  391.73   29.49
  -2   5  16  481.98   26.53
   2  -5  16  495.37   40.31
  -2   5  16  481.42   50.11
   2  -5  15   61.40   25.29
  -2   5  15    2.35   33.12
  -2   5  15   45.06   13.63
  -2  -5 -15   54.36   22.94
   2   5 -15   13.69   16.74
   2  -5  14  180.93   21.31
   2  -5  14  200.86   29.28
  -2   5  14  263.74   38.69
  -2   5  14  220.87   19.11
  -2  -5 -14  223.30   28.97
   2   5 -14  222.66   23.92
   2  -5  13   30.56   15.09
   2   5 -13   48.24   17.60
  -2   5  13   35.30   13.10
   2  -5  13   81.19   23.60
  -2  -5 -13   29.96   19.54
  -2   5  13   16.63   27.78
   2  -5  12    2.86   12.73
  -2   5  12   49.25   26.25
   2  -5  12  -21.15   22.01
  -2   5  12   -4.42   23.44
  -2  -5 -12    9.64   16.41
   2   5 -12   -0.12   15.67
  -2   5  12   -5.04   10.93
   2  -5  11   18.36   12.96
  -2   5  11   32.63   23.68
  -2   5  11   34.75   11.18
   2  -5  11   57.14   21.27
   2   5 -11   23.54   15.88
  -2   5  11   21.04   23.96
  -2  -5 -11   85.90   17.06
  -2   5  10  196.38   27.99
  -2   5  10  156.76   28.32
   2   5 -10  165.34   21.41
  -2   5  10  162.96   13.83
  -2  -5 -10  192.86   19.66
   2  -5  10  162.00   22.86
   2  -5  10  172.04   16.96
   2  -5   9   51.08   13.16
   2   5  -9   80.95   18.54
  -2   5   9   82.68   26.13
  -2   5   9   55.85   10.70
  -2  -5  -9   62.48   14.92
  -2   5   9   46.56   20.66
   2  -5   9   57.81   18.55
  -2  -5  -8  290.89   19.39
  -2   5   8  296.39   14.00
  -2   5   8  296.92   23.43
  -2   5   8  251.19   30.08
   2  -5   8  280.30   24.51
   2  -5   8  273.62   18.79
  -2  -5  -7  322.69   22.32
  -2   5   7  309.54   12.94
   2  -5   7  332.42   25.22
  -2   5   7  292.73   31.89
  -2   5   7  305.58   26.33
  -2  -5  -7  342.86   19.44
   2  -5   7  332.78   19.63
  -2   5   7  371.30   20.16
  -2   5   6 2112.15   55.79
  -2  -5  -6 2080.59   42.55
   2  -5   6 1955.52   49.11
  -2   5   6 2026.31   61.12
  -2  -5  -6 1837.49   37.19
   2  -5   6 1875.43   40.47
  -2   5   6 2013.88   27.61
  -2  -5  -5  379.04   20.97
   2  -5   5  389.29   25.16
   2   5  -5  456.82   51.08
  -2   5   5  433.94   33.76
   2  -5   5  378.82   20.14
  -2   5   5  401.21   26.45
  -2   5   5  433.88   29.08
   2   5  -4 1541.64   71.80
  -2  -5  -4 1609.94   36.89
  -2   5   4 1609.78   47.15
  -2   5   4 1742.93   52.20
   2  -5   4 1640.96   37.25
   2  -5   4 1711.67   39.82
  -2   5   4 1476.00   15.62
   2  -5   4 1675.94   48.53
  -2  -5  -3  217.97   18.76
   2   5  -3  227.34   17.31
  -2  -5  -3  231.43   22.59
   2  -5   3  238.72   18.38
  -2   5   3  211.11    8.92
  -2   5   3  235.32   24.40
   2  -5   3  224.29   17.40
   2   5  -3  234.56   39.18
  -2   5   3  232.71   23.90
   2  -5   3  201.79   24.54
   2  -5   2  927.55   26.32
   2  -5   2  863.58   37.42
  -2  -5  -2  909.65   31.17
  -2   5   2  935.43   18.33
  -2   5   2  907.14   38.12
   2   5  -2  836.33   51.74
  -2  -5  -2 1028.28   36.38
   2  -5   2  974.72   30.74
   2   5  -2  998.90   28.48
   2   5  -2 1003.73   13.62
  -2   5   2  917.38   36.17
  -2  -5  -1  666.45   31.41
  -2   5   1  637.73   33.31
  -2   5   1  655.53   29.57
  -2   5   1  661.41   19.04
  -2  -5  -1  678.26   29.51
   2  -5   1  689.61   36.40
   2  -5   1  637.84   20.63
   2   5  -1  625.10   42.33
   2  -5   1  634.62   26.19
  -2  -5   0  839.37   32.76
   2   5   0  878.28   43.55
   2  -5   0  836.37   37.87
  -2   5   0  876.19   24.03
  -2  -5   0  892.01   36.23
  -2   5   0  883.36   29.95
   2  -5   0  897.08   32.26
   2  -5   0  906.96   21.47
  -2   5   0  924.07   40.52
   2  -5  -1  600.08   13.72
   2  -5  -1  540.07   32.72
  -2   5  -1  595.66   22.91
   2  -5  -1  591.84   30.14
  -2   5  -1  607.35   24.72
  -2   5  -1  599.95   34.53
  -2  -5   1  564.18   34.07
   2   5   1  607.55   35.21
   2  -5  -2  943.21   39.59
  -2   5  -2 1009.56   31.04
  -2   5  -2  982.45   28.10
   2  -5  -2 1009.32   37.64
   2   5   2 1008.70   39.51
  -2   5  -2  992.29   42.59
  -2  -5   2  983.95   45.12
  -2   5  -3  221.20   25.97
  -2  -5   3  219.40   26.29
  -2  -5   3  218.06   31.70
   2  -5  -3  198.27   25.05
  -2   5  -3  250.92   21.01
   2  -5  -3  204.99   23.30
  -2   5  -3  197.57   15.44
   2   5   3  199.08   23.11
   2  -5  -4 1527.94   45.95
  -2  -5   4 1626.79   52.74
  -2  -5   4 1598.88   63.35
  -2   5  -4 1657.82   34.98
  -2  -5   4 1603.97   48.16
  -2   5  -4 1751.33   45.10
   2   5   4 1645.63   44.32
  -2   5  -4 1636.13   54.86
  -2   5  -5  441.84   21.62
  -2  -5   5  435.15   33.60
  -2  -5   5  394.58   26.84
  -2   5  -5  412.66   29.10
   2   5   5  462.69   26.57
  -2   5  -5  400.79   32.55
  -2  -5   5  386.64   41.27
   2  -5  -5  370.15   26.98
  -2   5  -6 1873.26   58.37
  -2  -5   6 1797.11   49.25
  -2  -5   6 1932.40   60.05
  -2   5  -6 1970.28   54.11
  -2  -5   6 1814.61   75.61
   2  -5  -6 1821.45   48.80
   2   5   6 1831.25   45.39
  -2   5  -7  332.24   29.91
  -2  -5   7  368.18   34.62
   2   5   7  402.59   25.37
  -2  -5   7  356.29   13.16
  -2  -5   7  355.16   24.99
  -2   5  -7  363.19   29.71
  -2  -5   7  287.42   42.09
   2  -5  -7  363.50   25.91
  -2  -5   8  317.54   33.40
   2   5   8  343.01   23.38
  -2   5  -8  321.58   30.34
  -2  -5   8  311.75   23.19
  -2  -5   8  322.82   15.83
   2  -5  -8  334.49   25.03
  -2  -5   8  408.72   49.44
  -2   5  -8  315.05   27.86
  -2  -5   9   46.60   23.68
  -2   5  -9   57.80   21.93
   2  -5  -9   42.06   16.96
   2   5   9   61.60   17.78
  -2  -5   9   65.22   36.42
  -2  -5   9   53.76   12.36
  -2  -5   9   56.73   15.71
  -2   5  -9   54.93   20.89
  -2   5 -10  199.41   27.41
   2   5  10  204.45   21.44
   2  -5 -10  161.01   21.32
  -2  -5  10  218.16   30.31
  -2  -5  10  184.92   17.23
  -2  -5  10  199.73   41.74
  -2   5 -10  199.57   27.03
  -2   5 -11   43.35   23.04
   2  -5 -11   27.08   21.91
  -2  -5  11    6.95   24.18
   2  -5 -11   18.37   16.34
  -2   5 -11   46.13   22.68
  -2  -5  11   14.47   11.15
   2   5  11   53.66   17.91
  -2  -5  11   18.70   35.62
   2  -5 -12   25.87   23.61
   2   5  12  -14.02   16.95
  -2  -5  12   -4.98   24.17
   2  -5 -12   -9.83   17.04
  -2   5 -12   30.21   21.30
   2   5  13   44.98   19.33
  -2  -5  13   39.06   25.87
  -2   5 -13   66.11   24.10
   2  -5 -13   82.00   26.56
   2  -5 -13   39.63   18.27
   2   5  14  211.60   25.72
   2  -5 -14  167.02   29.97
  -2  -5  14  175.03   32.46
   2  -5 -14  169.40   21.47
   2  -5 -15   57.20   18.61
   2   5  15   36.01   19.98
   2  -5 -15   16.37   26.27
  -2  -5  15   66.39   31.32
   2   5  16  457.17   33.90
  -2  -5  16  448.93   45.88
   2  -5 -16  396.40   27.58
   2  -5 -16  445.58   43.21
   2  -5 -17  103.44   32.39
  -2  -5  17  118.74   33.40
   2  -5 -17   69.31   19.68
   2   5  17  134.10   26.28
   2   5  18  308.57   32.62
   2  -5 -18  209.57   23.17
   2  -5 -18  302.89   41.24
  -2  -5  18  348.80   45.08
  -2  -5  19  175.65   38.82
   2  -5 -19  131.63   35.59
   2   5  19  139.77   28.63
   2   5  20  287.31   34.23
   2  -5 -20  171.87   37.58
  -2  -5  20  259.25   42.35
  -2  -5  21   77.81   35.04
   2   5  21   92.38   27.97
   2  -5 -21   48.20   30.75
   2  -5 -22   45.53   31.32
  -2  -5  22   17.17   36.41
   2   5  22  -23.95   26.99
   2  -5 -23   48.37   32.74
  -2  -5  23   17.96   32.18
   2   5  23    3.76   26.66
   2   5  24  165.44   33.03
  -2  -5  24   73.99   36.69
   2  -5 -24  132.22   37.17
   2  -5 -25  -69.39   31.91
   2   5  25   44.66   29.72
  -2   6  23   64.11   34.91
   2  -6  23   67.43   32.26
   2  -6  22   86.50   31.56
  -2   6  22   23.40   33.33
  -2   6  21   78.41   34.98
   2  -6  21   97.36   31.02
   2  -6  20  110.77   32.29
  -2   6  20   65.15   16.98
  -2   6  20  132.53   36.57
   2  -6  19  318.97   38.67
  -2   6  19  277.05   22.90
  -2   6  19  270.73   45.78
  -2   6  18   64.29   15.17
   2  -6  18   72.45   28.26
  -2   6  18  125.44   35.54
  -2   6  17   10.06   34.09
  -2   6  17   20.00   27.06
  -2   6  17   15.28   12.34
   2  -6  17   73.04   27.84
  -2   6  16  135.14   36.54
  -2   6  16  142.08   15.85
  -2  -6 -16  139.48   26.77
  -2   6  16  127.75   33.05
   2   6 -16  146.60   24.28
   2  -6  16  139.94   30.01
  -2   6  15   13.76   29.60
  -2   6  15   34.95   29.25
  -2   6  15   35.41   11.39
   2  -6  15   30.88   24.69
   2   6 -15   33.95   19.09
  -2  -6 -15   23.98   21.25
  -2  -6 -14  100.62   22.28
  -2   6  14  112.30   31.10
  -2   6  14   89.94   12.70
   2   6 -14  118.30   23.03
   2  -6  14  106.32   27.33
  -2   6  14   98.20   34.70
   2  -6  14  100.38   17.66
  -2  -6 -13  313.03   27.23
   2  -6  13  399.53   34.23
  -2   6  13  345.47   40.05
   2   6 -13  302.11   28.80
  -2   6  13  336.39   17.85
   2  -6  13  305.93   23.52
  -2   6  13  367.92   37.66
  -2   6  12  228.60   14.50
  -2  -6 -12  248.96   23.76
   2  -6  12  253.10   30.15
  -2   6  12  232.16   35.14
   2   6 -12  210.74   25.49
   2  -6  12  235.43   20.45
  -2   6  12  225.46   31.07
  -2   6  11  703.12   38.63
   2  -6  11  818.04   42.40
  -2   6  11  726.35   20.34
   2   6 -11  692.23   37.57
   2  -6  11  785.97   30.91
  -2   6  11  753.85   50.01
  -2  -6 -11  795.01   33.51
   2   6 -10 1230.64   47.45
   2  -6  10 1411.96   50.63
  -2  -6 -10 1347.70   39.43
  -2   6  10 1299.43   23.25
  -2   6  10 1262.05   60.33
   2  -6  10 1250.79   37.46
  -2   6  10 1348.65   45.10
  -2   6   9  484.93   27.29
  -2   6   9  412.27   12.39
  -2  -6  -9  427.65   22.64
   2  -6   9  412.00   21.98
   2   6  -9  419.73   30.21
   2  -6   9  427.58   31.24
  -2   6   9  448.27   38.81
  -2  -6  -8  909.83   28.72
  -2   6   8  979.73   27.71
   2  -6   8 1025.02   41.40
   2  -6   8  974.65   31.27
  -2   6   8  915.25   49.87
  -2   6   7  199.77   23.48
  -2   6   7  132.29   27.69
   2  -6   7  145.49   22.08
   2  -6   7  151.68   15.18
  -2  -6  -7  170.37   15.55
  -2  -6  -7  166.86   17.68
  -2  -6  -6  625.30   26.13
  -2   6   6  603.38   34.50
  -2   6   6  595.23   39.65
   2  -6   6  636.79   31.67
   2  -6   6  598.27   24.58
  -2   6   5  872.38   40.92
  -2  -6  -5  954.41   30.25
   2  -6   5  855.87   38.10
  -2   6   5  908.74   40.12
  -2  -6  -5  805.41   38.69
   2  -6   5  952.88   34.75
  -2   6   5  875.92   43.07
   2   6  -5  878.92   63.74
   2  -6   5  896.83   29.83
  -2  -6  -4  487.84   33.20
   2   6  -4  370.58   45.59
  -2  -6  -4  446.19   22.82
  -2   6   4  434.19   29.66
   2  -6   4  456.66   31.27
   2  -6   4  452.98   23.41
   2  -6   4  448.03   25.51
  -2   6   4  506.90   32.94
   2  -6   3  550.91   24.76
  -2  -6  -3  606.69   26.79
   2   6  -3  533.43   25.77
  -2  -6  -3  537.89   32.73
   2  -6   3  555.58   36.17
  -2   6   3  583.62   34.03
  -2   6   3  540.01   33.58
   2  -6   3  556.03   26.34
   2   6  -3  543.87   48.86
  -2   6   3  515.69   13.70
   2   6  -2  620.71   48.59
  -2  -6  -2  687.14   35.14
  -2   6   2  663.65   18.70
   2   6  -2  676.59   27.80
  -2  -6  -2  691.25   30.12
   2  -6   2  630.78   37.17
   2  -6   2  656.58   24.71
  -2   6   2  652.51   33.30
   2  -6   2  674.08   28.45
  -2   6   2  641.64   35.93
  -2   6   1  425.77   30.86
   2   6  -1  431.10   23.90
   2   6  -1  367.19   39.18
   2  -6   1  416.68   31.81
  -2  -6  -1  461.85   27.69
   2  -6   1  421.16   24.39
   2  -6   1  434.05   19.11
  -2   6   1  473.21   28.02
  -2   6   1  469.72   19.38
  -2  -6  -1  384.92   28.68
   2   6   0   61.90   29.16
  -2   6   0   62.71   14.11
  -2   6   0   56.21   22.54
   2  -6   0   60.03   17.22
  -2  -6   0   50.05   20.76
   2  -6   0   58.87   11.11
   2  -6   0   45.95   22.14
  -2   6   0   49.11   16.37
  -2   6  -1  489.03   24.06
   2   6   1  518.73   36.85
   2  -6  -1  485.75   34.15
  -2   6  -1  478.34   33.23
   2  -6  -1  506.10   29.47
   2  -6  -1  523.65   15.92
  -2   6  -1  513.97   24.58
  -2  -6   1  526.50   33.88
  -2  -6   2  725.72   41.13
  -2   6  -2  772.64   41.52
   2  -6  -2  706.73   37.94
  -2   6  -2  789.29   31.67
  -2   6  -2  814.41   27.73
   2  -6  -2  756.31   35.37
  -2  -6   2  739.67   41.25
   2   6   2  749.16   39.63
  -2  -6   3  516.51   40.49
  -2   6  -3  582.30   29.94
   2  -6  -3  537.53   34.35
  -2   6  -3  565.02   37.66
  -2  -6   3  508.05   34.59
  -2   6  -3  595.56   23.72
   2  -6  -3  598.45   34.20
   2   6   3  525.10   33.60
   2  -6  -4  313.53   28.75
  -2  -6   4  448.12   34.35
  -2  -6   4  412.89   30.34
  -2   6  -4  369.37   27.09
  -2   6  -4  406.16   35.58
   2   6   4  393.59   28.21
  -2  -6   4  457.34   42.23
  -2   6  -4  404.12   20.16
  -2  -6   5  817.04   43.45
  -2  -6   5  870.53   39.99
   2  -6  -5  816.46   38.41
  -2   6  -5  935.66   47.08
  -2  -6   5  839.25   54.17
   2   6   5  909.06   37.16
  -2   6  -5  904.02   38.85
  -2   6  -5  901.44   28.41
   2  -6  -6  562.60   33.19
  -2   6  -6  610.44   35.47
   2   6   6  572.87   30.86
  -2   6  -6  556.48   37.61
  -2  -6   6  518.61   47.24
  -2  -6   6  553.51   38.72
  -2  -6   6  576.88   33.14
  -2  -6   7  106.50   26.69
  -2   6  -7  138.66   23.93
   2  -6  -7  150.20   23.71
  -2  -6   7  125.29   21.70
   2   6   7  136.43   20.25
  -2   6  -7  143.23   27.65
  -2  -6   7  120.51   38.41
  -2  -6   8 1006.56   17.82
  -2  -6   8  967.44   49.01
  -2  -6   8  905.89   38.38
  -2   6  -8 1042.22   50.02
   2   6   8 1018.90   37.11
  -2  -6   8  899.04   65.37
  -2   6  -8 1018.05   45.89
   2  -6  -8  934.43   40.99
  -2  -6   9  392.83   37.31
  -2   6  -9  509.86   36.18
  -2   6  -9  492.43   37.46
  -2  -6   9  517.69   17.87
  -2  -6   9  508.36   54.24
  -2  -6   9  476.74   29.73
   2   6   9  524.65   29.26
   2  -6  -9  483.27   31.30
   2   6  10 1497.96   46.35
  -2  -6  10 1373.79   61.00
  -2   6 -10 1421.68   57.66
   2  -6 -10 1339.88   47.68
  -2  -6  10 1383.56   43.79
  -2   6 -10 1492.79   61.84
  -2  -6  10 1520.05   32.81
  -2  -6  10 1387.99   79.87
  -2  -6  11  704.52   30.71
  -2   6 -11  783.56   48.20
   2   6  11  848.65   36.97
  -2  -6  11  771.82   49.15
   2  -6 -11  774.13   38.14
   2  -6 -12  179.60   23.90
  -2   6 -12  192.43   31.58
  -2  -6  12  166.61   32.04
   2  -6 -12  211.30   32.04
   2   6  12  262.42   25.18
   2   6  13  303.84   27.67
   2  -6 -13  248.71   26.63
   2  -6 -13  203.60   36.53
  -2  -6  13  245.91   35.53
   2  -6 -14   59.28   21.46
   2   6  14  100.37   22.52
   2  -6 -14   67.10   27.87
  -2  -6  14    2.27   27.87
   2   6  15   43.93   20.33
  -2  -6  15  -15.44   30.12
   2  -6 -15   64.12   21.57
   2  -6 -15   71.34   29.75
  -2  -6  16  196.16   37.52
   2   6  16  219.94   28.33
   2  -6 -16  115.80   23.66
   2  -6 -16  141.80   34.79
   2  -6 -17  -36.37   20.55
  -2  -6  17   21.52   30.50
   2  -6 -17  -22.67   30.17
   2   6  17   32.38   23.14
   2   6  18   74.29   25.15
   2  -6 -18   51.19   29.26
   2  -6 -18   29.59   18.54
  -2  -6  18   89.36   32.22
   2  -6 -19  353.26   44.14
   2   6  19  413.50   36.03
  -2  -6  19  315.99   45.46
   2   6  20  154.94   29.50
  -2  -6  20  190.58   39.06
   2  -6 -20  132.90   36.82
   2  -6 -21   96.28   37.05
   2   6  21  139.18   29.96
  -2  -6  21  135.07   37.02
   2  -6 -22   57.00   36.51
   2   6  22   99.25   27.80
  -2  -6  22   97.29   34.39
   2   6  23   12.41   25.00
   2  -6 -23   61.37   34.06
  -2  -6  23   53.76   35.99
   2  -6 -24  232.90   45.02
   2   6  24   39.70   27.62
   2  -6 -25  -46.05   29.62
   2   6  25   -1.65   26.78
  -2   7  23   37.58   34.87
  -2  -7 -23   71.09   35.45
  -2  -7 -22   44.78   34.63
  -2   7  22   -1.10   33.03
   2  -7  22   49.24   32.93
  -2   7  21   50.50   31.66
   2  -7  21   54.02   32.62
   2  -7  20   36.32   28.07
  -2   7  20    8.83   30.59
  -2   7  20   70.53   20.63
  -2   7  19  160.36   39.46
   2  -7  19  127.46   31.11
  -2   7  19   89.32   19.65
  -2   7  18  329.33   48.84
  -2   7  18  305.34   20.48
   2  -7  18  369.47   40.31
  -2   7  18  325.04   26.04
   2  -7  17   92.69   28.82
  -2   7  17  124.49   15.29
  -2   7  17   64.77   31.34
  -2  -7 -16  187.72   27.96
  -2   7  16  194.55   39.37
   2   7 -16  136.88   24.96
  -2   7  16  195.00   15.53
  -2   7  16  167.01   35.20
   2  -7  16  195.14   32.16
  -2  -7 -15  105.37   22.90
   2  -7  15  103.08   29.32
   2   7 -15   92.40   24.88
  -2   7  15   88.06   34.03
  -2   7  15  107.41   32.97
  -2   7  15  113.09   12.84
  -2   7  14  118.78   29.62
   2   7 -14   99.83   22.49
  -2  -7 -14   89.72   21.84
  -2   7  14   98.15   33.12
   2  -7  14  126.73   28.85
  -2   7  14  116.33   11.75
   2  -7  14   89.96   17.36
   2  -7  13   24.48   13.92
  -2   7  13   24.46   11.22
  -2   7  13   24.11    8.34
  -2   7  13   29.50   23.46
   2  -7  13   27.39   23.83
  -2   7  13    2.04   29.11
  -2  -7 -13   48.55   18.51
   2   7 -13   27.19   20.79
  -2   7  12  149.00   26.01
   2   7 -12  103.43   23.06
   2  -7  12  114.87   25.82
  -2  -7 -12  122.20   20.24
  -2   7  12   89.01   28.92
  -2   7  12  125.66    9.70
   2  -7  12  109.34   16.86
  -2   7  12  136.63   12.96
  -2  -7 -11    6.90   14.92
  -2   7  11   18.35    8.55
   2   7 -11   10.34   19.77
   2  -7  11    1.95   20.39
  -2   7  11    3.24   25.17
  -2   7  11   13.96   18.83
  -2   7  11   18.33    5.90
   2  -7  11   13.48   11.90
  -2   7  10  991.67   21.32
   2  -7  10 1031.93   46.54
  -2  -7 -10  922.83   33.17
  -2   7  10  989.76   34.03
  -2   7  10  898.86   52.33
   2  -7  10  974.88   33.24
   2   7 -10  955.07   45.47
  -2   7   9  330.22   11.67
  -2   7   9  362.27   18.89
  -2  -7  -9  365.02   33.67
  -2   7   9  289.94   35.09
   2  -7   9  326.87   20.94
  -2  -7  -9  296.75   20.16
   2  -7   9  376.68   30.76
  -2  -7  -8  256.20   28.86
   2  -7   8  332.48   28.07
  -2   7   8  263.90   32.16
  -2  -7  -8  278.01   17.88
   2  -7   8  273.72   18.92
  -2  -7  -8  277.91   21.93
  -2   7   7  460.48   37.86
   2  -7   7  481.89   24.11
  -2   7   7  518.13   34.47
  -2  -7  -7  499.73   37.43
   2  -7   7  482.82   29.85
  -2  -7  -7  457.60   21.09
  -2  -7  -7  468.11   24.38
  -2  -7  -6  865.93   29.99
   2  -7   6  917.07   37.44
   2  -7   6  888.63   41.32
  -2  -7  -6  939.81   44.51
  -2   7   6  835.40   43.26
  -2   7   6  845.69   41.59
   2  -7   6  864.90   30.75
  -2  -7  -5  542.12   25.29
  -2  -7  -5  511.96   37.00
  -2   7   5  513.00   36.59
   2  -7   5  538.36   35.03
   2   7  -5  509.75   53.64
   2  -7   5  556.22   29.67
   2  -7   5  511.03   25.58
  -2   7   5  537.63   36.31
  -2   7   5  535.05   35.42
  -2   7   4  706.28   39.72
   2   7  -4  600.26   55.34
  -2   7   4  727.83   38.44
  -2   7   4  662.67   37.71
   2  -7   4  700.68   40.16
  -2  -7  -4  810.58   42.50
   2  -7   4  761.05   30.52
  -2  -7  -4  708.32   28.97
   2  -7   4  677.55   30.57
  -2   7   3  163.38   10.23
   2   7  -3  178.52   19.92
   2  -7   3  191.15   28.70
  -2   7   3  166.76   24.67
   2   7  -3  184.54   40.20
   2  -7   3  177.51   18.02
  -2   7   3  169.96   24.32
   2  -7   3  187.21   20.24
  -2  -7  -3  203.67   27.12
  -2  -7  -3  178.39   18.74
  -2  -7  -2  369.00   32.47
  -2   7   2  393.02   16.75
   2   7  -2  299.62   39.77
  -2   7   2  426.03   32.93
   2   7  -2  380.36   24.81
  -2  -7  -2  343.30   25.03
   2  -7   2  345.76   25.75
  -2   7   2  395.62   27.13
   2  -7   2  360.93   33.30
   2  -7   2  373.96   20.88
   2   7  -1  379.63   25.05
   2   7  -1  357.01   41.70
   2  -7   1  318.99   31.71
   2  -7   1  383.69   25.47
  -2   7   1  364.11   18.79
  -2   7   1  388.12   33.05
   2  -7   1  384.60   19.37
  -2  -7  -1  415.97   28.44
  -2   7   1  366.31   25.79
  -2   7   0   18.12   19.55
   2   7   0   10.71   14.08
  -2   7   0   24.86   13.45
   2   7   0   -5.89   29.46
   2  -7   0   11.16   23.88
  -2   7   0   11.96   14.97
   2  -7   0   23.16   17.64
   2  -7   0    0.73   10.10
  -2  -7   0    1.09   18.60
   2  -7  -1  390.17   29.29
  -2   7  -1  361.77   22.84
   2   7   1  377.67   35.99
   2  -7  -1  357.44   33.49
  -2  -7   1  402.40   35.02
  -2   7  -1  444.41   24.20
   2  -7  -1  387.69   15.25
  -2  -7   1  427.57   33.39
  -2   7  -1  440.84   35.70
  -2  -7   2  339.21   35.78
  -2  -7   2  307.56   31.65
  -2   7  -2  367.13   34.27
  -2   7  -2  343.07   21.54
   2  -7  -2  422.13   15.30
   2   7   2  339.73   35.23
   2  -7  -2  346.49   33.18
   2  -7  -2  307.36   28.70
  -2   7  -2  299.51   23.73
   2  -7  -2  332.21    9.16
  -2  -7   3  127.91   25.96
   2  -7  -3  137.52   25.59
  -2   7  -3  151.38   21.24
  -2  -7   3  158.08   26.01
  -2   7  -3  152.41   26.50
  -2   7  -3  164.30   16.04
   2   7   3  145.71   26.98
  -2  -7   3   98.10   30.21
  -2  -7   4  601.06   38.88
   2  -7  -4  642.96   39.01
  -2   7  -4  713.18   36.15
  -2   7  -4  794.42   44.55
  -2  -7   4  712.18   39.50
  -2  -7   4  598.51   46.95
   2   7   4  673.18   37.00
  -2   7  -4  719.34   25.64
  -2  -7   5  502.22   38.00
  -2   7  -5  523.73   33.55
  -2   7  -5  543.22   38.28
  -2  -7   5  491.12   46.17
  -2  -7   5  514.69   35.96
   2  -7  -5  509.98   35.32
   2   7   5  510.85   31.95
  -2   7  -5  543.11   23.97
  -2  -7   6  773.38   40.33
  -2   7  -6  807.55   29.05
  -2   7  -6  732.59   45.85
  -2  -7   6  878.91   47.25
   2  -7  -6  804.95   42.36
  -2  -7   6  804.58   57.28
  -2   7  -6  776.95   40.36
   2   7   6  867.46   38.04
   2   7   7  425.55   28.56
  -2  -7   7  456.32   37.60
  -2   7  -7  471.49   34.32
   2  -7  -7  475.80   34.69
  -2   7  -7  548.90   40.81
  -2  -7   7  403.33   47.26
  -2  -7   7  497.31   33.84
  -2  -7   8  303.05   34.62
  -2  -7   8  255.29   27.66
  -2   7  -8  302.17   32.79
  -2   7  -8  285.94   32.60
   2   7   8  257.40   23.31
  -2  -7   8  319.57   45.99
   2  -7  -8  226.64   27.01
   2   7   9  376.87   27.71
  -2  -7   9  331.52   36.66
  -2  -7   9  383.38   29.41
   2  -7  -9  343.61   30.79
  -2   7  -9  413.23   37.46
  -2  -7   9  407.53   53.29
  -2   7  -9  328.07   34.45
  -2  -7  10  976.35   54.34
  -2  -7  10  890.99   41.14
  -2   7 -10  863.58   51.51
  -2  -7  10  988.09   22.11
   2   7  10  950.05   39.79
   2  -7 -10  969.93   44.93
   2   7  11  -23.13   19.76
   2  -7 -11   19.36   20.78
  -2  -7  11   12.39   16.11
  -2  -7  11   10.92   10.12
  -2  -7  11   21.01   27.21
  -2  -7  12   77.42   28.92
  -2  -7  12   85.04   17.06
   2  -7 -12  100.75   24.06
   2   7  12  107.91   21.36
  -2  -7  12  112.78   14.47
   2  -7 -13   43.85   22.68
   2   7  13   11.06   18.84
  -2  -7  13   44.40   29.90
   2   7  14  130.00   24.74
  -2  -7  14   94.50   32.97
   2  -7 -14   79.44   23.48
   2   7  15   55.78   22.61
   2  -7 -15   91.55   24.29
  -2  -7  15   90.42   31.73
   2  -7 -15   97.39   32.41
   2   7  16  255.66   29.66
   2  -7 -16  160.39   36.37
  -2  -7  16  245.24   41.56
   2  -7 -16  168.12   27.69
  -2  -7  17  111.77   33.34
   2  -7 -17   98.38   32.85
   2   7  17  128.86   25.59
   2  -7 -17   79.93   23.05
   2   7  18  394.16   34.44
   2  -7 -18  227.05   44.45
  -2  -7  18  409.13   49.63
   2  -7 -18  213.58   28.20
  -2  -7  19  139.96   35.99
   2   7  19  117.81   27.27
   2  -7 -19   75.49   37.50
   2  -7 -20   50.48   36.10
   2   7  20   53.28   26.22
  -2  -7  20   23.94   34.82
   2   7  21   22.74   24.59
   2  -7 -21   46.16   39.29
  -2  -7  21   56.01   33.37
   2   7  22  102.34   28.51
  -2  -7  22   58.53   35.53
   2  -7 -22  129.28   39.27
   2   7  23    5.25   24.58
   2  -7 -23    5.90   33.93
  -2  -7  23  -24.26   37.38
   2   7  24   -8.36   26.40
   2  -7 -24   -0.47   27.81
  -2  -8 -22  190.99   42.39
   2  -8  22  253.91   40.66
   2  -8  21  119.38   34.44
  -2  -8 -21  191.20   41.13
  -2   8  21  118.01   34.71
  -2  -8 -20   58.04   33.03
  -2   8  20    9.16   30.25
   2  -8  20   16.91   28.37
  -2  -8 -19   97.29   34.10
   2  -8  19  146.71   35.57
  -2   8  19   74.11   36.98
  -2  -8 -18   50.30   33.25
  -2   8  18   76.31   17.43
   2  -8  18   70.15   31.02
  -2   8  18   -0.12   32.02
  -2  -8 -17   63.04   30.95
  -2   8  17   31.25   15.13
  -2   8  17   38.11   32.78
   2  -8  17   81.18   30.79
  -2   8  16   12.10   13.25
   2  -8  16   60.96   27.99
  -2  -8 -16   27.76   19.20
  -2   8  16  -29.51   29.53
  -2  -8 -16   14.53   26.32
   2   8 -16   26.29   22.79
  -2  -8 -15   88.66   29.59
  -2   8  15   87.83   14.77
  -2   8  15   90.26   29.46
  -2   8  15  128.01   34.60
   2   8 -15   69.12   23.74
  -2  -8 -15   57.75   20.15
   2  -8  15   72.27   24.99
   2   8 -14   42.09   23.52
  -2  -8 -14   30.18   25.86
   2  -8  14   56.10   25.93
  -2   8  14   94.30   33.75
  -2   8  14   18.11   23.95
  -2   8  14   40.19   11.47
  -2  -8 -14   65.29   19.79
   2  -8  14   30.59   14.37
  -2   8  13  396.02   18.86
  -2   8  13  322.45   41.96
   2   8 -13  348.68   34.85
  -2  -8 -13  316.98   38.40
   2  -8  13  380.85   37.12
  -2  -8 -13  357.69   27.71
   2  -8  13  346.76   24.40
  -2   8  13  364.77   31.28
  -2  -8 -12  304.91   35.53
  -2   8  12  366.65   16.91
   2  -8  12  341.20   23.92
  -2   8  12  373.73   28.07
   2  -8  12  351.36   34.45
   2   8 -12  368.27   35.08
  -2  -8 -12  360.08   25.18
  -2   8  12  308.40   40.82
   2   8 -11  386.18   34.78
  -2  -8 -11  427.02   39.57
  -2   8  11  452.91   16.02
  -2  -8 -11  452.05   26.81
  -2   8  11  495.91   25.81
  -2   8  11  377.61   43.13
   2  -8  11  406.32   25.03
   2  -8  11  511.71   38.72
  -2  -8 -10  410.87   37.40
  -2   8  10  454.73   13.29
  -2   8  10  393.42   17.45
  -2   8  10  394.38   41.95
   2  -8  10  496.50   37.30
  -2  -8 -10  393.79   22.96
   2  -8  10  426.23   25.09
  -2  -8  -9  304.79   33.15
  -2   8   9  281.28   34.82
  -2  -8  -9  263.10   18.87
   2  -8   9  284.29   20.46
   2  -8   9  361.95   31.05
  -2  -8  -8  133.37   27.56
   2  -8   8  119.88   16.48
  -2   8   8  120.47   26.16
  -2  -8  -8   98.84   16.52
  -2  -8  -8  101.71   13.52
   2  -8   8  109.25   22.38
  -2   8   8  134.22   24.62
  -2  -8  -7  514.39   25.85
  -2  -8  -7  587.45   40.85
  -2   8   7  506.43   36.94
   2  -8   7  588.40   33.46
  -2   8   7  552.58   40.73
   2  -8   7  565.06   27.01
   2  -8   7  540.88   35.34
  -2   8   6   31.05   20.31
  -2   8   6   27.76   23.08
   2  -8   6   19.49   22.19
   2  -8   6   20.32   16.23
  -2  -8  -6   21.69   12.30
   2  -8   6   15.86   12.74
  -2  -8  -6   44.05   23.04
  -2   8   5   18.46   20.01
   2   8  -5   10.60   37.46
  -2   8   5   19.55   20.08
   2  -8   5   29.05   21.43
   2  -8   5   10.00   13.55
  -2  -8  -5   27.36   13.95
   2  -8   5   10.08   15.70
  -2  -8  -5   17.11   25.07
  -2   8   4   71.13   22.78
   2   8  -4   88.07   35.92
  -2  -8  -4  106.28   25.66
  -2   8   4   67.49   24.23
  -2  -8  -4   86.07   16.28
  -2   8   4   25.21   20.61
   2  -8   4   86.39   17.36
   2  -8   4   55.76   15.34
   2  -8   4   97.95   25.85
  -2  -8  -3  108.44   17.80
   2   8  -3  117.51   19.22
  -2   8   3  143.96   26.41
   2   8  -3  110.53   36.60
  -2   8   3  103.13   22.35
   2  -8   3  117.98   16.80
   2  -8   3   89.67   17.47
   2  -8   3  128.99   26.56
  -2  -8  -3   94.08   25.42
   2   8  -2  626.19   31.50
  -2   8   2  606.89   20.85
   2  -8   2  628.66   42.26
   2  -8   2  640.68   32.27
  -2  -8  -2  583.30   30.20
   2   8  -2  647.02   17.72
  -2   8   2  633.08   33.80
   2   8  -2  623.34   53.26
  -2   8   2  638.71   40.03
   2  -8   2  634.27   26.10
  -2   8   1  601.49   24.33
  -2   8   1  568.25   39.31
  -2  -8  -1  617.67   33.33
   2  -8   1  588.57   33.14
   2   8  -1  559.41   46.46
   2  -8   1  565.16   23.32
  -2   8   1  569.79   31.07
  -2  -8  -1  557.29   43.15
   2   8  -1  564.49   31.77
   2  -8   1  486.28   40.05
  -2   8   0  222.39   29.52
   2   8   0  165.30   21.97
  -2  -8   0  177.14   25.50
  -2   8   0  194.02   18.38
   2  -8   0  232.68   31.24
  -2  -8   0  229.85   32.90
   2  -8   0  180.02   22.97
   2  -8   0  193.59   14.80
   2   8   0  164.15   34.41
  -2   8   0  194.34   20.38
   2  -8   0  210.81   24.54
  -2   8  -1  667.44   30.58
  -2  -8   1  602.01   44.14
  -2   8  -1  654.55   43.18
   2  -8  -1  649.17   19.70
   2  -8  -1  597.41   40.79
   2  -8  -1  592.97   33.84
  -2   8  -1  594.38   27.41
   2  -8  -1  628.91   27.66
   2   8   1  527.39   42.73
  -2  -8   1  597.56   37.94
   2  -8  -2  754.18   19.47
   2   8   2  577.88   41.86
  -2   8  -2  645.63   32.65
   2  -8  -2  592.48   40.66
   2  -8  -2  682.78   37.37
  -2  -8   2  691.82   43.55
   2  -8  -2  690.38   16.87
  -2   8  -2  693.57   28.07
  -2   8  -2  604.21   40.05
  -2  -8   2  671.13   43.59
   2  -8  -3  132.91   27.58
  -2  -8   3   97.28   25.41
  -2   8  -3  117.28   21.68
  -2  -8   3  100.58   24.67
  -2   8  -3  122.56   15.06
   2   8   3  109.45   26.58
  -2  -8   3  124.83   30.21
  -2   8  -3  139.74   28.88
  -2   8  -4  121.45   27.82
  -2  -8   4  111.91   26.33
   2  -8  -4   84.69   23.77
  -2  -8   4   89.91   30.81
   2   8   4  134.50   27.37
  -2  -8   4   79.51   24.30
  -2   8  -4   99.27   22.55
  -2   8  -4   80.97   13.47
   2   8   5  -32.28   23.19
  -2  -8   5   -9.95   23.38
  -2   8  -5   21.05   24.62
   2  -8  -5   20.07   21.99
  -2  -8   5   17.20   21.77
  -2   8  -5   29.40   20.18
  -2   8  -5    8.26   11.37
  -2  -8   5    8.29   30.80
  -2   8  -6   25.19   12.30
   2   8   6   58.19   21.91
  -2   8  -6   24.13   23.31
  -2   8  -6   28.04   20.67
  -2  -8   6   21.64   21.20
   2  -8  -6   26.78   22.64
  -2  -8   6   24.72   25.72
  -2  -8   6   81.93   35.83
   2   8   7  571.36   34.02
  -2  -8   7  581.09   42.16
   2  -8  -7  551.04   39.39
  -2  -8   7  516.61   36.33
  -2  -8   7  557.52   53.59
  -2   8  -7  598.20   40.70
  -2   8  -7  586.73   44.54
  -2  -8   8  155.11   30.29
  -2   8  -8  184.61   28.92
  -2  -8   8  149.66   25.70
   2  -8  -8  118.57   25.76
  -2   8  -8  137.60   29.65
  -2  -8   8  206.51   43.59
   2   8   8  139.37   23.14
  -2  -8   9  227.16   34.72
   2  -8  -9  252.48   31.28
  -2  -8   9  240.51   28.57
   2   8   9  276.04   26.41
  -2  -8  10  435.90   42.01
   2  -8 -10  432.36   37.54
   2   8  10  336.29   30.54
  -2  -8  10  368.90   32.17
  -2  -8  11  375.86   12.66
  -2  -8  11  447.54   44.75
   2  -8 -11  386.84   35.00
   2   8  11  403.72   30.23
  -2  -8  11  298.77    9.62
  -2  -8  11  330.29   29.54
   2  -8 -12  324.09   33.97
  -2  -8  12  349.48   41.33
  -2  -8  12  335.85   12.78
   2   8  12  331.21   30.68
  -2  -8  12  384.45   17.18
  -2  -8  12  340.73   28.96
   2   8  13  420.17   32.26
  -2  -8  13  359.10   43.18
  -2  -8  13  436.06   20.83
  -2  -8  13  419.77   16.30
  -2  -8  13  335.00   25.23
   2  -8 -13  439.05   38.54
  -2  -8  14   72.94   14.56
  -2  -8  14   63.66   32.59
   2   8  14   99.35   23.83
   2  -8 -14   61.86   24.60
  -2  -8  14   74.03   10.83
  -2  -8  15  128.39   35.78
   2   8  15  102.91   24.66
   2  -8 -15   67.10   25.26
  -2  -8  15   46.97   15.25
  -2  -8  16   -4.91   30.32
   2   8  16   -2.89   21.36
   2  -8 -16   50.23   24.71
   2  -8 -17   62.41   25.09
   2   8  17   49.65   25.24
  -2  -8  17   28.43   32.37
   2  -8 -18   75.65   26.02
   2   8  18   38.72   23.45
  -2  -8  18   35.79   32.17
   2   8  19  112.47   27.31
  -2  -8  19  168.60   42.59
   2   8  20   54.37   26.50
  -2  -8  20   30.09   33.52
   2   8  21  220.45   31.66
  -2  -8  21  170.30   39.48
  -2  -8  22  242.43   47.35
   2   8  22  177.98   31.31
  -2  -9 -22   74.53   37.24
  -2   9  21  -39.91   36.76
   2  -9  21   -2.27   29.61
  -2   9  20  -40.00   32.76
  -2  -9 -20  -22.32   36.75
   2  -9  20   -6.64   29.48
   2  -9  19   59.44   31.06
  -2   9  19  -19.15   31.25
  -2  -9 -19   45.52   35.56
  -2  -9 -18    2.24   31.87
  -2   9  18   -7.56   29.43
   2  -9  18   12.19   26.88
  -2   9  17   77.19   32.33
   2  -9  17  158.60   32.94
  -2  -9 -17  107.70   34.99
  -2   9  16  156.86   16.87
  -2  -9 -16  142.83   36.01
   2  -9  16  202.98   33.73
  -2   9  16  132.56   38.18
   2  -9  15  218.13   33.84
  -2   9  15  204.81   17.28
  -2  -9 -15  141.94   33.99
  -2   9  15  198.15   39.23
   2   9 -15  214.54   28.72
  -2  -9 -15  120.31   21.92
   2   9 -14  139.72   27.37
  -2   9  14  169.55   15.33
  -2  -9 -14  129.34   33.57
  -2   9  14   99.81   33.67
  -2  -9 -14  127.06   21.54
   2  -9  14  169.80   32.48
  -2   9  14  170.67   24.84
   2  -9  14  124.77   18.90
  -2  -9 -13  398.69   45.16
  -2   9  13  590.51   20.21
   2  -9  13  570.96   42.51
  -2  -9 -13  458.54   29.11
  -2   9  13  522.89   50.68
  -2   9  13  551.78   29.46
   2   9 -13  459.15   39.30
   2  -9  13  458.68   28.28
  -2  -9 -12  293.03   36.48
   2   9 -12  261.92   33.67
  -2   9  12  225.79   18.04
   2  -9  12  246.86   31.92
  -2  -9 -12  247.16   22.28
  -2   9  12  271.15   39.05
   2  -9  12  199.60   20.62
  -2   9  12  248.14   12.67
  -2  -9 -11   83.54   28.88
  -2   9  11   67.42   30.95
   2  -9  11   37.29   14.01
   2  -9  11   47.47   23.88
  -2  -9 -11   45.91   15.96
  -2   9  10  117.84   32.04
  -2  -9 -10  108.39   16.06
   2  -9  10  168.90   28.09
  -2  -9 -10  160.94   35.26
   2  -9  10   97.19   16.98
  -2  -9  -9  138.95   15.73
  -2   9   9  194.89   33.39
  -2  -9  -9  148.81   29.29
   2  -9   9  152.62   18.82
   2  -9   9  146.94   26.45
  -2  -9  -8  233.74   32.77
   2  -9   8  261.26   27.23
  -2   9   8  228.85   32.40
   2  -9   8  241.03   21.57
   2  -9   8  248.78   27.70
  -2  -9  -8  251.90   17.88
  -2  -9  -8  261.73   21.76
  -2   9   7  632.15   43.35
  -2  -9  -7  621.82   28.10
   2  -9   7  536.27   37.39
  -2  -9  -7  515.76   42.07
   2  -9   7  547.04   29.71
   2  -9   7  680.58   37.07
   2  -9   6  349.06   35.13
  -2  -9  -6  346.99   22.51
  -2   9   6  315.59   33.43
   2  -9   6  305.17   23.42
  -2   9   6  349.01   33.96
   2  -9   6  344.03   28.62
  -2  -9  -6  281.14   34.83
   2  -9   5  386.28   26.32
  -2  -9  -5  336.30   36.55
  -2  -9  -5  425.09   24.09
  -2   9   5  300.76   32.62
   2  -9   5  371.74   37.58
  -2   9   5  422.99   35.36
   2  -9   5  347.71   27.21
   2   9  -4   39.67   36.93
   2  -9   4   25.50   23.70
  -2   9   4  -21.10   20.85
   2  -9   4    1.45   15.16
  -2  -9  -4   16.35   13.93
   2  -9   4  -11.19   15.26
  -2   9   4   -7.71   21.79
  -2   9   4   -8.11   20.61
   2  -9   3  118.69   20.23
   2  -9   3  126.14   17.61
  -2   9   3  106.41   26.13
   2   9  -3  127.67   20.54
  -2   9   3  109.52   22.82
   2  -9   3   53.81   23.48
   2   9  -3  142.22   38.62
  -2  -9  -3  132.86   18.60
  -2  -9  -2   73.66   29.76
  -2   9   2  118.22   13.02
   2  -9   2  115.41   16.59
   2   9  -2  112.33   20.17
  -2   9   2  130.10   25.68
   2  -9   2  149.46   30.76
   2   9  -2   83.04   35.03
   2  -9   2  114.90   19.87
  -2   9   2  145.71   22.36
  -2  -9  -2  102.29   19.17
   2   9  -2  118.41   10.41
  -2   9   1  104.58   14.71
  -2  -9  -1  126.13   33.21
   2   9  -1   87.51   32.67
  -2   9   1  125.44   26.69
  -2  -9  -1  106.42   22.03
   2  -9   1   87.67   26.59
   2  -9   1  141.91   26.60
   2   9  -1  130.13   13.84
   2  -9   1  108.56   19.85
  -2   9   1  130.55   19.63
   2   9  -1  124.38   20.03
   2  -9   1  100.61   14.35
   2   9   0  282.76   26.67
  -2  -9   0  360.00   40.83
   2  -9   0  288.54   27.52
  -2   9   0  300.89   22.14
   2  -9   0  279.66   35.79
   2   9   0  268.44   40.40
  -2  -9   0  300.89   28.70
  -2   9   0  308.15   24.02
  -2   9   0  356.87   35.04
   2  -9   0  254.39   24.78
   2  -9   0  299.28   17.19
  -2   9  -1   99.46   16.96
  -2   9  -1  139.61   19.52
   2   9   1   63.24   31.39
   2  -9  -1  116.68   28.40
  -2   9  -1   87.29   27.59
  -2  -9   1  142.10   27.09
   2  -9  -1  119.96   11.67
   2  -9  -1  140.52   18.78
   2  -9  -1  100.69   21.08
  -2  -9   1  100.69   29.46
  -2  -9   2  158.13   26.71
  -2   9  -2  146.79   21.51
   2   9   2  188.78   35.16
  -2  -9   2  156.08   29.09
  -2   9  -2  145.26   29.93
   2  -9  -2  166.88   30.94
   2  -9  -2  150.58   10.68
   2  -9  -2  139.08   12.13
  -2   9  -2  140.01   16.95
  -2  -9   2  134.39   29.26
  -2   9  -3  127.11   29.43
  -2  -9   3  111.09   31.95
   2   9   3  174.45   32.80
  -2  -9   3  150.42   26.38
   2  -9  -3  171.03   31.16
  -2   9  -3  155.23   17.23
  -2  -9   3  155.27   29.45
  -2   9  -3  138.39   22.36
  -2  -9   4   -8.30   23.69
  -2  -9   4    0.03   23.95
  -2   9  -4    7.59   23.89
  -2  -9   4    4.94   28.63
   2   9   4  -23.13   24.62
   2  -9  -4   18.01   23.80
  -2   9  -4    9.04   19.24
  -2   9  -4    2.48   11.24
   2  -9  -5  370.50   37.03
  -2   9  -5  416.07   34.31
  -2   9  -5  356.37   20.69
  -2  -9   5  397.08   37.26
  -2  -9   5  361.60   42.60
  -2   9  -5  412.90   40.56
  -2  -9   5  364.82   37.01
   2   9   5  392.33   36.37
  -2  -9   6  308.85   34.69
  -2   9  -6  356.19   34.55
  -2  -9   6  305.90   45.59
   2  -9  -6  430.40   39.16
  -2   9  -6  317.97   21.41
   2   9   6  389.13   34.66
  -2   9  -6  269.48   35.75
  -2  -9   6  290.82   32.02
  -2  -9   7  532.38   57.00
  -2  -9   7  556.93   44.53
  -2   9  -7  678.05   45.16
   2   9   7  504.42   37.51
   2  -9  -7  497.04   39.70
  -2  -9   7  575.67   40.13
   2   9   8  187.09   30.08
  -2  -9   8  258.64   36.74
  -2   9  -8  264.99   33.79
  -2  -9   8  267.99   32.44
   2  -9  -8  316.32   36.13
  -2  -9   9  159.67   26.75
   2  -9  -9  160.06   30.25
  -2  -9   9  158.36   33.42
   2   9   9  129.30   28.26
  -2  -9  10  152.30   33.84
  -2  -9  10   85.53   23.44
   2   9  10   67.80   24.03
   2  -9 -10  128.70   29.85
  -2  -9  11  105.31   33.47
   2   9  11   31.03   23.58
  -2  -9  11   86.88   24.60
   2  -9 -11   93.39   28.70
   2  -9 -12  270.65   36.54
  -2  -9  12  290.04   30.97
  -2  -9  12  275.54   42.83
   2   9  12  224.61   30.41
  -2  -9  13  571.30   51.14
   2   9  13  475.98   37.43
  -2  -9  13  450.40   14.40
   2  -9 -13  507.15   42.12
  -2  -9  13  390.80   11.25
  -2  -9  13  553.41   34.62
  -2  -9  14  153.40   21.58
   2  -9 -14  160.78   30.40
   2   9  14  166.07   27.25
  -2  -9  14  193.91   39.76
  -2  -9  14  169.38   13.84
  -2  -9  14  132.95    9.70
   2   9  15  215.98   29.09
  -2  -9  15  176.37   38.49
   2  -9 -15  177.59   30.91
  -2  -9  15  205.43   16.87
   2   9  16  181.60   29.58
   2  -9 -16  144.99   31.28
  -2  -9  17  134.51   37.94
   2  -9 -17  140.01   29.80
   2   9  17  172.30   30.12
   2  -9 -18   32.50   25.37
   2   9  18   -7.79   22.93
  -2  -9  18   65.42   32.97
   2   9  19    2.27   23.80
  -2  -9  19  -61.13   38.94
  -2  -9  20   24.46   35.39
   2   9  20   34.18   25.85
   2   9  21   63.16   28.69
  -2  -9  21   16.50   35.62
   2 -10  21  218.48   41.66
  -2 -10 -21   93.49   40.61
  -2  10  21  157.36   39.81
  -2  10  20   -7.40   32.08
   2 -10  20   35.10   32.79
  -2 -10 -20   19.10   32.66
   2 -10  19   58.09   33.21
  -2 -10 -19   57.68   36.60
  -2  10  19  -20.77   35.32
  -2 -10 -18   20.61   32.28
  -2  10  18  -26.36   35.15
   2 -10  18   12.07   30.31
  -2  10  17   16.64   32.72
  -2 -10 -17  -16.55   31.65
   2 -10  17   79.42   33.19
  -2 -10 -16  129.63   36.91
  -2  10  16   63.02   34.60
   2 -10  16   63.95   28.85
  -2 -10 -15  199.68   40.12
  -2  10  15  167.64   37.74
   2 -10  15  238.43   36.48
  -2 -10 -14   63.57   30.74
   2 -10  14   85.13   31.62
  -2  10  14   79.66   36.98
  -2  10  14   60.43   10.51
  -2 -10 -13  349.57   41.94
   2 -10  13  265.14   24.01
  -2 -10 -13  286.11   23.78
  -2  10  13  295.16   42.74
   2 -10  13  363.30   38.60
  -2 -10 -12  184.05   34.42
   2 -10  12  162.16   30.83
  -2  10  12  197.71   35.98
   2 -10  12  125.48   19.34
  -2 -10 -12  115.41   18.35
  -2 -10 -11  170.50   34.05
  -2 -10 -11  113.85   17.23
   2 -10  11  125.90   18.77
  -2  10  11  129.88   33.43
   2 -10  11  148.60   29.13
  -2  10  10    9.56   27.75
  -2 -10 -10   36.41   13.75
   2 -10  10   13.71   13.88
   2 -10  10   57.59   24.79
  -2 -10 -10   39.24   25.21
   2 -10   9  367.32   34.31
   2 -10   9  349.14   34.27
  -2  10   9  300.00   38.44
  -2 -10  -9  273.67   19.18
   2 -10   9  269.77   24.09
  -2 -10  -9  263.41   38.65
   2 -10   8  234.42   28.72
  -2  10   8  210.70   33.64
   2 -10   8  204.45   22.14
  -2 -10  -8  188.65   33.65
  -2 -10  -8  164.39   16.82
   2 -10   8  189.78   30.63
  -2 -10  -8  174.03   19.27
  -2 -10  -7  112.40   17.04
   2 -10   7  144.77   29.37
  -2  10   7  166.22   30.94
  -2 -10  -7  123.19   31.35
   2 -10   7  107.80   23.36
   2 -10   7  125.13   19.30
   2 -10   6   49.75   17.02
  -2  10   6    0.75   23.91
   2 -10   6   19.52   24.74
   2 -10   6   20.00   18.74
  -2 -10  -6   54.64   32.42
  -2 -10  -6   23.23   13.87
   2 -10   5   11.99   16.89
   2 -10   5   57.29   25.32
  -2 -10  -5   18.60   14.09
  -2  10   5   19.13   21.16
   2 -10   5   22.69   15.86
  -2  10   4   90.10   25.19
  -2 -10  -4  139.37   36.62
   2 -10   4   96.46   19.81
  -2 -10  -4  142.31   18.86
   2  10  -4   55.07   40.66
   2 -10   4  138.01   19.72
   2 -10   4  122.31   28.66
   2  10  -4  124.79   23.55
  -2  10   4  141.10   25.73
   2 -10   3  398.81   41.38
  -2  10   3  388.16   31.09
  -2 -10  -3  419.00   45.40
   2  10  -3  425.65   52.84
   2  10  -3  371.39    9.92
   2 -10   3  356.23   36.77
   2 -10   3  397.88   29.21
  -2 -10  -3  402.56   27.03
  -2  10   3  405.94   37.94
   2  10  -3  408.71   30.79
   2 -10   3  414.01   25.69
   2  10  -2  622.45   56.45
  -2  10   2  714.39   37.33
   2 -10   2  750.71   47.82
  -2 -10  -2  769.16   35.85
   2  10  -2  716.07   20.49
  -2 -10  -2  779.40   55.68
  -2  10   2  775.75   49.56
   2 -10   2  760.85   30.60
   2 -10   2  712.01   37.67
   2 -10   2  790.73   51.14
   2  10  -2  600.56   36.77
   2 -10   1 1602.98   38.46
  -2  10   1 1531.07   67.80
   2  10  -1 1564.66   53.89
   2 -10   1 1400.19   52.16
   2  10  -1 1539.49   35.83
  -2 -10  -1 1475.65   50.74
  -2  10   1 1594.78   50.24
   2 -10   1 1463.82   65.40
  -2  10   1 1589.71   39.47
   2  10  -1 1364.73   70.64
   2 -10   1 1608.46   56.81
  -2 -10  -1 1429.07   69.72
  -2  10   0  409.02   25.14
  -2  10   0  396.84   39.52
   2 -10   0  406.42   20.19
  -2 -10   0  436.27   32.95
   2 -10   0  365.20   37.85
   2  10   0  394.69   23.61
   2 -10   0  396.89   29.01
   2  10   0  332.76   42.38
  -2 -10   0  429.55   44.71
   2 -10   0  431.11   33.20
   2  10   0  431.38   33.16
  -2  10   0  353.90   26.25
   2 -10  -1 1562.08   31.35
   2 -10  -1 1496.53   40.40
  -2 -10   1 1499.06   56.74
  -2  10  -1 1536.13   46.55
  -2  10  -1 1528.10   68.78
   2 -10  -1 1514.12   67.20
   2 -10  -1 1478.31   54.92
   2  10   1 1460.27   68.45
  -2  10  -1 1516.20   44.44
  -2 -10   1 1439.09   58.48
  -2 -10   1 1593.58   68.26
  -2 -10   2  675.50   42.85
  -2  10  -2  754.60   38.21
  -2  10  -2  715.65   31.40
   2  10   2  603.54   49.76
   2 -10  -2  669.22   47.78
  -2 -10   2  699.78   47.97
  -2  10  -2  683.94   48.63
   2 -10  -2  753.94   19.60
   2 -10  -2  727.44   21.36
  -2 -10   2  693.93   45.63
  -2 -10   3  492.85   43.81
  -2 -10   3  453.61   38.67
  -2  10  -3  517.68   34.68
  -2 -10   3  456.68   41.40
   2  10   3  389.33   41.35
   2 -10  -3  428.92   40.75
  -2  10  -3  493.74   25.50
  -2 -10   4  172.64   30.21
  -2  10  -4  142.22   24.62
   2  10   4  169.44   33.11
  -2 -10   4   97.93   29.65
   2 -10  -4  144.27   31.52
  -2  10  -4  138.73   16.11
  -2 -10   4  114.32   33.78
  -2 -10   5   31.55   32.75
   2  10   5   29.16   27.10
  -2 -10   5  -17.30   24.86
  -2 -10   5   14.50   24.86
   2 -10  -5   20.21   26.66
  -2  10  -5   19.96   12.43
  -2  10  -5   17.93   21.53
  -2 -10   6   44.17   25.14
  -2  10  -6   12.00   12.17
   2  10   6   26.51   26.55
  -2 -10   6   15.11   24.97
  -2  10  -6   16.47   23.01
   2 -10  -6   24.53   25.56
  -2  10  -7  119.09   17.04
  -2 -10   7  164.65   33.80
  -2  10  -7   95.31   28.25
   2 -10  -7  148.94   31.70
  -2 -10   7  154.51   30.19
   2  10   7  154.35   30.05
  -2 -10   8  179.34   35.52
   2 -10  -8  189.31   33.36
   2  10   8  187.96   28.95
  -2 -10   8  207.49   31.95
  -2 -10   9  322.97   40.60
   2 -10  -9  277.09   37.23
  -2 -10   9  341.98   37.42
   2  10  10   14.25   23.15
  -2 -10  10   18.59   28.74
  -2 -10  10   25.10   24.53
   2 -10 -10    2.13   25.13
  -2 -10  11  190.12   37.30
  -2 -10  11  128.53   26.96
   2 -10 -11  169.13   33.63
   2  10  11   73.22   29.34
   2 -10 -12  118.57   32.21
   2  10  12   91.03   27.67
  -2 -10  12  123.78   34.39
  -2 -10  12  131.31   26.53
   2 -10 -13  241.74   35.82
  -2 -10  13  274.63   30.40
   2  10  13  209.41   33.64
   2 -10 -14   69.42   29.25
  -2 -10  14   76.34   34.23
   2  10  14   57.55   25.68
  -2 -10  14   69.83   21.12
  -2 -10  15  220.95   43.04
   2 -10 -15  187.44   34.89
   2  10  15  278.34   34.03
   2  10  16  118.16   27.96
   2 -10 -16   66.25   30.54
  -2 -10  16   40.74   35.10
  -2 -10  17   -4.29   34.64
   2 -10 -17   37.87   29.59
   2  10  17   23.27   24.59
  -2 -10  18   26.65   33.05
   2 -10 -18    9.28   27.98
   2  10  18    3.05   23.74
  -2 -10  19   56.13   35.44
   2  10  19   -0.98   23.90
  -2 -10  20   95.96   39.78
  -2 -10  21  102.11   42.73
  -2  11  20  -18.73   35.71
  -2 -11 -20    9.03   35.08
  -2  11  19  126.02   39.98
  -2 -11 -19  154.86   42.92
   2 -11  19  188.04   39.78
  -2 -11 -18   50.97   35.45
   2 -11  18   15.92   31.32
  -2  11  18   23.93   34.51
  -2 -11 -17  164.46   41.86
   2 -11  17  158.25   37.61
  -2  11  17  100.41   37.05
  -2 -11 -16   39.94   33.18
   2 -11  16  -14.62   29.17
  -2  11  16   -6.10   33.64
  -2 -11 -15  567.75   55.77
  -2  11  15  479.16   50.24
  -2  11  14   37.56   33.77
   2 -11  14   75.27   30.30
  -2 -11 -14  -18.94   32.01
   2 -11  13  152.85   31.79
  -2  11  13   65.36   30.56
  -2 -11 -13   75.90   33.40
  -2 -11 -12   68.21   15.56
  -2  11  12   86.59   31.82
   2 -11  12   32.86   15.39
  -2 -11 -12   78.00   32.60
  -2  11  11   54.34   27.55
  -2 -11 -11   91.92   32.71
   2 -11  11   78.78   27.20
  -2 -11 -11   37.04   13.65
   2 -11  11   40.80   16.69
   2 -11  10    5.58   23.17
  -2  11  10  -22.83   27.15
  -2 -11 -10   22.74   28.70
  -2 -11 -10    3.83   12.63
   2 -11  10    5.75   15.23
  -2 -11  -9   96.62   32.16
  -2  11   9  121.59   33.88
   2 -11   9   81.91   18.37
   2 -11   9   89.07   26.82
   2 -11   9   96.47   24.50
  -2 -11  -9   51.38   13.10
  -2 -11  -8  -15.13   15.58
   2 -11   8   35.78   23.15
   2 -11   8    6.66   16.47
  -2 -11  -8    6.69   30.16
  -2  11   8   43.45   28.31
   2 -11   8    2.52   21.65
  -2 -11  -8   21.67   13.00
   2 -11   7  139.37   24.56
   2 -11   7  160.13   29.50
  -2  11   7  195.50   32.08
   2 -11   7  149.43   22.17
  -2 -11  -7  117.46   17.49
  -2 -11  -6   37.55   15.46
  -2 -11  -6   11.74   30.63
  -2  11   6   53.52   25.25
   2 -11   6   56.39   19.02
   2 -11   6   39.11   25.82
   2 -11   6   52.87   20.58
   2 -11   5  144.19   30.68
   2 -11   5   94.94   37.07
  -2 -11  -5  124.47   19.17
   2 -11   5   98.42   21.85
  -2 -11  -5   93.59   33.25
   2 -11   5  114.52   20.70
  -2  11   5  117.57   25.09
   2 -11   4   60.75   21.56
   2  11  -4   61.73   21.35
  -2  11   4   41.06   21.05
  -2 -11  -4   42.17   33.75
   2 -11   4   51.66   29.52
  -2 -11  -4   32.17   17.01
   2 -11   4   40.77   18.21
   2 -11   4   49.44   31.85
   2  11  -3  764.52   42.18
   2 -11   3  649.07   49.80
  -2  11   3  772.03   40.72
  -2 -11  -3  745.76   58.52
   2  11  -3  752.27   67.35
   2 -11   3  744.23   52.84
   2 -11   3  744.07   33.03
   2  11  -3  682.22   14.61
   2 -11   3  705.97   38.18
  -2 -11  -3  697.74   35.00
  -2 -11  -2  161.74   22.82
   2  11  -2  238.53   47.79
   2  11  -2  198.16   13.73
   2  11  -2  195.30   26.46
   2 -11   2  195.09   20.02
  -2 -11  -2  175.10   36.53
   2 -11   2  264.13   36.50
   2 -11   2  226.54   35.51
   2 -11   2  168.37   24.70
  -2  11   2  202.30   25.02
  -2 -11  -1   28.06   19.18
   2  11  -1   21.15   19.35
   2 -11   1   -6.44   24.45
   2  11  -1   60.30   38.04
   2 -11   1   43.13   14.40
  -2  11   1    4.11   16.73
  -2 -11  -1    5.76   21.80
   2 -11   1    1.61   27.05
   2 -11   1   28.81   20.50
  -2 -11  -1   17.05   29.90
   2  11  -1   34.24   12.15
   2 -11   0    5.45   19.23
  -2  11   0   40.01   16.33
  -2 -11   0   31.95   22.28
  -2 -11   0   21.67   23.33
  -2  11   0    9.28   15.65
   2 -11   0    5.14   19.12
   2 -11   0    4.51   26.04
   2  11   0   10.00   35.66
   2  11   0   31.50   14.23
   2 -11   0   11.97   11.46
   2  11   0    5.87   18.75
  -2 -11   0   41.22   30.25
   2  11   1   31.49   33.10
  -2  11  -1   42.01   18.90
  -2 -11   1   39.11   23.42
  -2  11  -1   50.84   16.46
  -2 -11   1   39.38   30.10
   2 -11  -1   40.33   26.88
   2  11   1   51.66   16.98
   2 -11  -1   40.82   10.92
   2 -11  -1   15.83   14.56
  -2 -11   1   41.75   23.87
  -2  11  -2  231.58   26.39
  -2 -11   2  239.18   32.24
   2 -11  -2  174.86   34.76
  -2  11  -2  221.98   21.41
   2 -11  -2  210.59   14.70
   2 -11  -2  221.22   13.28
   2  11   2  189.27   37.91
  -2 -11   2  210.05   32.85
  -2 -11   2  228.51   36.74
  -2 -11   3  679.70   52.05
  -2  11  -3  820.07   42.95
  -2 -11   3  716.11   46.66
   2  11   3  707.82   52.34
   2 -11  -3  743.94   51.10
  -2  11  -3  729.38   31.52
  -2 -11   3  801.40   53.85
  -2 -11   4   62.76   27.99
  -2  11  -4   89.59   24.58
  -2 -11   4   40.45   25.91
   2 -11  -4   79.31   28.80
  -2 -11   4   54.88   32.51
  -2  11  -4   35.69   13.06
   2  11   4   31.18   29.40
   2  11   5  108.85   33.10
  -2  11  -5  160.08   29.15
  -2 -11   5  143.88   32.23
   2 -11  -5   77.06   29.28
  -2 -11   5  142.60   31.45
  -2  11  -5  128.28   16.13
  -2  11  -6   55.83   14.36
  -2  11  -6  103.35   27.64
  -2 -11   6   55.79   28.19
   2 -11  -6   72.96   30.27
  -2 -11   6   87.57   29.44
   2  11   6   30.74   29.42
  -2 -11   7  168.35   32.95
   2 -11  -7  206.62   37.22
  -2 -11   7  219.84   36.62
   2  11   7  178.74   32.69
  -2  11  -7  166.75   18.58
  -2 -11   8   -7.94   28.78
  -2 -11   8  -14.73   27.38
   2  11   8   11.47   26.28
   2 -11  -8   35.30   28.80
  -2 -11   9  119.31   35.06
  -2 -11   9  127.88   30.60
   2  11   9   74.73   27.50
   2 -11  -9  109.37   33.79
   2  11  10   -1.35   25.67
  -2 -11  10   -5.07   24.21
  -2 -11  10   36.89   29.93
   2 -11 -10   28.96   31.68
  -2 -11  11   83.87   33.98
   2  11  11   68.04   27.17
   2 -11 -11   82.40   34.70
  -2 -11  11   49.13   25.17
   2  11  12   28.65   27.87
  -2 -11  12   78.11   33.46
   2 -11 -12   94.42   32.45
  -2 -11  12   17.93   23.58
  -2 -11  13  129.45   37.52
  -2 -11  13   98.87   25.12
   2  11  13   45.88   29.47
   2 -11 -13  157.33   36.42
  -2 -11  14   41.55   32.66
   2 -11 -14   42.01   28.47
  -2 -11  14   14.21   19.34
   2  11  14   74.94   26.55
  -2 -11  15  632.44   58.01
   2 -11 -15  590.29   51.08
  -2 -11  15  621.38   38.64
   2  11  15  607.70   44.11
   2  11  16   44.28   27.10
  -2 -11  16   80.50   37.70
   2 -11 -16   40.31   29.30
   2 -11 -17   55.42   30.15
   2  11  17  129.49   29.36
  -2 -11  17   36.00   35.18
  -2 -11  18  -62.20   36.01
   2  11  18   26.23   26.80
  -2 -11  19  126.50   41.88
  -2 -11  20  148.15   43.85
  -2 -12 -21   -4.25   30.33
  -2 -12 -19  138.58   45.02
  -2  12  19   68.16   36.72
   2 -12  19  112.78   37.08
  -2 -12 -18   99.75   40.92
   2 -12  18   39.88   32.11
  -2  12  18  -34.12   34.78
  -2 -12 -17   15.74   33.44
  -2  12  17    7.84   31.35
   2 -12  17   71.91   33.08
   2 -12  16  -64.26   32.01
  -2  12  16   33.51   35.42
  -2 -12 -16   28.96   35.54
   2 -12  15   76.59   33.35
  -2 -12 -15    1.35   33.17
  -2  12  15   37.65   33.46
  -2  12  14   77.51   35.42
   2 -12  14   85.33   30.29
  -2 -12 -14   36.96   32.91
   2 -12  13  229.46   35.44
  -2  12  13  341.91   44.87
  -2 -12 -13  295.05   46.55
   2 -12  12   60.42   28.51
  -2 -12 -12   48.59   32.73
  -2  12  12   85.93   33.54
   2 -12  11  414.31   29.95
   2 -12  11  617.94   47.36
  -2  12  11  541.30   49.17
  -2 -12 -11  525.75   51.34
  -2 -12 -10  -12.87   33.87
  -2 -12 -10   24.12   12.75
   2 -12  10    7.33   23.93
   2 -12  10   39.71   24.87
  -2  12  10    6.96   26.57
   2 -12  10    6.56   16.09
   2 -12   9  163.28   31.82
  -2 -12  -9  115.19   15.51
  -2 -12  -9   92.07   36.31
   2 -12   9  206.60   31.99
  -2  12   9  198.83   37.22
   2 -12   9  114.89   21.18
  -2 -12  -8   70.99   18.01
  -2 -12  -8  143.62   41.78
   2 -12   8   79.78   28.48
   2 -12   8  122.52   26.92
  -2  12   8   92.54   28.28
   2 -12   8   70.30   19.86
  -2 -12  -8   73.18   13.93
  -2 -12  -7   63.22   35.94
  -2 -12  -7   52.34   15.61
  -2  12   7   14.78   23.93
   2 -12   7   68.29   19.13
   2 -12   7   38.20   26.78
   2 -12   7   67.84   23.91
  -2 -12  -6  221.25   21.05
   2 -12   6  256.20   28.40
  -2 -12  -6  243.84   43.90
   2 -12   6  199.99   24.62
   2 -12   6  207.28   38.19
  -2  12   6  253.14   33.56
   2 -12   6  248.41   44.82
  -2 -12  -5   57.07   34.84
  -2  12   5   93.79   26.12
   2 -12   5   60.58   20.14
   2 -12   5   63.43   31.26
  -2 -12  -5   64.81   18.17
   2 -12   5   76.55   21.16
   2 -12   5   66.51   37.11
   2  12  -5   64.84   22.24
  -2  12   4  159.30   28.40
  -2 -12  -4  116.51   20.44
  -2 -12  -4  204.63   41.45
   2 -12   4  176.24   35.43
   2 -12   4  135.97   22.13
   2 -12   4  117.74   23.53
   2  12  -4  142.23   27.95
   2 -12   4  161.84   38.33
  -2 -12  -3  214.40   42.15
   2 -12   3  249.11   23.91
  -2 -12  -3  246.51   24.78
   2 -12   3  213.79   27.24
  -2  12   3  226.37   28.39
   2  12  -3  233.36   10.29
   2 -12   3  244.03   37.39
   2 -12   3  261.54   40.16
   2  12  -3  244.67   30.74
   2 -12   2   83.97   29.75
  -2 -12  -2   34.32   22.39
   2 -12   2   85.18   18.04
  -2 -12  -2  103.33   38.16
   2 -12   2   81.84   30.64
   2 -12   2   65.17   21.77
   2  12  -2   68.14   11.38
   2  12  -2   90.53   23.07
  -2  12   2   98.64   22.64
  -2 -12  -2   53.17   18.56
   2  12  -2   73.37   42.27
  -2 -12  -1  800.90   45.09
   2  12  -1  755.45   63.47
   2  12  -1  830.50   48.60
  -2 -12  -1  809.70   61.15
   2 -12   1  884.51   47.86
   2 -12   1  903.95   32.73
  -2 -12  -1  832.55   42.56
   2  12  -1  838.63   29.12
  -2  12   1  851.37   40.54
   2 -12   1  792.44   57.12
   2 -12   1  787.86   43.96
  -2 -12   0  -16.62   22.05
   2 -12   0   -6.62   20.40
  -2 -12   0   60.31   24.88
  -2 -12   0   11.09   32.75
   2  12   0   16.78   15.40
   2 -12   0    5.58   12.24
   2 -12   0   39.73   28.93
  -2  12   0    1.08   16.41
   2  12   0   34.32   40.68
  -2  12  -1  891.16   40.44
  -2  12  -1  841.35   36.78
  -2 -12   1  838.90   47.93
   2 -12  -1  879.37   57.69
   2  12   1  854.59   37.27
  -2 -12   1  837.49   59.71
  -2 -12   1  831.31   48.79
   2  12   1  822.00   61.56
   2 -12  -1  854.61   26.13
   2 -12  -1  877.84   32.65
   2  12   2   45.07   33.97
  -2  12  -2  102.85   22.44
  -2 -12   2   92.10   29.20
   2 -12  -2   96.27   11.65
  -2 -12   2   41.28   28.74
  -2 -12   2   83.47   31.67
   2  12   2   96.68   21.54
   2 -12  -2   81.76   12.06
  -2  12  -2   56.12   16.39
   2 -12  -2   40.74   29.11
  -2 -12   3  144.01   33.50
  -2  12  -3  245.63   30.30
  -2 -12   3  198.99   33.55
   2 -12  -3  271.03   41.38
   2 -12  -3  234.28   11.73
   2  12   3  233.20   41.10
  -2  12  -3  234.58   21.20
  -2  12  -4  155.78   29.01
   2 -12  -4  206.87   38.66
  -2 -12   4  159.87   35.75
   2  12   4  200.81   39.03
  -2  12  -4  176.56   18.53
  -2 -12   4  142.03   31.95
   2  12   5   29.12   31.27
  -2 -12   5   37.30   29.80
  -2 -12   5   76.53   31.13
   2 -12  -5   81.99   33.67
  -2  12  -5   74.14   14.92
  -2  12  -5  114.29   27.83
   2  12   6  160.42   35.89
  -2 -12   6  228.84   38.22
   2 -12  -6  197.63   37.52
  -2  12  -6  170.32   18.48
  -2 -12   6  156.28   34.26
  -2  12  -7   34.64   14.91
  -2 -12   7   73.00   30.81
   2 -12  -7   25.71   29.38
   2  12   7   75.71   32.21
  -2 -12   7  101.80   31.40
  -2 -12   8  105.84   33.91
  -2 -12   8  123.08   33.53
   2  12   8   68.02   32.67
   2 -12  -8   84.12   32.86
  -2 -12   9  223.22   41.34
   2 -12  -9  276.78   42.47
  -2 -12   9  198.97   35.78
   2  12   9  201.70   35.12
   2 -12 -10   17.39   31.94
   2  12  10   14.87   27.48
  -2 -12  10   43.45   27.99
  -2 -12  10   21.58   31.22
  -2 -12  11  568.31   53.34
   2 -12 -11  530.19   50.92
  -2 -12  11  457.51   43.63
   2  12  11  463.84   42.57
   2  12  12   67.43   28.60
  -2 -12  12   92.91   36.75
   2 -12 -12   51.31   32.42
  -2 -12  12   69.47   28.55
  -2 -12  13  309.84   46.95
  -2 -12  13  276.37   35.10
   2 -12 -13  378.94   47.32
   2  12  13  250.62   34.66
   2 -12 -14   28.93   30.93
   2  12  14  118.01   31.65
  -2 -12  14   77.07   36.91
  -2 -12  14   65.83   27.63
   2 -12 -15  -36.13   32.06
  -2 -12  15   14.97   33.80
  -2 -12  15   -0.02   22.23
   2  12  15    7.67   27.47
   2 -12 -16  -16.25   30.99
  -2 -12  16  -47.52   35.89
   2  12  16    8.46   26.13
  -2 -12  17   93.71   43.22
   2 -12 -17   52.20   33.01
  -2 -12  18   24.97   34.96
  -2 -12  19  188.32   47.14
  -2 -13 -21   37.05   28.49
  -2 -13 -20  -35.25   38.46
  -2 -13 -19  -12.50   33.03
  -2 -13 -18   65.46   42.34
  -2 -13 -18    2.81   36.45
  -2  13  18   57.15   38.25
   2 -13  18   18.81   31.16
  -2 -13 -17  199.88   47.57
  -2  13  17  200.48   43.22
  -2 -13 -17  297.19   55.20
   2 -13  17  340.50   45.80
  -2 -13 -16   47.72   37.91
  -2  13  16   -4.90   31.08
   2 -13  16   50.55   32.84
  -2 -13 -16   25.59   39.04
  -2 -13 -15  151.05   43.19
  -2  13  15  148.37   41.44
  -2 -13 -15  123.85   42.34
   2 -13  15  157.51   37.29
  -2 -13 -14   48.63   36.86
  -2 -13 -14  -45.08   42.19
  -2  13  14  -22.65   31.19
   2 -13  14   55.19   30.05
  -2  13  13   74.29   32.93
   2 -13  13   79.01   30.36
  -2 -13 -13  103.25   42.16
  -2 -13 -12   81.52   39.93
   2 -13  12   59.07   29.20
  -2  13  12   84.45   34.07
  -2 -13 -11   47.88   39.26
  -2  13  11   34.48   31.11
   2 -13  11   52.21   27.31
   2 -13  10   66.22   28.47
  -2 -13 -10   23.95   35.45
   2 -13  10  101.19   29.19
  -2  13  10  106.24   33.29
  -2 -13  -9   84.92   38.31
   2 -13   9   84.67   29.66
   2 -13   9   67.47   26.44
  -2  13   9   52.84   29.31
   2 -13   9   37.34   17.97
  -2 -13  -8    3.47   16.29
   2 -13   8   -0.48   18.09
   2 -13   8  -16.30   26.56
   2 -13   8    2.61   22.48
  -2  13   8   47.43   28.34
  -2 -13  -8  -11.20   33.83
  -2 -13  -8  -17.21   13.34
   2 -13   7  241.99   27.13
  -2 -13  -7  262.13   22.68
   2 -13   7  357.72   43.90
   2 -13   7  350.53   33.63
  -2  13   7  314.83   38.85
  -2 -13  -7  384.33   51.93
   2 -13   6   10.03   19.89
  -2 -13  -6   46.80   36.07
   2 -13   6   16.74   20.21
  -2 -13  -6    6.62   15.30
  -2  13   6   32.56   24.73
   2 -13   6   20.83   29.37
  -2 -13  -5  374.99   26.63
  -2 -13  -5  466.83   53.70
   2 -13   5  471.41   48.88
   2 -13   5  481.95   34.67
   2 -13   5  374.98   32.99
  -2  13   5  377.03   38.12
   2 -13   5  351.11   48.97
   2 -13   4   16.68   18.61
  -2 -13  -4   21.38   22.07
   2 -13   4   12.65   26.73
   2 -13   4   23.14   34.85
  -2 -13  -4   -3.45   16.54
  -2 -13  -4  -34.86   38.01
  -2  13   4   43.49   26.28
   2 -13   4   30.59   19.43
  -2 -13  -3  431.51   34.85
  -2 -13  -3  497.84   32.72
  -2 -13  -3  647.05   57.19
   2  13  -3  487.73   14.07
   2 -13   3  578.98   50.61
   2 -13   3  662.42   33.95
   2 -13   3  480.82   36.40
   2 -13   3  571.29   51.34
  -2  13   3  555.94   39.44
  -2 -13  -2   83.74   24.09
   2 -13   2   69.29   17.45
  -2 -13  -2   71.47   35.69
   2  13  -2   56.64   11.26
  -2 -13  -2   43.85   19.96
   2 -13   2   32.60   30.54
   2 -13   2   47.57   29.18
  -2  13   2   77.45   22.39
   2  13  -1  198.09   50.95
  -2 -13  -1  271.61   34.42
  -2 -13  -1  260.42   43.86
   2 -13   1  292.78   43.69
  -2 -13  -1  232.09   28.84
   2  13  -1  268.78   19.75
  -2  13   1  285.54   28.64
   2 -13   1  307.64   22.83
   2 -13   1  326.96   34.26
  -2 -13   0   -7.52   23.29
  -2 -13   0   -6.30   32.46
   2 -13   0   33.46   30.23
   2  13   0   67.82   43.71
   2  13   0   17.00   14.91
   2 -13   0  -13.06   12.99
  -2  13   0   17.35   18.51
   2 -13   0   30.94   20.78
  -2 -13   0  -29.19   26.27
   2  13   1  263.48   48.46
  -2 -13   1  267.12   34.41
  -2 -13   1  240.66   33.93
  -2  13  -1  322.61   26.30
  -2 -13   1  278.58   42.61
   2 -13  -1  299.09   46.53
   2  13   1  327.63   27.01
   2 -13  -1  318.68   18.42
   2 -13  -1  311.08   22.75
  -2 -13   2   30.60   30.69
   2  13   2   33.89   36.21
   2  13   2   41.11   20.03
  -2 -13   2   34.11   28.74
   2 -13  -2   50.98   10.69
   2 -13  -2   11.04   31.52
  -2  13  -2   40.89   16.52
   2 -13  -2   44.65   11.62
  -2  13  -3  529.42   29.74
  -2  13  -3  535.01   38.31
  -2 -13   3  475.37   42.90
   2  13   3  450.44   52.64
  -2 -13   3  550.61   52.86
   2 -13  -3  449.62   15.36
   2 -13  -3  519.32   52.19
   2  13   3  536.08   35.30
  -2  13  -4   10.84   21.71
  -2 -13   4   23.08   30.54
  -2 -13   4    1.79   28.34
   2 -13  -4    8.02   30.40
   2  13   4   33.15   22.40
   2  13   4   13.54   33.97
  -2  13  -4   30.68   14.80
  -2 -13   5  373.43   41.71
  -2 -13   5  420.51   47.62
   2 -13  -5  339.58   47.50
   2  13   5  342.05   43.39
  -2  13  -5  386.03   25.02
  -2  13  -6   22.15   14.28
  -2 -13   6   34.07   30.09
  -2 -13   6   24.62   30.74
   2 -13  -6   52.70   31.85
   2  13   6   54.84   32.32
  -2  13  -7  312.85   23.89
  -2 -13   7  296.47   42.41
  -2 -13   7  251.45   41.58
   2 -13  -7  349.93   47.77
   2  13   7  249.20   40.12
   2 -13  -8   -1.46   32.34
   2  13   8   38.66   31.40
  -2 -13   8   -0.57   28.80
  -2 -13   8   35.95   33.88
  -2 -13   9   19.11   33.11
   2 -13  -9  117.36   36.87
  -2 -13   9   96.05   35.35
   2  13   9   56.78   31.49
  -2 -13  10   45.71   33.55
   2 -13 -10   12.21   34.63
  -2 -13  10   88.64   32.60
   2  13  10   41.48   30.89
  -2 -13  11   12.43   31.84
  -2 -13  11    2.72   33.51
   2 -13 -11   10.70   32.38
   2  13  11   60.33   29.64
  -2 -13  12   27.76   35.74
   2  13  12   -3.19   29.03
   2 -13 -12  -14.42   35.05
  -2 -13  12    6.46   28.20
   2 -13 -13  115.23   39.07
   2  13  13   76.58   30.19
  -2 -13  13  106.98   31.59
  -2 -13  13  208.50   42.01
   2  13  14  -49.75   30.78
   2 -13 -14  -37.81   34.60
  -2 -13  14   35.99   25.84
  -2 -13  14    9.80   36.73
   2 -13 -15  186.97   43.23
  -2 -13  15  113.63   41.28
  -2 -13  15  114.51   29.59
  -2 -13  16   41.03   37.30
   2 -13 -16   44.41   32.69
   2 -13 -17  220.36   41.09
  -2 -13  17  275.22   50.01
  -2 -13  18   34.02   38.17
  -2 -14 -20   51.81   30.76
  -2 -14 -19   47.96   33.42
  -2 -14 -18   57.35   36.44
  -2  14  17   52.47   38.42
  -2 -14 -17   66.80   39.59
   2 -14  17  133.74   41.50
  -2 -14 -16   76.00   40.33
  -2  14  16   44.52   33.95
   2 -14  16   51.95   34.25
   2 -14  15   79.78   33.36
  -2 -14 -15   97.25   44.29
  -2  14  15   42.93   34.97
  -2 -14 -14   25.31   40.88
   2 -14  14   10.41   29.36
  -2  14  14   17.03   30.81
   2 -14  13   60.49   31.11
  -2 -14 -13  100.10   43.88
  -2  14  13   -2.96   31.83
  -2  14  12  -24.68   33.07
  -2 -14 -12  -29.28   36.70
   2 -14  12   -6.75   26.88
  -2  14  11  316.76   43.91
  -2 -14 -11  284.81   51.69
   2 -14  11  426.47   41.90
   2 -14  10   61.89   28.70
  -2  14  10   87.98   32.85
   2 -14  10   20.71   26.58
  -2 -14 -10   35.06   36.71
   2 -14   9  320.49   42.81
   2 -14   9  333.22   36.40
  -2  14   9  357.90   40.92
  -2 -14  -9  310.57   50.74
  -2 -14  -8   42.76   37.48
  -2  14   8   17.83   27.22
   2 -14   8    2.36   23.17
   2 -14   8   29.56   29.66
  -2 -14  -7   48.32   17.15
  -2 -14  -7   21.51   38.43
   2 -14   7   32.64   29.36
   2 -14   7   75.61   25.79
  -2  14   7   83.35   29.14
   2 -14   6  -23.06   31.14
  -2 -14  -6   43.46   22.00
   2 -14   6   55.35   23.05
  -2 -14  -6   80.92   41.08
  -2 -14  -6   45.15   17.55
   2 -14   6   33.37   20.39
  -2  14   6   28.77   25.33
  -2 -14  -5   49.69   36.52
  -2 -14  -5   34.98   22.55
   2 -14   5   25.84   35.26
   2 -14   5    7.51   19.89
  -2 -14  -5   18.42   17.33
   2 -14   5   -2.87   29.58
   2 -14   5   27.86   20.37
  -2  14   5   -0.06   24.40
  -2  14   4   54.25   24.98
  -2 -14  -4  -35.43   22.81
  -2 -14  -4   -8.46   36.43
   2 -14   4   22.97   30.28
  -2 -14  -4   32.62   17.52
   2 -14   4   18.24   20.10
   2 -14   4   15.90   18.83
   2 -14   4   52.04   37.41
  -2 -14  -3  127.33   39.32
  -2 -14  -3   64.49   25.23
  -2 -14  -3   33.67   19.62
  -2  14   3   96.10   26.46
   2 -14   3   89.97   35.14
   2 -14   3   92.54   34.34
   2 -14   3   29.01   17.13
   2  14  -3   34.02    7.08
   2 -14   2    7.67   15.58
  -2 -14  -2   22.99   19.05
   2 -14   2  -14.63   27.51
   2 -14   2   18.22   32.16
  -2 -14  -2  -12.54   23.62
   2  14  -2   21.15   10.37
  -2  14   2  -15.65   21.62
  -2 -14  -2   63.68   36.28
   2 -14   1  354.43   49.41
  -2 -14  -1  278.05   33.74
   2 -14   1  425.79   36.18
  -2 -14  -1  291.38   30.81
   2 -14   1  346.93   24.04
  -2  14   1  339.16   31.05
   2  14  -1  287.52   20.43
  -2 -14  -1  361.17   49.87
   2 -14   0   51.17   14.41
   2  14   0   48.02   43.20
  -2 -14   0   50.80   28.01
  -2 -14   0  -20.23   34.75
   2 -14   0   -0.21   33.14
   2  14   0   82.57   17.01
   2 -14   0   34.97   19.37
  -2  14   0   45.36   18.35
  -2 -14   1  305.37   37.31
   2  14   1  246.60   52.97
  -2 -14   1  324.25   48.93
   2 -14  -1  301.93   46.48
   2 -14  -1  281.08   21.26
   2  14   1  341.93   27.35
  -2  14  -1  288.51   26.44
   2 -14  -1  346.24   19.62
   2  14   2   -0.14   37.79
  -2 -14   2   51.16   30.63
  -2 -14   2   60.45   34.47
   2 -14  -2   71.16   36.50
   2  14   2    6.26   19.79
   2 -14  -2   24.06   10.75
  -2  14  -2   -0.48   15.26
   2 -14  -2   19.62   10.25
   2 -14  -3   79.20   34.25
  -2 -14   3   93.74   39.23
  -2 -14   3   83.09   30.78
   2  14   3  120.36   25.01
   2  14   3   28.14   36.06
  -2  14  -3   65.22   17.23
   2 -14  -4   39.21   34.79
  -2 -14   4   25.48   33.43
   2  14   4   27.92   38.05
  -2 -14   4    8.32   30.08
   2  14   4    6.16   21.90
  -2  14  -4   25.06   14.39
   2  14   5   71.51   34.94
  -2 -14   5   26.95   31.78
  -2 -14   5   28.16   32.45
   2 -14  -5   30.89   35.29
   2  14   5   23.83   22.95
  -2  14  -5   36.07   15.92
  -2  14  -6   32.13   14.85
  -2 -14   6  -10.90   30.11
   2 -14  -6   -1.60   34.19
   2  14   6   45.86   23.18
  -2 -14   6  -11.42   33.51
   2  14   6   43.45   34.26
  -2  14  -7   49.22   16.48
  -2 -14   7   51.11   33.60
   2 -14  -7   88.23   39.42
  -2 -14   7   10.80   31.89
   2  14   7   22.43   31.29
   2 -14  -8  -15.09   35.81
   2  14   8    7.97   30.63
  -2 -14   8   71.03   35.39
  -2 -14   8    5.17   31.02
   2 -14  -9  272.80   46.84
  -2 -14   9  201.78   39.80
  -2 -14   9  284.13   44.14
   2  14   9  272.72   40.74
   2  14  10  -35.97   31.33
  -2 -14  10   53.39   34.28
   2 -14 -10  -41.42   35.97
  -2 -14  10  -18.29   29.10
   2  14  11  271.53   39.12
  -2 -14  11  357.11   47.28
   2 -14 -11  278.65   49.33
  -2 -14  11  285.23   43.37
  -2 -14  12   21.93   31.27
   2 -14 -12   -6.63   34.63
   2  14  12   34.75   29.94
  -2 -14  12   -8.17   34.77
  -2 -14  13   73.09   37.14
  -2 -14  13   12.23   27.82
   2 -14 -13   47.02   37.49
   2 -14 -14  -13.56   35.07
  -2 -14  14   27.04   28.27
  -2 -14  14    2.90   35.70
  -2 -14  15   10.96   35.77
  -2 -14  15   13.80   25.79
   2 -14 -15   84.66   38.21
  -2 -14  16   48.88   39.71
   2 -14 -16   61.89   36.81
   2 -14 -17   76.18   36.72
  -2 -14  17   54.45   40.38
  -2 -15 -18   14.61   31.41
  -2 -15 -17   39.14   36.61
   2 -15  16   11.95   31.50
  -2  15  16    3.73   32.43
  -2 -15 -16  -11.77   38.30
  -2 -15 -15   12.96   39.27
   2 -15  15  101.35   40.61
  -2  15  15   81.86   33.90
  -2  15  14   56.66   35.57
   2 -15  14   36.36   29.88
  -2 -15 -14  -11.45   40.69
  -2 -15 -13   58.69   40.17
   2 -15  13   13.47   29.18
  -2  15  13  -18.08   32.36
  -2 -15 -12   12.96   36.43
  -2  15  12   56.08   32.95
   2 -15  12   81.00   31.54
  -2  15  11   50.48   36.72
   2 -15  11   62.48   30.78
   2 -15  11    3.89   27.34
  -2 -15 -11   81.61   43.75
  -2  15  10    4.40   28.96
  -2 -15 -10  -74.53   41.82
   2 -15  10    0.96   25.00
   2 -15  10  -16.33   30.12
  -2  15   9   55.87   31.08
   2 -15   9  135.53   37.94
   2 -15   9  127.02   29.95
  -2 -15  -9  166.64   48.15
  -2 -15  -8   72.40   40.93
  -2  15   8   52.65   27.94
   2 -15   8   20.30   29.80
   2 -15   8   36.68   24.24
  -2 -15  -7  374.29   31.37
  -2 -15  -7  516.00   59.03
   2 -15   7  576.81   54.04
  -2  15   7  534.61   47.64
   2 -15   7  582.97   41.00
  -2 -15  -6   17.28   20.57
   2 -15   6   28.55   22.86
  -2 -15  -6  -55.12   42.39
   2 -15   6    6.17   29.47
  -2  15   6   35.93   26.95
  -2 -15  -5  200.69   27.31
  -2 -15  -5  324.45   52.22
  -2  15   5  245.60   35.67
   2 -15   5  324.22   45.04
   2 -15   5  370.25   31.87
  -2 -15  -4  -52.37   44.30
   2 -15   4   54.78   20.64
  -2  15   4   52.65   24.01
  -2 -15  -4  -16.65   23.12
   2 -15   4   38.64   33.12
  -2 -15  -3  157.24   29.27
   2 -15   3  213.06   39.45
   2 -15   3  188.13   43.47
  -2  15   3  191.00   30.28
  -2 -15  -3  179.67   42.55
   2 -15   3  214.59   24.86
  -2 -15  -2   16.57   25.26
   2 -15   2   53.29   18.53
   2  15  -2   43.03   10.82
  -2  15   2   15.68   21.16
  -2 -15  -2   12.50   38.84
   2 -15   2   22.75   37.55
   2 -15   1   85.98   36.72
  -2 -15  -1   18.42   36.52
   2 -15   1   28.56   15.60
   2  15  -1   40.91   13.82
  -2 -15  -1   -9.12   27.64
  -2  15   1   64.58   22.10
  -2 -15   0   33.17   35.39
   2 -15   0    4.81   36.19
   2 -15   0  -27.21   13.32
  -2  15   0  -16.54   18.33
   2  15   0  -20.97   14.50
  -2 -15   0  -12.95   25.94
  -2 -15   1   67.70   38.68
   2 -15  -1   58.17   34.74
  -2 -15   1   20.92   27.40
   2  15   1   38.86   41.12
   2  15   1   65.30   19.32
   2 -15  -1   48.68   13.11
  -2  15  -1   48.39   18.63
  -2 -15   2   41.91   37.82
  -2 -15   2   38.69   28.48
   2 -15  -2   62.03   38.05
   2  15   2   63.25   22.38
   2 -15  -2   21.47   10.25
   2  15   2   19.21   42.15
  -2  15  -2   40.85   17.49
  -2 -15   3  136.11   34.82
  -2 -15   3  266.36   47.16
   2  15   3  174.67   45.68
   2 -15  -3  205.16   42.73
   2  15   3  230.46   30.73
  -2  15  -3  205.94   23.11
  -2 -15   4   26.53   30.79
  -2 -15   4   72.38   37.56
   2 -15  -4    3.74   34.51
   2  15   4   30.31   23.37
   2  15   4   42.09   40.73
  -2  15  -4   12.79   14.19
  -2 -15   5  290.36   41.34
   2  15   5  193.17   42.03
  -2  15  -5  255.95   22.89
  -2 -15   5  285.65   48.13
   2 -15  -5  270.74   49.41
   2  15   5  298.05   34.54
  -2  15  -6   12.82   14.97
   2  15   6   -3.68   33.79
  -2 -15   6  -10.37   31.98
  -2 -15   6  -29.89   35.15
   2 -15  -6   11.20   37.56
   2  15   6   27.64   24.46
  -2 -15   7  578.42   55.30
   2 -15  -7  553.62   61.06
  -2 -15   7  540.88   57.63
  -2  15  -7  522.93   30.56
   2  15   7  473.01   40.66
   2  15   7  519.62   48.79
   2 -15  -8   70.56   38.80
   2  15   8  -27.52   34.31
  -2 -15   8   88.45   37.56
   2  15   8   73.32   25.90
  -2 -15   8  114.68   37.56
   2  15   9   65.10   33.88
  -2 -15   9   -1.89   33.19
   2 -15  -9  106.39   41.80
  -2 -15   9  104.90   34.88
   2  15   9   50.56   26.49
   2  15  10    9.92   31.38
   2 -15 -10  -38.05   37.86
  -2 -15  10   36.28   33.00
  -2 -15  10  -38.41   34.41
  -2 -15  11   43.46   35.71
  -2 -15  11   -5.89   33.51
   2 -15 -11   18.72   38.15
  -2 -15  12   69.97   36.62
  -2 -15  12   53.58   34.03
   2 -15 -12   47.96   40.45
   2 -15 -13   19.40   37.38
  -2 -15  13   34.97   39.41
  -2 -15  13   25.58   31.25
  -2 -15  14   38.21   37.22
   2 -15 -14   26.78   37.79
  -2 -15  14   60.33   31.40
   2 -15 -15  115.41   41.51
  -2 -15  15   53.15   37.85
  -2 -15  15   59.82   31.54
  -2 -15  16   45.01   42.70
   2 -15 -16  133.67   49.49
  -2 -15  16   68.89   27.39
  -2 -16 -16   -8.82   35.92
  -2  16  15   46.01   34.59
   2 -16  15   17.41   32.51
  -2 -16 -15   73.76   41.30
  -2 -16 -14   33.81   38.63
   2 -16  14   57.97   34.50
  -2  16  14   18.94   30.76
  -2 -16 -13  111.90   48.51
   2 -16  13   32.82   29.72
  -2  16  13   96.47   33.80
  -2 -16 -12   41.94   45.52
   2 -16  12   33.20   30.60
  -2  16  12   41.26   32.88
   2 -16  11  182.05   37.67
   2 -16  11  164.58   33.01
  -2 -16 -11  151.59   45.80
  -2  16  11  150.81   35.96
  -2 -16 -10   32.55   41.06
   2 -16  10   69.87   31.93
  -2  16  10   57.71   30.49
   2 -16  10   72.76   28.68
  -2  16   9  374.42   46.23
   2 -16   9  372.57   47.26
  -2 -16  -9  399.10   59.96
   2 -16   9  413.40   41.38
  -2  16   8   30.34   26.76
   2 -16   8   68.22   27.68
  -2 -16  -8   18.90   37.32
   2 -16   8   19.97   32.95
   2 -16   7   38.20   22.91
  -2 -16  -7   94.34   44.60
   2 -16   7  122.30   37.04
  -2  16   7   37.14   28.14
  -2 -16  -6   10.29   42.71
   2 -16   6   30.45   23.94
  -2  16   6   52.83   28.24
   2 -16   6   53.44   35.67
  -2 -16  -5   92.79   24.74
  -2 -16  -5  126.74   42.82
   2 -16   5  197.28   45.67
  -2  16   5  146.03   32.01
   2 -16   5  165.43   27.78
  -2 -16  -4  193.18   50.48
  -2 -16  -4   79.73   26.41
   2 -16   4   87.94   38.79
   2 -16   4  124.50   23.80
  -2  16   4  166.06   30.91
  -2 -16  -3   63.58   26.75
  -2 -16  -3   -1.07   40.62
   2 -16   3   39.06   18.26
  -2  16   3   68.88   26.25
   2 -16   3   61.17   36.90
  -2 -16  -2   21.32   39.00
  -2 -16  -2   74.38   26.92
   2 -16   2   51.36   38.43
  -2  16   2   42.52   21.85
   2 -16   2   54.84   18.72
  -2 -16  -1   33.07   27.64
   2 -16   1   33.10   39.65
  -2  16   1    9.78   18.88
   2 -16   1   19.26   14.88
  -2 -16  -1   66.18   41.46
  -2 -16   0  -58.89   39.39
  -2 -16   0   -2.98   27.80
   2 -16   0  -20.97   36.00
   2 -16   0    2.69   13.05
   2  16   0   -9.45   14.52
  -2  16   0  -13.16   19.59
  -2 -16   1    6.85   27.57
  -2 -16   1   33.73   39.31
   2 -16  -1   58.50   40.54
   2 -16  -1   19.57   11.86
   2  16   1   47.32   18.21
  -2  16  -1    7.34   16.99
  -2 -16   2   91.00   30.83
  -2 -16   2   38.77   43.22
   2 -16  -2  -15.49   37.90
   2  16   2   29.62   20.10
  -2  16  -2   68.34   19.56
   2  16   3  118.80   43.11
  -2 -16   3  128.96   46.41
   2 -16  -3  103.86   39.35
   2  16   3   70.05   23.87
  -2  16  -3   86.15   18.95
  -2 -16   3   15.36   31.74
  -2 -16   4  159.34   37.79
  -2  16  -4  112.58   18.91
  -2 -16   4  154.45   47.47
   2 -16  -4  144.16   44.46
   2  16   4   94.79   42.98
   2  16   4  150.38   29.48
   2  16   5  116.11   39.76
  -2 -16   5  137.39   37.39
   2 -16  -5  199.99   47.90
   2  16   5  115.72   30.19
  -2 -16   5   53.66   38.30
  -2  16  -5  131.37   20.59
  -2  16  -6   14.31   15.82
   2 -16  -6   30.19   37.25
   2  16   6   17.47   34.59
  -2 -16   6   38.57   35.26
   2  16   6   63.71   27.00
  -2 -16   6   43.53   32.52
   2  16   7   28.88   35.00
  -2 -16   7   84.70   36.90
   2 -16  -7  120.48   44.35
  -2 -16   7   59.54   38.04
   2  16   7   50.36   27.19
  -2 -16   8   12.56   32.47
  -2 -16   8  -19.64   35.75
   2  16   8   -6.94   25.27
   2 -16  -8   64.84   44.35
  -2 -16   9  281.17   47.47
   2  16   9  297.22   37.77
  -2 -16   9  269.11   46.00
   2 -16  -9  259.76   51.74
   2 -16 -10  103.58   45.92
  -2 -16  10    8.75   36.13
   2  16  10   61.08   27.11
  -2 -16  10   56.09   36.53
  -2 -16  11  188.84   42.76
  -2 -16  11  184.25   44.81
   2  16  11  107.36   29.12
   2 -16 -11  148.31   47.53
  -2 -16  12   16.37   32.33
  -2 -16  12   62.52   38.90
   2 -16 -12   69.45   42.94
   2  16  12   26.10   24.87
   2  16  13   40.16   26.22
  -2 -16  13  116.89   41.57
   2 -16 -13  174.85   45.58
  -2 -16  13   88.60   35.67
   2 -16 -14   17.67   37.99
  -2 -16  14  -44.33   39.96
  -2 -16  14   16.32   29.54
   2  16  14   49.28   27.26
   2 -16 -15   38.85   36.40
  -2 -16  15   -7.90   28.84
   2  16  15  -36.53   25.64
   2 -16 -16   50.51   36.86
  -2 -16  16   23.59   24.20
  -2 -17 -14    8.19   42.10
   2 -17  14   -6.19   29.84
   2 -17  13    4.79   29.16
  -2  17  13   34.27   34.32
  -2 -17 -13  -76.19   41.54
  -2  17  12   36.98   30.05
  -2 -17 -12   14.76   41.03
   2 -17  12   52.58   32.81
  -2 -17 -11   79.59   46.87
   2 -17  11    6.19   28.26
  -2  17  11    3.99   28.05
   2 -17  11   78.28   35.50
  -2 -17 -10   21.97   40.77
   2 -17  10   34.70   31.49
   2 -17  10   41.00   28.87
  -2  17  10   58.33   34.79
   2 -17   9  158.59   33.29
  -2 -17  -9  111.61   46.85
  -2  17   9  124.77   37.89
   2 -17   9   97.85   37.38
  -2 -17  -8   55.31   47.20
   2 -17   8  106.85   29.55
  -2  17   8   46.83   31.23
   2 -17   8    5.39   34.51
  -2 -17  -7    2.36   43.53
   2 -17   7   10.36   34.92
  -2  17   7   41.32   28.84
   2 -17   7  108.65   28.47
   2 -17   6   59.48   25.44
  -2 -17  -6  -23.02   45.27
   2 -17   6  -15.89   37.58
  -2  17   6    4.01   26.95
   2 -17   5  151.69   42.08
  -2 -17  -5  209.70   55.73
   2 -17   5  181.62   27.59
  -2  17   5  183.84   34.11
   2 -17   4   68.39   39.51
  -2  17   4   18.86   24.79
  -2 -17  -4   74.72   48.81
   2 -17   4   46.91   20.00
   2 -17   3  136.14   23.19
  -2 -17  -3  157.17   49.80
   2 -17   3  192.39   48.31
  -2 -17  -3   48.53   25.34
  -2  17   3   89.03   26.79
  -2 -17  -2   30.79   26.95
  -2 -17  -2    3.24   41.97
   2 -17   2   38.23   37.68
  -2  17   2   84.68   23.80
   2 -17   2   21.38   15.93
  -2  17   1    8.62   20.13
   2 -17   1   29.01   39.52
  -2 -17  -1  -12.30   42.90
  -2 -17  -1    2.51   25.97
  -2 -17   0  -41.18   38.55
  -2  17   0  -17.59   20.55
  -2 -17   0   26.48   27.42
  -2 -17   1   60.59   31.57
  -2 -17   1   11.10   44.08
   2 -17  -1   49.39   42.05
  -2  17  -1   39.93   18.67
  -2 -17   2   27.52   41.00
  -2 -17   2    4.36   28.98
   2 -17  -2   88.95   41.95
   2  17   2   25.38   19.15
  -2  17  -2   19.12   16.14
  -2 -17   3  115.79   35.28
   2  17   3   89.21   25.26
  -2 -17   3   72.04   44.49
   2 -17  -3  124.10   46.10
  -2  17  -3  105.36   20.14
  -2 -17   4   15.45   31.97
  -2  17  -4   37.59   16.09
   2 -17  -4    2.88   36.89
   2  17   4  -17.41   39.42
  -2 -17   4   50.46   38.64
   2  17   4   71.59   26.85
   2  17   5  177.89   32.93
   2  17   5  100.96   36.94
  -2 -17   5  227.72   41.45
  -2 -17   5  248.18   52.62
  -2  17  -5  159.48   21.01
  -2 -17   6   -2.59   33.14
   2  17   6   39.96   27.58
  -2 -17   6   82.46   43.05
   2 -17  -6   72.17   39.70
   2 -17  -7  116.87   44.15
  -2 -17   7   67.80   34.91
  -2 -17   7   33.79   37.56
   2  17   7   67.05   27.57
  -2 -17   8    8.72   34.35
  -2 -17   8   89.64   40.03
   2 -17  -8   24.77   40.32
   2  17   8   60.00   29.29
  -2 -17   9  106.01   39.12
   2 -17  -9  105.42   46.01
  -2 -17   9  106.99   42.59
   2  17   9   63.33   28.19
  -2 -17  10   35.37   36.62
   2 -17 -10   54.63   42.68
   2  17  10   16.97   25.37
  -2 -17  10   -3.43   34.75
  -2 -17  11   91.57   41.96
   2 -17 -11   59.35   41.40
  -2 -17  11  -16.24   38.09
   2  17  11   64.30   27.06
   2 -17 -12   37.36   40.75
  -2 -17  12   17.71   36.02
  -2 -17  12  -18.20   33.67
   2  17  12  -21.93   26.17
   2 -17 -13   29.18   37.45
   2  17  13    4.35   26.66
  -2 -17  13  -52.52   38.54
   2 -17 -14   20.28   37.06
  -2 -17  14   -0.68   30.46
   2  17  14   57.13   27.90
   2 -17 -15  103.84   41.51
  -2 -17  15   51.49   31.43
   2  17  15   64.71   27.44
   2 -18  13    5.95   28.32
  -2  18  12  -11.21   28.32
  -2  18  11  148.82   36.66
   2 -18  11  155.55   34.27
  -2 -18 -10   81.20   50.43
   2 -18  10   -8.95   27.30
  -2  18  10   14.94   29.36
   2 -18  10   26.55   34.50
  -2 -18  -9   62.66   43.32
   2 -18   9  -14.54   34.63
   2 -18   9   21.74   27.90
  -2  18   9   36.53   29.81
  -2  18   8   61.32   32.58
   2 -18   8   51.48   27.22
   2 -18   8   61.00   41.83
  -2 -18  -8   22.22   43.30
   2 -18   7  167.01   44.84
  -2 -18  -7  138.55   50.10
  -2  18   7  187.93   37.26
   2 -18   7   84.19   27.72
  -2 -18  -6   36.43   46.62
   2 -18   6   71.66   38.91
   2 -18   6   95.43   26.13
  -2  18   6   62.89   28.25
   2 -18   5   72.19   40.27
  -2  18   5   31.17   26.99
  -2 -18  -5  105.83   50.67
   2 -18   5   35.13   22.20
  -2 -18  -4   46.33   46.45
   2 -18   4   32.97   42.81
  -2  18   4   24.63   24.64
   2 -18   3  181.32   47.07
  -2  18   3  102.14   27.20
  -2 -18  -2   54.63   44.57
   2 -18   2   70.31   44.43
  -2  18   2   59.06   23.29
   2 -18   1  197.83   50.04
  -2 -18  -1  102.76   50.40
  -2  18   1   77.59   23.03
  -2 -18   0   40.60   28.84
   2 -18   0   58.44   45.20
  -2  18   0   59.17   21.76
  -2 -18   0  -34.54   43.45
   2 -18  -1   57.31   43.61
  -2 -18   1  112.02   33.32
  -2 -18   1   52.72   45.09
  -2  18  -1   47.97   19.88
  -2 -18   2   -9.39   40.15
   2 -18  -2    4.97   42.47
  -2  18  -2    0.27   16.24
  -2 -18   2   46.11   32.87
  -2 -18   3  104.71   33.01
  -2 -18   3   91.50   44.57
   2 -18  -3   26.15   40.71
  -2 -18   4   15.90   31.74
  -2 -18   4   12.07   40.17
   2 -18  -4  -10.64   45.98
  -2 -18   5   -1.68   31.74
   2 -18  -5   62.94   46.70
  -2 -18   5  107.57   47.65
   2 -18  -6   74.73   47.22
  -2 -18   6   70.94   33.89
  -2 -18   6  140.45   48.47
   2  18   6   50.72   28.69
   2  18   7  123.38   32.62
  -2 -18   7  119.50   38.44
   2 -18  -7  167.73   54.65
  -2 -18   7   40.95   42.15
   2 -18  -8   59.02   44.61
  -2 -18   8   31.22   39.00
   2  18   8   82.97   29.98
  -2 -18   8   61.94   33.65
  -2 -18   9   76.18   41.85
   2 -18  -9   47.77   44.53
  -2 -18   9  -25.36   41.76
   2  18   9  120.52   32.98
   2 -18 -10  -18.52   42.81
  -2 -18  10   36.78   34.88
  -2 -18  10   -6.41   37.97
   2  18  10   13.86   28.93
  -2 -18  11   30.69   38.30
  -2 -18  11   96.02   38.35
   2  18  11   68.87   30.06
   2 -18 -11  139.73   52.23
   2 -18 -12   12.65   39.64
   2  18  12    1.74   25.24
  -2 -18  12   48.97   43.06
  -2 -18  12   19.50   34.34
   2  18  13   16.65   24.39
   2 -18 -13   55.34   36.76
  -2 -18  13   25.30   34.43
  -2 -18  14  -43.42   31.19
   2 -18 -14  117.61   38.32
   2 -19  12   41.86   24.93
   2 -19  11   22.49   28.12
  -2  19  11    7.70   27.22
   2 -19  10   18.30   26.80
  -2  19  10    3.15   28.16
   2 -19   9  -32.89   29.37
  -2  19   9   17.59   25.73
  -2  19   8   21.96   29.07
  -2  19   7   99.06   31.79
  -2 -19  -6   31.81   46.30
  -2  19   6   61.76   30.16
  -2 -19  -5   62.60   49.44
   2 -19   5   77.56   44.57
  -2  19   5   45.53   27.86
  -2 -19  -4   35.52   47.52
   2 -19   4  -32.46   40.28
  -2  19   4   42.70   26.71
  -2 -19  -3   36.40   44.29
   2 -19   3  135.36   49.13
  -2  19   3   29.37   24.31
   2 -19   2   61.18   46.63
  -2 -19  -2   70.40   46.10
  -2  19   2   41.61   23.72
  -2 -19  -1    4.69   46.69
   2 -19   1   72.33   46.57
  -2  19   1    8.47   21.38
  -2 -19   0   37.42   46.39
   2 -19   0  -68.50   49.15
   2 -19  -1   72.01   45.18
  -2 -19   1   -3.02   42.83
  -2 -19   2  -25.65   44.53
   2 -19  -2   64.30   52.16
  -2 -19   3   43.58   47.31
   2 -19  -3   35.69   45.31
  -2 -19   3   65.30   33.45
  -2 -19   4   40.46   31.07
  -2 -19   4   39.78   44.92
   2 -19  -4   -8.98   45.89
  -2 -19   5   34.69   35.97
  -2 -19   5    5.83   40.28
   2 -19  -5    0.16   46.24
  -2 -19   6   12.42   32.79
  -2 -19   6    6.69   38.26
  -2 -19   7   90.90   45.88
   2 -19  -7  156.34   51.82
  -2 -19   7   40.32   33.77
  -2 -19   8  -14.65   40.78
  -2 -19   8   13.49   37.63
   2 -19  -8   52.18   48.69
  -2 -19   9   41.84   34.55
   2 -19  -9  -28.61   45.66
  -2 -19   9   15.62   39.13
  -2 -19  10   20.40   33.95
   2 -19 -10   26.24   45.41
  -2 -19  11   49.61   37.67
   2  19  11    0.74   26.16
   2  19  12   -4.69   20.35
  -2  20   9   21.81   22.63
  -2  20   8  -28.04   26.82
  -2  20   6   37.12   28.30
  -2  20   5   22.22   26.58
  -2 -20   6   52.12   33.60
  -2 -20   7   -2.71   34.42
  -2 -20   8   32.72   32.03
  -2 -20   9   47.13   30.89
  -3   0   0    3.46   11.55
  -3   0   0   -9.86   13.19
   3   0   0   -2.79   10.94
   3   0   0   -5.03   17.05
  -3   0  -1  896.80   28.33
  -3   0   1  928.27   29.09
   3   0   1  907.04   30.95
   3   0  -1  819.69   25.75
   3   0  -1  975.42   34.79
  -3   0   1  838.67   25.85
   3   0   1  872.86   25.08
  -3   0  -1  860.69   26.60
  -3   0  -2  507.74   22.50
  -3   0  -2  516.58   22.23
  -3   0   2  505.39   22.24
   3   0  -2  498.58   23.94
  -3   0   2  523.68   26.10
   3   0   2  505.19   24.57
   3   0   2  516.08   21.09
   3   0  -2  527.38   30.29
  -3   0  -3  409.11   20.99
   3   0  -3  389.59   31.53
   3   0   3  392.16   23.87
   3   0  -3  363.30   22.08
  -3   0   3  397.61   21.13
  -3   0   3  412.77   26.64
   3   0   3  406.91   20.98
  -3   0  -3  411.54   20.84
   3   0   4   83.30   16.50
   3   0  -4   86.96   17.78
  -3   0  -4   76.18   15.12
  -3   0   4   50.10   14.69
   3   0  -4   76.14   27.48
  -3   0   4   91.18   20.92
  -3   0  -4  103.91   15.69
   3   0   4  103.65   15.07
   3   0   5  123.37   17.38
  -3   0   5  132.93   22.26
  -3   0   5  144.92   10.09
   3   0  -5  114.73   19.07
  -3   0   5  133.73   16.66
   3   0  -5  137.60   32.90
  -3   0  -5  143.09   16.02
   3   0   5  105.03   15.85
   3   0   6  175.47   19.99
   3   0  -6  153.28   33.38
  -3   0   6  186.27   25.60
  -3   0   6  169.56   18.51
  -3   0  -6  162.83   18.10
   3   0   7  165.14   21.11
  -3   0   7   97.84   24.31
   3   0  -7  134.34   36.14
  -3   0  -7  145.08   18.70
  -3   0   7  109.36   18.93
   3   0   7  128.75   20.61
  -3   0   8  320.85   25.56
  -3   0   8  310.59   33.26
  -3   0   8  303.17   24.96
  -3   0  -8  366.13   25.19
   3   0   8  368.93   23.92
   3   0   8  362.34   26.76
   3   0   9   60.82   17.72
  -3   0   9   57.48   17.95
  -3   0  -9   92.69   18.54
  -3   0   9   46.95   17.18
  -3   0   9   26.99   22.38
   3   0  -9   71.28   14.41
   3   0   9   71.02   17.68
   3   0  10  123.94   20.78
  -3   0  10  106.04   20.56
  -3   0 -10  131.02   21.53
  -3   0  10  128.22   21.36
   3   0  10  105.93   18.45
   3   0 -10  108.40   16.26
  -3   0  10  112.87   29.73
  -3   0  11  839.63   40.55
   3   0 -11  947.33   33.94
  -3   0  11  881.05   41.92
  -3   0  11  918.38   56.15
  -3   0 -11  991.62   42.45
   3   0  11  853.48   35.66
   3   0  11  862.71   39.67
  -3   0  12   40.80   20.15
   3   0 -12   14.78   14.38
  -3   0  12   30.97   17.64
  -3   0 -12   -4.16   18.07
   3   0  12   41.30   18.28
  -3   0  12    9.69   30.71
   3   0  12   54.90   23.30
   3   0  13  141.56   22.12
   3   0 -13  117.23   19.68
  -3   0  13   98.12   22.76
  -3   0  13  154.93   25.85
  -3   0  13  150.54   36.49
   3   0  13  116.75   24.38
   3   0 -14  125.15   20.60
  -3   0  14  112.08   24.05
  -3   0  14  122.15   35.80
  -3   0  14  149.80   27.03
   3   0  14   84.06   22.03
   3   0 -15  547.66   33.99
   3   0  15  520.20   35.49
  -3   0  15  521.31   39.69
  -3   0  15  433.99   36.03
   3   0 -16  248.12   27.18
  -3   0  16  212.35   29.07
  -3   0  16  208.40   30.23
   3   0  16  190.84   26.47
  -3   0  17  102.61   27.99
  -3   0  17  106.46   27.20
   3   0 -17  118.40   23.31
   3   0  17  104.30   23.52
   3   0  18  -10.08   23.43
  -3   0  18  -18.44   25.28
  -3   0  18   12.00   20.86
   3   0 -18    2.84   19.91
   3   0  18  -13.85   22.56
   3   0  19   79.89   30.24
   3   0 -19   68.96   24.46
  -3   0  19   80.84   28.75
  -3   0  19   81.28   25.57
   3   0  19  118.95   27.01
   3   0  20   38.39   27.76
   3   0 -20   17.82   22.57
  -3   0  20   17.46   24.35
  -3   0  20   33.35   24.04
   3   0  20  -41.68   26.03
   3   0  21   55.92   30.27
   3   0 -21   30.62   23.63
  -3   0  21   -9.75   24.01
  -3   0  21   13.37   24.60
   3   0  21   41.00   26.69
   3   0  22   24.24   25.23
   3   0  22    0.72   26.75
  -3   0  22  -20.56   26.65
  -3   0  22    1.92   24.05
   3   0 -22    3.28   23.14
  -3   0  23  258.80   36.89
  -3   0  23  163.66   34.66
   3   0  23  239.73   35.80
   3   0  23  308.38   41.91
   3   0  24   19.94   31.17
  -3   0  24  -13.13   23.41
  -3   0  24   10.01   25.49
   3   0  24    0.12   27.10
  -3   0  25   17.47   27.06
  -3   0  25   65.02   30.21
   3   0  25   81.02   33.85
  -3   0  26   -2.03   20.97
  -3   0  26   11.37   24.82
  -3   1  26  -18.97   24.11
  -3   1  25   13.81   27.13
   3  -1  25   16.39   30.19
  -3   1  25   45.21   27.67
   3  -1  24   35.08   33.70
  -3   1  24   95.03   33.07
  -3   1  24   46.47   25.78
   3  -1  24   55.85   30.03
   3  -1  23    3.30   31.09
  -3   1  23    9.08   25.23
  -3   1  23  -13.49   24.05
   3  -1  23    8.08   26.06
  -3   1  22   14.94   23.07
  -3   1  22    7.97   26.80
   3  -1  22   23.30   25.52
   3   1 -21  155.92   27.59
  -3   1  21  151.66   28.10
  -3   1  21  179.59   35.57
   3  -1  21  191.38   32.84
   3   1 -20   -2.34   20.53
  -3   1  20   15.15   22.22
  -3   1  20   28.98   27.13
   3  -1  20  -36.04   24.74
  -3   1  19   77.97   30.22
  -3   1  19   72.77   25.17
   3   1 -19   22.38   20.47
   3  -1  19   60.68   25.45
   3  -1  18   -2.74   22.50
  -3   1  18   25.78   20.69
  -3   1  18   45.49   29.11
   3   1 -18   50.65   21.71
  -3   1  17  202.08   35.17
   3   1 -17  254.44   27.19
  -3   1  17  168.76   27.64
   3  -1  17  194.40   27.95
  -3   1  16   79.12   27.37
   3   1 -16   90.62   20.10
  -3   1  16   91.89   22.59
   3  -1  16   88.49   24.74
  -3   1  15  421.22   37.83
  -3   1  15  424.93   34.93
   3  -1  15  439.78   33.29
  -3   1  15  473.03   53.57
   3   1 -14   14.39   15.65
  -3   1  14  -12.85   18.11
  -3   1  14   15.16   23.14
  -3   1  14   15.96   33.21
   3  -1  14   16.69   19.10
  -3   1  13  269.41   27.41
  -3   1  13  340.94   34.00
   3   1 -13  316.77   23.19
   3  -1  13  336.02   27.75
  -3   1  13  315.89   41.06
  -3  -1 -12  132.07   22.30
   3   1 -12  141.06   16.95
  -3   1  12  138.23   22.12
  -3   1  12  119.85   33.96
  -3   1  12  188.40   28.25
   3  -1  12  127.72   20.71
  -3   1  11  207.03   24.86
   3   1 -11  231.54   18.89
  -3   1  11  226.74   35.12
  -3  -1 -11  225.47   23.53
  -3   1  11  247.17   28.28
   3  -1  11  192.37   22.16
  -3  -1 -10   17.70   16.51
  -3   1  10   11.01   17.16
   3   1 -10   23.72   10.98
  -3   1  10   35.61   20.81
   3  -1  10   27.09   16.67
  -3   1  10   -0.09   24.54
   3   1  -9  472.91   19.48
   3  -1   9  415.94   25.91
  -3   1   9  417.74   29.52
  -3   1   9  451.78   38.01
  -3   1   9  438.15   32.40
  -3  -1  -9  435.30   27.24
   3  -1   9  440.90   28.23
   3  -1   8   75.99   19.80
  -3   1   8   91.23   19.94
  -3   1   8   72.00   24.18
  -3   1   8   99.15   21.83
  -3  -1  -8   85.38   16.65
   3  -1   8   69.93   15.80
   3  -1   7 1558.33   41.86
  -3   1   7 1552.76   53.71
   3   1  -7 1696.49   68.97
  -3  -1  -7 1548.58   40.42
  -3   1   7 1518.64   48.49
   3  -1   7 1459.12   39.54
   3  -1   7 1573.50   43.26
   3  -1   6   98.58   15.32
   3   1  -6   80.92   35.05
   3  -1   6   86.51   17.47
  -3   1   6   93.82   21.41
  -3   1   6   90.41   20.52
   3  -1   6   77.47   17.45
  -3  -1  -6   75.67   15.11
  -3   1   6   87.84    8.54
   3  -1   5   53.59   13.61
  -3  -1  -5   73.12   16.03
   3  -1   5   53.87   14.96
   3   1  -5   76.03   31.28
  -3  -1  -5   73.76   15.12
  -3   1   5   44.15    9.80
  -3   1   5   68.29   17.61
   3   1  -5   67.51   15.97
  -3   1   5   42.96   18.38
  -3   1   5   50.73    9.79
   3  -1   5   53.88   16.07
  -3  -1  -4  245.52   19.71
   3  -1   4  228.27   19.46
   3   1  -4  274.37   33.94
  -3   1   4  249.09   13.23
  -3   1   4  249.32   20.63
   3   1  -4  262.00   19.64
  -3   1   4  249.67   21.19
  -3  -1  -4  258.67   17.98
   3  -1   4  227.45   17.73
  -3  -1  -3  797.34   27.13
  -3   1   3  727.19   29.13
   3  -1   3  692.69   26.62
   3   1  -3  681.38   39.12
  -3   1   3  744.08   27.53
   3   1  -3  771.80   26.38
   3  -1   3  689.28   25.23
   3   1  -2  248.11   28.55
  -3  -1  -2  262.23   19.04
  -3   1   2  278.59   19.21
  -3   1   2  263.68   19.44
   3   1  -2  257.21   17.36
   3  -1   2  263.09   16.89
   3  -1   2  288.73   19.32
  -3  -1  -1   71.03   14.23
   3  -1   1   63.59   16.20
  -3  -1  -1   64.86   16.02
   3   1  -1   57.16   20.71
  -3   1   1   33.60   12.54
   3   1  -1   28.41   10.84
  -3   1   1   46.18   12.09
   3  -1   1   42.13   11.26
  -3   1   0  264.09   17.67
  -3  -1   0  298.21   20.03
   3  -1   0  277.48   20.53
   3   1   0  307.19   24.73
   3  -1   0  288.35   18.67
   3   1   0  278.03   16.24
  -3   1   0  284.45   18.52
  -3  -1   0  285.57   16.44
  -3   1  -1   42.08   13.39
   3  -1  -1   60.77   17.32
  -3   1  -1   45.04   12.34
   3   1   1   69.94   19.65
   3  -1  -1   54.94   13.91
  -3  -1   1   47.20   15.97
  -3  -1   1   54.87   11.79
   3   1   1   68.28   12.14
  -3   1  -2  269.92   17.15
   3   1   2  279.82   22.70
  -3  -1   2  275.36   23.13
   3  -1  -2  268.85   19.58
  -3  -1   2  241.39   15.49
   3  -1  -2  264.99   23.36
   3   1   2  263.48   16.85
  -3   1  -2  267.79   17.58
  -3   1  -2  225.69   17.53
   3  -1  -3  769.29   34.03
   3   1   3  662.14   27.98
   3  -1  -3  698.17   29.02
  -3   1  -3  634.31   26.54
   3   1   3  747.30   25.83
  -3  -1   3  766.33   23.84
  -3   1  -3  736.34   25.11
  -3  -1   3  778.65   34.66
  -3   1  -3  706.18   25.99
   3   1   4  265.31   18.94
   3  -1  -4  216.70   20.41
   3   1   4  210.78   19.94
   3  -1  -4  250.80   29.18
  -3   1  -4  240.65   17.59
  -3  -1   4  241.12   16.56
  -3  -1   4  254.63   27.80
   3  -1  -5   70.62   27.08
   3   1   5   99.78   17.26
  -3   1  -5   80.90   15.62
   3  -1  -5   51.67   18.78
  -3  -1   5   75.37   14.12
  -3  -1   5   93.44   25.63
  -3  -1   6   89.29   26.51
   3   1   6   71.94   18.71
   3  -1  -6   73.57   20.44
  -3  -1   6   80.66   14.16
  -3   1  -6   74.77   16.64
   3  -1  -6  115.45   30.65
   3   1   7 1422.41   41.71
  -3  -1   7 1463.54   48.45
  -3  -1   7 1437.00   59.43
  -3   1  -7 1605.52   43.76
  -3  -1   7 1572.44   41.84
  -3  -1   8  120.78   23.56
   3   1   8   63.02   17.46
  -3  -1   8   94.54   29.20
  -3   1  -8   66.14   16.77
  -3  -1   8   61.42   16.54
   3   1   9  489.73   28.14
  -3  -1   9  399.28   27.78
  -3  -1   9  477.42   32.74
  -3   1  -9  463.25   29.02
  -3  -1   9  393.34   40.31
   3   1   9  478.90   26.73
   3   1  10   31.53   18.44
  -3  -1  10   15.31   18.36
  -3   1 -10   12.18   17.86
  -3  -1  10   12.98   16.21
   3  -1 -10    3.37   14.19
   3   1  10   19.32   14.61
  -3  -1  10   24.40   29.68
   3  -1 -11  221.78   22.16
  -3  -1  11  194.10   26.64
  -3  -1  11  201.85   38.39
  -3  -1  11  237.06   25.82
   3   1  11  170.11   21.48
  -3   1 -11  170.25   23.66
   3   1  11  201.83   22.88
   3  -1 -12  135.86   20.45
  -3  -1  12  158.36   23.74
  -3  -1  12  136.81   24.84
   3   1  12  179.51   22.04
  -3  -1  12  136.82   35.56
   3   1  12  156.48   22.81
  -3  -1  13  272.13   30.72
   3   1  13  309.91   30.65
   3  -1 -13  318.17   28.28
  -3  -1  13  341.03   30.15
  -3  -1  13  308.67   48.38
   3   1  13  291.78   25.59
   3   1  14    8.86   19.15
   3  -1 -14    2.89   17.27
  -3  -1  14  -10.89   22.32
  -3  -1  14   25.25   20.30
   3   1  14   24.16   18.87
   3  -1 -15  472.60   33.97
  -3  -1  15  418.07   39.23
  -3  -1  15  415.16   35.72
   3   1  15  396.88   31.62
   3   1  15  431.16   35.59
   3  -1 -16   56.66   22.13
   3   1  16  101.66   26.94
  -3  -1  16  107.12   28.07
  -3  -1  16  114.90   26.10
   3   1  16   73.38   23.31
   3  -1 -17  249.28   31.32
  -3  -1  17  234.17   31.24
   3   1  17  261.00   29.43
  -3  -1  17  233.04   33.19
   3   1  17  283.07   32.66
   3   1  18    5.24   25.33
  -3  -1  18   12.76   26.66
   3  -1 -18  -10.63   22.06
  -3  -1  18   30.73   23.79
   3   1  18    7.52   22.16
   3   1  19   35.83   26.97
   3  -1 -19   41.97   24.74
  -3  -1  19   31.68   25.91
  -3  -1  19   82.25   27.04
   3   1  19   40.08   24.77
   3   1  20   -3.59   27.56
   3  -1 -20   -0.02   22.79
  -3  -1  20   42.00   27.73
  -3  -1  20   12.08   26.66
   3   1  20   46.28   24.62
   3   1  21  184.60   30.55
  -3  -1  21  235.58   36.41
   3  -1 -21  133.10   30.26
  -3  -1  21  219.92   36.05
   3   1  21  214.47   35.68
   3   1  22   43.19   29.53
   3  -1 -22   21.77   25.37
  -3  -1  22   34.46   28.38
  -3  -1  22    6.65   24.68
   3   1  22   -6.78   24.36
   3   1  23   49.43   32.86
  -3  -1  23  -38.11   27.13
   3   1  23   -6.95   26.06
   3   1  24   52.32   34.38
  -3  -1  24    3.29   24.15
  -3  -1  24   34.77   27.88
   3   1  24   50.85   27.56
  -3  -1  25   44.64   27.04
  -3  -1  25   11.19   28.00
   3   1  25   55.74   29.13
  -3  -1  26    7.37   27.10
  -3   2  25   98.97   36.32
  -3   2  24    8.61   28.33
  -3   2  24   58.57   27.43
   3  -2  24   14.62   27.41
  -3   2  23   57.34   33.83
  -3   2  23   93.61   26.95
   3  -2  23   65.07   27.40
  -3   2  22    1.87   28.50
  -3   2  22   40.13   22.11
   3  -2  22   -7.50   26.96
   3   2 -21  253.34   29.32
  -3   2  21  289.84   31.44
  -3   2  21  240.42   40.48
   3  -2  21  327.81   38.24
  -3   2  20   53.69   21.63
  -3   2  20   52.99   31.43
   3  -2  20    4.48   23.52
  -3   2  19   12.94   18.91
  -3   2  19    6.62   26.74
   3  -2  19   11.09   25.98
  -3   2  18   73.52   22.05
  -3   2  18   91.56   31.25
   3  -2  18   45.64   23.59
  -3   2  17  251.23   28.41
  -3   2  17  209.95   35.82
   3  -2  17  207.61   29.34
  -3   2  16  196.74   25.04
  -3   2  16  212.18   34.16
   3  -2  16  223.13   30.06
  -3   2  15   88.80   21.95
  -3   2  15   64.45   36.84
  -3   2  15   53.96   26.93
   3  -2  15  136.68   24.94
  -3   2  14   31.52   25.02
  -3   2  14   83.04   22.69
  -3   2  14   82.03   34.43
   3  -2  14   93.77   21.60
  -3   2  13  284.52   27.32
  -3  -2 -13  359.21   31.09
  -3   2  13  284.44   33.78
   3  -2  13  305.23   27.15
  -3   2  13  332.42   42.05
  -3   2  12   34.67   29.74
  -3   2  12   60.66   25.12
  -3  -2 -12   49.15   19.51
  -3   2  12   71.77   19.71
   3  -2  12   48.51   18.33
  -3   2  11  484.56   30.57
  -3  -2 -11  522.83   31.13
  -3   2  11  536.20   38.46
  -3   2  11  512.50   42.15
   3  -2  11  509.35   30.68
  -3   2  10   82.97   18.76
  -3  -2 -10   64.57   17.19
  -3   2  10   86.13   24.11
  -3   2  10   87.01   28.05
   3  -2  10   47.64   16.77
   3  -2   9  474.93   26.91
  -3   2   9  455.70   28.86
   3   2  -9  520.18   17.70
  -3   2   9  441.53   35.58
  -3  -2  -9  507.33   27.35
  -3   2   9  455.41   36.08
   3  -2   9  472.20   27.08
   3  -2   8  262.66   21.61
   3   2  -8  245.01   11.32
  -3   2   8  256.54   23.20
   3  -2   8  220.71   21.05
  -3   2   8  205.94   26.37
  -3  -2  -8  260.10   21.20
  -3   2   8  223.63   28.67
  -3   2   7  510.64   32.05
   3   2  -7  548.36   48.89
  -3  -2  -7  487.74   24.75
   3  -2   7  416.86   24.45
  -3   2   7  506.53   32.43
   3  -2   7  545.03   26.25
   3   2  -6  235.88   41.48
  -3   2   6  284.37   24.56
  -3   2   6  304.12   19.34
  -3   2   6  273.49   14.48
  -3   2   6  246.39   26.93
  -3  -2  -6  240.85   18.80
   3  -2   6  256.78   21.44
  -3  -2  -6  271.55   21.46
   3  -2   6  256.09   20.15
   3  -2   6  244.29   22.10
   3   2  -5  488.59   45.12
  -3   2   5  381.07   22.14
   3   2  -5  405.53   22.27
  -3   2   5  383.91   27.08
   3  -2   5  408.38   23.37
  -3  -2  -5  370.83   21.24
  -3   2   5  409.86   24.77
  -3   2   5  393.32   18.27
   3  -2   5  374.81   21.84
   3  -2   5  409.03   24.27
  -3  -2  -5  426.82   23.55
   3  -2   4   18.99   11.45
  -3   2   4   23.64   12.34
   3  -2   4   15.02   13.55
  -3  -2  -4   22.56   13.59
   3   2  -4   22.58   12.74
   3   2  -4   49.50   28.61
  -3   2   4   58.49   18.07
  -3   2   4   26.73   11.96
   3  -2   4   16.20   13.69
   3  -2   3  981.89   29.48
  -3  -2  -3 1015.30   30.96
   3   2  -3  992.01   46.69
  -3   2   3 1008.32   29.19
  -3   2   3 1015.68   27.35
   3   2  -3  992.94   27.09
  -3   2   3 1000.30   35.52
   3  -2   3 1010.16   29.97
   3   2  -2  486.72   36.46
   3  -2   2  484.67   22.24
  -3  -2  -2  449.28   23.13
  -3   2   2  501.30   20.40
  -3   2   2  519.01   25.04
  -3   2   2  507.09   22.12
   3   2  -2  482.63   18.63
   3  -2   2  489.67   22.27
  -3  -2  -1 2061.33   43.52
  -3   2   1 1997.06   35.10
   3  -2   1 2095.76   38.85
   3  -2   1 1947.26   40.20
  -3   2   1 2045.94   41.96
   3   2  -1 1998.09   32.89
   3   2  -1 1927.99   54.53
  -3   2   1 2126.98   39.27
  -3  -2   0  273.22   16.44
  -3   2   0  290.42   16.53
   3  -2   0  276.98   19.21
   3  -2   0  267.98   18.41
   3   2   0  257.71   26.90
  -3   2   0  319.44   19.39
  -3  -2   0  276.90   22.49
   3   2   0  276.81   15.11
  -3   2  -1 1999.84   35.21
   3   2   1 1815.26   45.95
  -3  -2   1 2058.04   48.10
   3  -2  -1 1964.75   43.15
   3  -2  -1 1949.48   39.25
  -3   2  -1 2076.02   36.74
  -3   2  -1 1909.53   39.23
   3   2   1 2036.31   35.34
  -3  -2   1 1974.40   32.66
   3  -2  -2  479.77   26.52
   3  -2  -2  519.14   25.33
   3   2   2  519.15   28.27
  -3  -2   2  529.00   31.06
  -3   2  -2  547.20   21.92
  -3  -2   2  536.54   19.08
  -3   2  -2  401.57   21.29
  -3   2  -2  524.42   22.23
   3   2   2  523.66   20.98
   3  -2  -3  933.94   33.13
   3   2   3  870.14   33.04
  -3  -2   3  884.79   22.59
   3  -2  -3  868.11   34.56
  -3   2  -3  939.15   28.24
  -3  -2   3  806.45   39.48
  -3   2  -3  891.75   29.22
  -3   2  -4   15.60   12.72
   3  -2  -4    6.05   19.39
   3   2   4   12.53   16.69
   3  -2  -4   34.08   19.28
  -3   2  -4   25.34   12.88
  -3  -2   4    0.72    8.71
  -3  -2   4   13.58   23.07
   3   2   5  398.39   26.19
  -3  -2   5  362.24   36.03
  -3  -2   5  411.31   19.67
   3  -2  -5  321.24   27.17
  -3   2  -5  337.78   22.54
   3  -2  -5  411.76   32.33
   3   2   6  217.27   22.00
   3  -2  -6  275.33   31.72
  -3  -2   6  241.93   34.55
  -3  -2   6  236.81   14.96
  -3   2  -6  199.86   20.14
  -3  -2   6  257.30   17.69
  -3  -2   7  527.09   35.55
   3   2   7  458.95   26.80
  -3  -2   7  471.79   16.64
  -3  -2   7  546.74   44.37
  -3  -2   7  435.61   22.92
  -3   2  -7  507.93   28.89
  -3  -2   8  251.27   29.41
  -3  -2   8  293.16   40.12
  -3   2  -8  249.03   22.96
  -3  -2   8  261.54   21.26
   3   2   8  255.82   23.40
  -3  -2   8  202.27   10.01
   3   2   9  370.67   26.10
  -3  -2   9  348.42   31.85
  -3  -2   9  407.02   25.62
  -3   2  -9  383.41   27.39
  -3  -2   9  337.57   42.22
   3   2  10   51.74   19.33
  -3  -2  10   59.68   23.73
  -3   2 -10   68.49   20.15
  -3  -2  10   54.53   17.41
  -3  -2  10   39.27   31.87
   3   2  11  512.01   30.57
  -3  -2  11  450.98   35.99
   3  -2 -11  398.62   28.87
  -3   2 -11  457.73   33.48
  -3  -2  11  441.60   29.38
  -3  -2  11  432.46   50.15
  -3  -2  12   79.40   38.34
   3   2  12   22.89   18.48
  -3  -2  12   43.91   23.81
   3  -2 -12   10.09   17.86
  -3  -2  12   31.04   18.08
   3   2  12   36.34   17.26
   3   2  13  405.50   30.61
  -3  -2  13  350.97   36.50
   3  -2 -13  327.80   29.31
  -3  -2  13  344.82   29.43
   3   2  13  353.83   27.16
   3   2  14   65.90   23.24
  -3  -2  14   81.84   27.24
   3  -2 -14  103.18   24.65
  -3  -2  14   49.39   21.74
   3   2  14   81.56   20.49
   3   2  15   89.76   24.61
  -3  -2  15  125.11   30.44
  -3  -2  15  106.71   24.06
   3  -2 -15  132.24   27.12
   3   2  15   82.53   21.08
   3  -2 -16  224.49   30.37
  -3  -2  16  202.27   33.63
  -3  -2  16  172.01   27.69
   3   2  16  219.97   27.09
   3   2  16  257.34   31.58
  -3  -2  17  207.69   35.44
  -3  -2  17  228.41   31.14
   3  -2 -17  260.88   32.64
   3   2  17  211.74   28.61
   3   2  17  290.06   33.78
   3   2  18   55.75   27.23
  -3  -2  18  100.61   30.55
  -3  -2  18   57.45   25.72
   3   2  18   61.84   23.85
   3  -2 -18  100.89   27.59
   3   2  19   -5.27   28.21
  -3  -2  19   49.98   29.74
  -3  -2  19   20.44   23.72
   3  -2 -19   13.78   25.06
   3   2  19   24.51   23.04
   3  -2 -20   56.27   26.96
   3   2  20  -21.81   27.82
  -3  -2  20   34.61   30.19
  -3  -2  20    4.99   23.27
   3   2  20   33.52   23.73
   3  -2 -21  244.08   36.39
  -3  -2  21  239.85   38.02
  -3  -2  21  216.18   34.87
   3   2  21  282.19   35.35
   3   2  21  312.79   39.21
   3   2  22   19.90   29.62
  -3  -2  22   -7.64   26.55
  -3  -2  22   55.66   30.11
   3  -2 -22   16.28   26.67
   3   2  22   -8.11   25.67
  -3  -2  23   67.19   31.17
   3   2  23   63.38   31.25
   3  -2 -23   74.79   30.84
  -3  -2  23   60.23   28.11
   3   2  23   86.22   29.71
   3   2  24  104.44   34.83
  -3  -2  24   77.77   30.39
  -3  -2  24   17.76   29.09
   3   2  24   48.64   27.83
   3   2  25  164.55   38.47
  -3  -2  25  164.71   36.92
   3   2  25  144.58   31.41
  -3   3  25  -16.53   29.13
  -3   3  24   26.74   32.45
   3  -3  24   41.49   31.54
  -3   3  23    5.30   33.60
  -3   3  23   53.68   22.85
   3  -3  23   60.71   30.51
  -3   3  22  134.11   39.62
  -3   3  22   78.46   23.92
   3  -3  22  103.79   29.39
  -3   3  21   32.99   19.95
   3  -3  21   20.07   25.47
  -3   3  20    5.23   17.56
  -3   3  20   58.06   34.59
   3  -3  20   18.74   24.41
  -3   3  19   33.90   18.23
  -3   3  19   55.96   32.42
   3  -3  19   44.01   26.22
  -3   3  18    3.58   16.84
  -3   3  18   67.08   33.06
   3  -3  18   35.50   25.04
  -3   3  17  368.14   30.73
   3  -3  17  353.06   34.91
  -3   3  16  141.60   23.41
   3  -3  16  154.26   27.41
  -3   3  16  119.73   32.87
  -3   3  16  110.70   40.56
  -3   3  15   64.79   19.78
  -3   3  15  102.42   31.49
   3  -3  15  110.25   25.06
  -3   3  15  114.51   36.25
  -3   3  14  287.60   26.83
  -3   3  14  376.18   40.02
  -3   3  14  302.55   43.38
   3  -3  14  339.91   31.98
  -3   3  13  119.35   20.88
  -3  -3 -13  134.46   23.77
  -3   3  13  101.30   27.54
   3  -3  13  152.10   24.86
  -3   3  13  182.30   36.09
  -3   3  12   33.42   28.28
   3  -3  12   24.25   14.21
  -3   3  12   -8.69   22.61
  -3  -3 -12   27.33   20.82
   3  -3  12   43.09   18.18
  -3   3  12   45.69   17.94
   3  -3  11   52.40   16.15
  -3  -3 -11   62.75   18.71
  -3   3  11   29.00   24.17
   3  -3  11   56.55   19.03
  -3   3  11   33.10   16.78
  -3   3  11   76.34   28.18
   3  -3  10  118.72   16.56
  -3   3  10  126.76   20.16
   3  -3  10  140.02   20.40
  -3  -3 -10  133.22   19.08
  -3   3  10  100.09   24.41
  -3   3  10  113.48   27.19
  -3   3   9   42.93   16.15
  -3   3   9   76.88   24.72
  -3   3   9   92.75   25.19
  -3  -3  -9   83.23   16.49
   3  -3   9   55.96   16.83
   3  -3   9  104.87   16.15
  -3   3   8  443.29   25.24
   3  -3   8  506.93   27.87
  -3   3   8  494.49   35.94
  -3   3   8  508.41   31.96
  -3  -3  -8  528.47   25.92
   3  -3   8  512.57   26.39
  -3   3   7 1262.87   36.35
  -3   3   7 1214.48   40.20
   3   3  -7 1311.57   69.31
  -3   3   7 1259.26   37.58
  -3   3   7 1208.90   48.12
   3  -3   7 1172.85   37.56
  -3  -3  -7 1244.63   35.37
   3  -3   7 1251.61   36.92
   3   3  -6  319.32   44.08
  -3   3   6  297.30   21.73
  -3   3   6  304.97   18.08
  -3   3   6  302.41   29.20
   3  -3   6  293.29   21.57
  -3  -3  -6  304.99   20.28
  -3   3   6  322.02   22.98
   3  -3   6  314.29   20.61
  -3  -3  -6  320.76   22.45
   3   3  -5   34.48   34.00
   3  -3   5   13.35   15.01
  -3   3   5    1.49   12.86
  -3  -3  -5   29.38   14.32
  -3   3   5   38.65   13.39
   3   3  -5   25.54   11.66
  -3   3   5    7.22   20.01
   3  -3   5   31.25   14.79
   3  -3   5   34.67   13.45
  -3  -3  -4  144.32   18.13
   3  -3   4  142.81   15.80
   3   3  -4  168.86   14.52
   3   3  -4  152.93   37.04
  -3   3   4  153.12   23.01
   3  -3   4  136.10   17.47
  -3   3   4  149.17   13.62
  -3   3   4  137.90   16.69
   3  -3   4  180.46   19.26
   3  -3   3  757.96   27.16
  -3   3   3  735.91   29.94
  -3  -3  -3  768.94   28.76
   3   3  -3  746.88   45.18
  -3   3   3  730.04   21.06
   3   3  -3  728.37   22.20
  -3   3   3  723.97   32.14
   3  -3   3  774.15   27.53
   3  -3   3  755.28   26.43
   3  -3   2  586.53   22.57
   3   3  -2  627.39   42.54
  -3   3   2  661.69   20.10
  -3  -3  -2  682.98   27.98
  -3   3   2  656.54   29.14
   3   3  -2  662.79   19.36
  -3   3   2  673.28   31.03
   3  -3   2  684.25   26.50
  -3   3   1  280.61   14.98
   3  -3   1  294.80   17.44
  -3  -3  -1  264.94   21.88
  -3   3   1  273.78   21.73
   3  -3   1  287.46   20.35
  -3   3   1  254.15   20.37
   3   3  -1  277.55   13.94
   3   3  -1  247.24   30.03
  -3   3   0 1451.66   40.15
  -3   3   0 1299.87   35.47
   3  -3   0 1377.85   30.78
  -3  -3   0 1315.30   39.44
   3  -3   0 1385.66   37.97
  -3   3   0 1464.74   30.18
   3   3   0 1368.02   48.51
   3   3   0 1333.26   27.69
  -3   3   0 1398.42   28.81
  -3  -3   1  239.15   25.10
   3  -3  -1  274.51   17.04
  -3   3  -1  273.92   21.66
   3  -3  -1  281.07   21.52
   3   3   1  263.62   25.65
  -3   3  -1  261.49   19.00
  -3   3  -1  302.81   17.49
   3   3   1  281.43   16.14
   3   3   2  620.57   33.14
   3  -3  -2  586.87   28.82
  -3   3  -2  664.07   24.06
   3  -3  -2  594.20   24.19
  -3  -3   2  656.68   35.17
  -3   3  -2  647.31   28.52
  -3   3  -2  627.46   25.36
  -3  -3   2  651.42   19.09
   3  -3  -3  724.02   27.42
  -3  -3   3  726.02   18.74
   3   3   3  693.64   32.44
   3  -3  -3  687.43   33.81
  -3   3  -3  792.11   27.25
  -3  -3   3  745.31   39.91
  -3   3  -3  767.04   27.19
  -3  -3   4  139.18   28.23
  -3   3  -4  161.36   17.90
   3  -3  -4  175.45   21.54
   3   3   4  130.91   19.41
   3  -3  -4  138.63   23.13
  -3   3  -4  155.70   17.78
  -3  -3   4  145.88   11.20
   3  -3  -5   18.31   20.94
   3   3   5   38.82   17.90
   3  -3  -5   34.54   21.11
  -3   3  -5   30.80   15.05
  -3  -3   5   44.18   10.04
  -3  -3   5   37.52   27.13
   3   3   6  334.65   24.40
  -3   3  -6  395.51   25.04
   3  -3  -6  323.14   29.49
  -3  -3   6  363.81   37.64
  -3  -3   6  372.42   18.39
  -3  -3   6  358.59   20.77
   3  -3  -6  358.41   16.80
  -3  -3   7 1248.52   50.16
   3   3   7 1246.86   41.09
  -3  -3   7 1328.17   31.79
   3  -3  -7 1301.91   26.89
  -3  -3   7 1351.48   32.55
  -3   3  -7 1312.01   42.47
  -3  -3   7 1266.35   61.72
  -3  -3   8  535.04   37.73
   3   3   8  461.73   28.77
  -3  -3   8  512.52   19.71
  -3   3  -8  578.23   32.46
   3  -3  -8  485.73   16.95
  -3  -3   8  534.57   24.06
  -3  -3   8  456.55   45.37
  -3  -3   9   30.55    8.89
   3   3   9   33.90   17.04
  -3  -3   9   47.11   24.09
   3  -3  -9   50.71    9.16
  -3   3  -9   47.65   18.94
  -3  -3   9   47.01   14.43
  -3  -3   9   53.17   36.51
   3   3  10  111.30   21.20
  -3  -3  10  137.98   28.27
  -3   3 -10  118.31   21.47
  -3  -3  10  126.96   18.99
  -3  -3  10  117.79   37.87
   3  -3 -10   93.17    9.44
  -3  -3  11   71.26   35.39
  -3  -3  11   19.38   24.71
   3   3  11   21.52   17.76
   3  -3 -11   50.39    7.60
  -3   3 -11   35.34   20.04
  -3  -3  11   61.33   17.72
  -3  -3  12  -25.22   33.93
  -3  -3  12   24.68   24.42
  -3  -3  12   35.18   17.15
   3   3  12   42.29   18.86
   3  -3 -12   10.92    5.26
   3   3  13  117.34   22.65
  -3  -3  13  131.54   30.58
  -3  -3  13  118.07   21.65
   3  -3 -13  130.00   26.34
   3   3  14  348.88   30.57
  -3  -3  14  316.57   36.60
  -3  -3  14  333.21   29.74
   3  -3 -14  331.03   33.91
   3   3  15  131.41   26.17
   3  -3 -15   89.83   25.63
  -3  -3  15   77.31   21.49
  -3  -3  15  127.11   33.24
   3   3  16  155.28   27.33
   3  -3 -16  172.05   30.59
  -3  -3  16  172.97   33.53
  -3  -3  16  116.75   25.17
  -3  -3  17  273.77   30.31
   3   3  17  379.47   36.13
   3  -3 -17  305.40   36.71
  -3  -3  17  232.74   36.87
   3   3  17  284.44   30.18
   3   3  18   -4.98   24.96
  -3  -3  18    9.68   28.88
  -3  -3  18   17.82   22.66
   3  -3 -18   20.21   27.26
   3   3  18   51.21   23.43
   3   3  19   81.68   26.17
   3  -3 -19   87.68   30.40
  -3  -3  19   27.85   32.73
  -3  -3  19   62.34   24.86
   3   3  19   94.06   24.96
   3   3  20   53.41   28.44
  -3  -3  20   -9.84   28.62
  -3  -3  20   20.00   23.68
   3   3  20   -1.26   22.68
  -3  -3  21   33.55   29.37
   3   3  21   20.22   25.39
   3  -3 -21   -7.98   27.46
  -3  -3  21   45.93   24.31
   3   3  22   90.60   29.14
   3  -3 -22   80.60   32.88
  -3  -3  22  127.83   30.80
  -3  -3  22  168.72   38.85
   3  -3 -23   35.35   30.54
   3   3  23   19.37   27.89
  -3  -3  23   60.14   27.45
  -3  -3  23   41.11   32.08
   3   3  24  -12.59   28.73
  -3  -3  24   30.98   33.43
   3   3  25    2.89   30.26
  -3  -3  25   46.76   29.77
  -3   4  24   64.09   35.72
  -3   4  23   95.64   38.37
   3  -4  23  158.06   33.35
  -3   4  22   45.91   34.03
   3  -4  22   29.16   26.69
  -3   4  21  157.00   23.57
  -3   4  21  153.57   39.93
   3  -4  21  130.22   33.22
  -3   4  20   45.96   32.51
  -3   4  20   27.61   17.91
   3  -4  20   38.71   27.11
  -3   4  19   44.54   17.57
  -3   4  19    2.77   28.68
   3  -4  19   65.14   27.80
  -3   4  18   62.37   17.90
  -3   4  18   37.41   31.81
   3  -4  18   51.62   25.44
  -3   4  17   10.40   27.97
  -3   4  17  -22.64   37.20
  -3   4  17   37.11   18.26
   3  -4  17    8.70   24.00
  -3   4  16   20.17   17.88
  -3   4  16  -45.76   34.69
  -3   4  16  -20.72   30.56
   3  -4  16    0.25   22.79
  -3   4  15  566.41   32.60
  -3   4  15  502.59   48.44
   3  -4  15  602.51   39.74
  -3   4  15  544.85   49.45
  -3   4  14  125.62   20.53
  -3   4  14  137.93   35.19
  -3   4  14  144.70   32.53
   3  -4  14   87.99   22.39
  -3   4  13  119.69   31.52
  -3  -4 -13  146.48   23.39
  -3   4  13  154.94   20.90
  -3   4  13  120.09   31.73
   3  -4  13  155.02   24.14
  -3   4  12  218.51   21.40
  -3   4  12  174.88   31.44
  -3  -4 -12  263.63   26.86
  -3   4  12  244.62   34.48
   3  -4  12  243.54   26.51
   3  -4  12  222.35   23.45
  -3   4  11  295.99   22.91
  -3   4  11  298.97   33.56
  -3  -4 -11  320.34   25.95
  -3   4  11  308.04   34.67
   3  -4  11  235.95   24.90
   3  -4  11  327.51   24.32
   3  -4  10   88.27   15.16
  -3   4  10  103.91   17.18
  -3   4  10  110.65   24.54
  -3  -4 -10  106.06   18.71
   3  -4  10  161.75   23.18
  -3   4  10  111.10   27.94
  -3   4   9  354.67   22.06
  -3  -4  -9  403.71   24.24
  -3   4   9  336.01   33.47
   3  -4   9  398.81   27.03
  -3   4   9  360.89   28.54
   3  -4   9  364.28   23.13
  -3   4   8  192.68   18.35
  -3   4   8  231.31   21.92
  -3   4   8  218.10   28.96
  -3  -4  -8  232.32   19.68
   3  -4   8  238.26   22.49
   3  -4   8  206.40   18.83
  -3   4   7  231.53   18.35
   3   4  -7  229.38   42.87
  -3   4   7  246.21   22.20
  -3   4   7  229.24   27.19
   3  -4   7  226.26   22.07
  -3  -4  -7  192.76   17.64
   3  -4   7  250.94   19.20
  -3   4   7  249.93   20.41
  -3  -4  -7  235.36   20.66
  -3  -4  -6  172.66   18.94
  -3   4   6  138.48   24.73
  -3   4   6  184.03   20.85
  -3   4   6  153.13   17.40
   3  -4   6  172.39   19.55
   3   4  -6  140.35   43.10
  -3   4   6  164.25   15.94
   3  -4   6  172.09   17.17
  -3  -4  -6  163.67   16.74
  -3  -4  -5  912.52   31.63
  -3   4   5  933.53   32.34
  -3   4   5  918.07   23.80
   3   4  -5  897.05   23.85
  -3   4   5  903.57   41.42
   3   4  -5  920.69   60.45
   3  -4   5  958.97   31.73
   3  -4   5  837.25   30.93
  -3  -4  -4   51.65   15.57
  -3   4   4   28.92   15.17
  -3   4   4   45.35    8.37
  -3   4   4   12.62   17.96
   3   4  -4   39.76   10.21
   3  -4   4   49.66   15.03
   3  -4   4   44.02   13.73
   3   4  -4   59.05   33.87
  -3   4   3  135.06   10.42
  -3  -4  -3  149.30   19.03
  -3   4   3  130.23   19.06
   3   4  -3  134.33   33.78
   3   4  -3  152.83   11.93
  -3   4   3  146.63   23.18
   3  -4   3  161.52   16.36
   3  -4   3  153.24   17.18
   3  -4   3  135.88   16.87
   3  -4   2   75.47   14.75
  -3   4   2   81.21   19.11
   3  -4   2   64.52   13.63
   3   4  -2   44.97   30.98
  -3  -4  -2   94.87   17.52
  -3   4   2   71.56    9.99
   3   4  -2   75.74    9.43
  -3   4   2   53.69   17.87
   3  -4   2   80.73   14.55
   3  -4   1  822.22   24.89
   3   4  -1  928.89   45.87
  -3   4   1  867.89   33.48
   3  -4   1  889.33   32.35
  -3   4   1  958.78   38.68
  -3  -4  -1  893.40   35.03
  -3   4   1  906.76   23.75
   3   4  -1  899.55   21.01
  -3   4   0  639.16   28.29
   3  -4   0  678.33   21.95
  -3   4   0  628.02   33.80
  -3  -4   0  568.30   31.76
   3  -4   0  604.97   29.29
  -3   4   0  671.28   22.48
   3   4   0  603.99   38.60
   3   4   0  624.68   19.72
  -3  -4   1  796.84   37.99
   3   4   1  775.41   23.92
  -3  -4   1  863.89   26.11
   3  -4  -1  811.84   22.69
  -3   4  -1  773.79   36.33
  -3   4  -1  814.25   26.20
   3  -4  -1  820.74   33.26
   3   4   1  826.88   40.51
  -3   4  -1  803.51   28.76
  -3   4  -2  105.96   20.30
   3  -4  -2   70.83   17.71
  -3  -4   2   96.44   12.26
  -3  -4   2  107.03   25.75
   3  -4  -2  110.88   13.94
  -3   4  -2  100.49   15.45
   3   4   2  101.06   24.32
  -3   4  -2   96.12   14.91
   3  -4  -2   76.81   16.31
  -3   4  -3  130.84   21.02
   3  -4  -3  122.48   17.30
  -3   4  -3  170.12   18.55
   3  -4  -3  139.75   22.92
   3   4   3  121.87   22.20
  -3   4  -3  117.01   16.06
  -3  -4   3  140.77   27.27
   3  -4  -3  150.18   16.09
  -3  -4   3  129.54   10.19
  -3  -4   4   41.16    6.91
  -3   4  -4   28.91   12.32
  -3   4  -4   48.90   15.18
   3  -4  -4   39.65   15.51
   3  -4  -4   51.09   14.60
  -3   4  -4   59.94   19.17
   3  -4  -4   41.81   21.25
   3   4   4   41.60   19.50
  -3  -4   4   40.31   27.67
  -3   4  -5  875.12   31.56
  -3   4  -5  937.72   34.50
  -3  -4   5  912.42   51.20
   3   4   5  900.29   36.38
   3  -4  -5  956.09   32.09
  -3   4  -5  820.89   36.58
   3  -4  -5  886.20   41.78
  -3  -4   5  953.82   20.22
  -3  -4   5  918.72   34.90
   3  -4  -5  892.93   32.68
  -3  -4   6  232.55   37.30
   3   4   6  214.47   23.51
  -3  -4   6  189.95   19.52
  -3   4  -6  226.07   22.72
   3  -4  -6  188.87   18.38
  -3   4  -6  214.72   23.31
  -3  -4   6  219.86   13.08
  -3  -4   7  273.52   32.45
   3   4   7  238.82   23.59
  -3  -4   7  258.29   20.74
  -3  -4   7  289.14   39.75
  -3   4  -7  271.05   25.94
  -3   4  -7  233.86   25.43
   3  -4  -7  235.75   18.76
  -3  -4   7  286.75   15.57
  -3   4  -8  189.02   23.93
   3   4   8  173.10   22.61
  -3  -4   8  214.29   18.71
   3  -4  -8  170.25   16.60
  -3   4  -8  232.91   24.95
  -3  -4   8  201.75   31.73
  -3  -4   8  211.38   15.49
  -3  -4   8  197.35   40.39
  -3  -4   9  428.94   36.27
   3   4   9  424.67   28.28
  -3   4  -9  438.17   32.78
  -3  -4   9  365.76   20.27
   3  -4  -9  371.52   20.54
  -3  -4   9  433.46   49.23
  -3   4  -9  465.50   33.34
  -3  -4   9  428.37   21.67
  -3  -4  10  112.64   34.52
  -3  -4  10  131.73   29.61
   3   4  10  137.64   21.04
  -3   4 -10  103.48   22.89
   3  -4 -10   81.13   13.55
  -3   4 -10  134.02   22.00
  -3  -4  10  103.17   15.69
  -3  -4  10  118.43   13.41
   3   4  11  284.72   26.10
  -3  -4  11  327.38   36.04
   3  -4 -11  232.14   16.37
  -3   4 -11  257.19   26.42
  -3  -4  11  259.15   21.11
  -3  -4  11  202.84   45.49
   3   4  12  212.26   24.11
  -3  -4  12  234.85   35.39
   3  -4 -12  198.82   15.16
  -3   4 -12  225.36   26.91
  -3  -4  12  192.51   21.45
   3   4  13  124.36   23.18
  -3  -4  13   76.77   28.04
   3  -4 -13   62.36   12.18
  -3  -4  13   95.19   19.01
   3   4  14  159.28   25.65
  -3  -4  14  178.71   33.05
  -3  -4  14  119.87   21.77
   3  -4 -14   88.57   11.58
  -3  -4  15  549.31   46.68
   3  -4 -15  456.04   41.47
  -3  -4  15  559.16   35.45
   3   4  15  561.09   37.59
  -3  -4  16   17.20   20.62
  -3  -4  16  -13.92   28.16
   3   4  16   -0.64   23.13
   3  -4 -16   -2.88    6.66
   3   4  17   57.45   24.55
   3  -4 -17   27.57   27.07
  -3  -4  17   18.18   20.74
  -3  -4  17   -6.14   32.46
   3   4  18   42.98   24.78
  -3  -4  18   60.28   31.23
  -3  -4  18   17.29   21.31
   3  -4 -18  -10.95   26.41
   3   4  19   13.83   24.73
  -3  -4  19   20.58   29.55
   3  -4 -19   60.42   31.74
  -3  -4  19   74.67   25.47
   3  -4 -20   64.55   31.86
  -3  -4  20   15.03   30.83
  -3  -4  20   -1.55   22.72
   3   4  20   14.91   25.11
  -3  -4  21   98.60   37.52
  -3  -4  21  109.10   28.66
   3  -4 -21   35.19   30.37
  -3  -4  22   15.21   24.48
  -3  -4  22   26.58   34.22
   3   4  22   71.58   31.50
   3  -4 -22   27.75   34.31
  -3  -4  23  107.98   35.78
   3   4  23  139.61   34.38
   3  -4 -23  191.50   38.91
  -3  -4  24  -26.90   33.73
   3   4  24  -60.48   31.92
   3   4  25   77.56   36.29
  -3   5  24    2.66   35.36
  -3   5  23   19.46   33.16
   3  -5  23   54.60   31.00
  -3   5  22   14.95   34.77
   3  -5  22   35.91   29.51
  -3   5  21   49.24   34.66
   3  -5  21   23.97   28.59
  -3   5  20   94.94   36.87
  -3   5  20   97.05   18.65
   3  -5  20  104.65   30.51
   3  -5  19  470.98   42.19
  -3   5  19  414.16   28.63
  -3   5  19  390.00   48.98
  -3   5  18  138.58   20.27
  -3   5  18  152.85   39.86
   3  -5  18  158.22   30.70
   3  -5  17  379.81   37.33
  -3   5  17  366.80   26.43
  -3   5  17  331.08   44.71
  -3   5  17  339.68   44.95
  -3   5  16  108.41   36.00
  -3   5  16  170.10   20.57
  -3   5  16  174.87   36.35
   3  -5  16  151.29   28.72
  -3   5  15   13.49   15.03
  -3   5  15   12.99   29.63
   3  -5  15   53.97   21.83
  -3   5  14   19.67   27.47
  -3   5  14  -10.13   15.63
   3  -5  14   39.92   24.74
  -3   5  14  -16.61   28.28
  -3   5  13   21.45   14.83
  -3   5  13   -9.73   29.25
  -3  -5 -13   21.33   18.27
   3  -5  13  -30.86   22.53
  -3   5  13    2.83   25.71
  -3   5  12  185.48   34.66
  -3   5  12  248.99   31.42
  -3  -5 -12  195.44   23.54
   3  -5  12  243.05   28.38
  -3   5  12  191.67   19.40
   3  -5  12  172.61   20.63
  -3   5  11  165.83   17.27
  -3  -5 -11  196.54   21.68
  -3   5  11  183.97   32.01
   3  -5  11  168.02   24.58
  -3   5  11  178.31   27.29
   3  -5  11  183.38   19.46
  -3   5  10  169.80   16.68
  -3   5  10  168.46   23.04
  -3   5  10  202.65   30.90
   3  -5  10  224.64   25.26
  -3  -5 -10  197.46   20.51
   3  -5  10  191.63   19.23
  -3   5   9  117.40   19.25
  -3   5   9   85.75   13.96
   3  -5   9  100.83   19.89
  -3   5   9  114.65   27.19
  -3  -5  -9  105.92   16.65
   3  -5   9   98.01   16.28
  -3   5   8  377.14   19.27
  -3  -5  -8  424.39   23.67
  -3   5   8  405.19   29.15
   3  -5   8  409.40   27.45
  -3   5   8  429.05   35.98
   3  -5   8  448.79   24.96
  -3   5   8  439.34   22.17
  -3  -5  -8  461.87   27.18
  -3   5   7  338.79   18.00
  -3   5   7  366.44   17.77
   3   5  -7  355.00   50.75
  -3   5   7  374.57   27.58
  -3  -5  -7  354.20   21.81
  -3   5   7  302.19   32.09
   3  -5   7  361.16   25.15
   3  -5   7  364.02   22.83
  -3  -5  -7  389.68   24.97
  -3  -5  -6  244.42   20.80
   3   5  -6  238.96   45.15
  -3   5   6  231.22   22.18
   3  -5   6  243.36   19.86
  -3   5   6  247.98   12.85
   3   5  -6  239.00   11.52
  -3   5   6  239.33   24.79
   3  -5   6  235.49   21.85
  -3   5   6  239.39   29.50
  -3   5   5  806.81   40.58
  -3  -5  -5  890.68   32.30
  -3   5   5  787.65   16.64
   3  -5   5  855.12   32.58
  -3   5   5  863.35   34.69
   3  -5   5  871.91   31.21
   3   5  -5  892.36   60.68
  -3   5   4  587.12   13.88
  -3  -5  -4  657.43   29.04
  -3   5   4  664.03   32.57
   3   5  -4  622.44   16.80
   3   5  -4  667.47   53.64
  -3   5   4  617.84   35.49
   3  -5   4  655.66   26.61
   3  -5   4  639.18   28.17
  -3  -5  -3  624.42   29.13
  -3   5   3  554.70   31.47
   3   5  -3  520.81   47.91
  -3   5   3  535.51   31.55
   3   5  -3  604.99   16.32
   3  -5   3  585.52   25.20
   3  -5   3  551.22   26.97
  -3   5   3  564.38   17.13
   3   5  -2  669.86   47.56
  -3   5   2  660.41   33.01
  -3   5   2  611.78   34.40
   3   5  -2  683.35   16.81
  -3  -5  -2  675.03   31.29
  -3   5   2  665.16   19.54
   3  -5   2  658.87   25.25
   3  -5   2  651.12   29.14
   3  -5   2  612.97   23.39
   3  -5   1  311.94   17.65
   3   5  -1  285.23   37.55
  -3  -5  -1  256.51   21.09
  -3   5   1  313.45   28.22
  -3  -5  -1  251.09   23.95
  -3   5   1  245.30   15.11
   3  -5   1  252.68   22.71
  -3   5   1  225.98   21.57
   3   5  -1  261.75   13.03
   3   5   0  366.68   37.44
  -3  -5   0  463.89   25.54
   3  -5   0  480.56   18.51
  -3  -5   0  450.84   30.11
  -3   5   0  463.44   20.47
   3  -5   0  496.30   29.53
  -3   5   0  445.99   31.86
   3  -5   0  481.34   27.82
  -3   5   0  433.46   25.08
   3   5   0  457.62   17.69
  -3   5  -1  255.19   18.19
  -3   5  -1  269.90   27.59
  -3  -5   1  247.78   19.40
   3  -5  -1  256.40   14.40
   3  -5  -1  256.17   24.62
  -3  -5   1  262.67   27.06
  -3   5  -1  240.58   19.73
   3  -5  -1  275.74   25.05
   3   5   1  251.75   30.54
  -3   5  -2  691.08   39.40
   3  -5  -2  737.34   33.43
   3  -5  -2  670.20   20.48
   3  -5  -2  687.68   34.03
   3   5   2  643.49   38.95
  -3  -5   2  702.03   40.24
  -3   5  -2  718.42   28.72
  -3   5  -2  779.06   28.40
  -3   5  -3  545.83   33.62
   3  -5  -3  566.52   31.31
   3  -5  -3  526.57   33.97
   3   5   3  609.69   35.78
  -3   5  -3  635.08   28.60
  -3   5  -3  614.70   26.25
   3  -5  -3  614.01   20.32
  -3  -5   3  572.22   40.52
  -3  -5   4  634.94   45.78
  -3   5  -4  552.46   36.65
   3  -5  -4  671.47   32.85
   3  -5  -4  606.94   21.95
   3   5   4  652.02   35.37
   3  -5  -4  579.66   36.92
  -3   5  -4  661.58   30.43
  -3   5  -4  622.07   25.99
  -3  -5   5  813.07   49.89
   3  -5  -5  902.48   36.30
  -3   5  -5  889.84   42.82
   3   5   5  824.56   38.44
   3  -5  -5  929.76   43.78
  -3  -5   5  988.14   39.30
  -3   5  -5  918.76   37.05
  -3  -5   5  892.36   15.90
  -3   5  -5  971.20   32.39
  -3  -5   6  229.21   30.26
  -3  -5   6  160.23   34.72
   3   5   6  235.53   24.22
  -3  -5   6  248.21   23.42
  -3   5  -6  198.32   23.26
  -3   5  -6  229.40   26.91
   3  -5  -6  225.83   22.05
  -3  -5   6  214.33    9.60
  -3  -5   7  373.33   34.65
  -3   5  -7  454.79   30.95
  -3  -5   7  365.08   45.75
  -3  -5   7  414.85   26.55
   3   5   7  424.23   29.23
   3  -5  -7  383.39   24.98
  -3   5  -7  436.87   33.38
  -3  -5   7  421.02   14.20
  -3  -5   8  388.86   36.81
  -3   5  -8  497.94   32.60
  -3  -5   8  400.53   45.08
   3  -5  -8  357.68   23.96
  -3   5  -8  437.56   34.45
  -3  -5   8  409.94   16.21
  -3  -5   8  405.18   24.98
   3   5   8  460.06   29.58
  -3  -5   9  112.96   38.28
  -3  -5   9   96.21   26.24
  -3  -5   9  112.58   17.75
   3  -5  -9   65.72   15.16
  -3   5  -9  106.20   21.92
   3   5   9  109.83   20.32
  -3  -5   9  104.99   12.36
  -3   5  -9   78.51   22.76
  -3  -5  10  197.60   31.41
   3   5  10  195.71   25.13
  -3   5 -10  254.97   30.21
   3  -5 -10  181.83   18.96
  -3  -5  10  189.38   19.17
  -3   5 -10  203.89   27.66
  -3  -5  10  221.85   45.67
  -3  -5  10  231.82   17.33
  -3  -5  11  169.38   33.19
   3   5  11  192.69   25.11
   3  -5 -11  158.35   18.87
  -3  -5  11  139.47   14.89
  -3   5 -11  196.68   28.02
  -3  -5  11  118.80   16.69
  -3  -5  12  181.41   33.23
   3   5  12  231.12   29.59
   3  -5 -12  199.83   19.50
  -3  -5  12  180.35   19.47
  -3  -5  13   25.70   26.94
   3   5  13   32.33   21.09
  -3  -5  13   13.17   14.94
   3  -5 -13   -2.13   12.83
   3   5  14   42.91   21.99
  -3  -5  14    9.72   28.87
   3  -5 -14   13.13   13.08
  -3  -5  14  -16.57   17.14
   3   5  15   68.65   23.93
  -3  -5  15   14.42   28.58
   3  -5 -15   50.09   13.66
  -3  -5  15   32.56   17.26
   3   5  16  175.30   28.40
   3  -5 -16   98.41   14.16
  -3  -5  16  144.84   34.46
  -3  -5  16  196.44   25.54
   3   5  17  297.53   33.46
  -3  -5  17  283.57   42.96
  -3  -5  17  301.69   29.41
   3   5  18  163.23   29.03
  -3  -5  18  169.61   35.99
  -3  -5  18  124.04   24.57
   3   5  19  365.97   36.42
  -3  -5  19  302.49   42.32
  -3  -5  19  265.48   30.24
   3   5  20   90.01   27.45
  -3  -5  20   76.60   34.38
  -3  -5  20   68.87   23.57
   3   5  21   75.13   26.73
  -3  -5  21   49.56   33.57
  -3  -5  21   33.92   23.19
   3   5  22   74.73   30.24
  -3  -5  22   72.84   33.34
   3   5  23   89.73   31.19
  -3  -5  23   47.76   34.24
   3   5  24   67.44   30.42
  -3  -5  24   45.36   34.44
   3   5  25   76.14   34.78
  -3   6  23   70.27   37.94
  -3   6  22    8.33   32.95
   3  -6  22   30.60   28.83
  -3   6  21  205.83   42.92
   3  -6  21  309.25   39.20
  -3   6  20   53.66   34.90
   3  -6  20   86.44   29.28
  -3   6  19  119.74   37.18
   3  -6  19  123.18   31.12
  -3   6  18   97.27   17.07
  -3   6  18   56.45   35.94
   3  -6  18   42.98   25.14
  -3   6  17   28.01   32.09
  -3   6  17   53.09   15.20
   3  -6  17  109.66   28.06
  -3   6  16   53.86   31.22
   3  -6  16  135.71   27.68
  -3   6  16  133.43   16.98
  -3   6  16  129.49   34.21
  -3   6  15   62.06   13.94
  -3   6  15   85.98   32.89
   3  -6  15   60.62   25.09
  -3   6  15   90.77   29.58
  -3   6  14   20.16   12.95
  -3   6  14  -28.24   29.26
  -3  -6 -14    2.05   19.22
   3  -6  14  -18.20   23.32
  -3   6  14   19.44   26.76
   3  -6  13  185.75   27.59
  -3   6  13  165.44   16.41
  -3   6  13  218.05   30.17
  -3  -6 -13  148.04   24.02
  -3   6  13  181.67   37.41
   3  -6  12   56.32   16.40
  -3   6  12   48.38   13.25
  -3   6  12   62.25   21.60
  -3   6  12   69.80   31.40
  -3  -6 -12   71.14   20.66
   3  -6  12   73.76   24.80
  -3   6  11  434.35   28.15
  -3   6  11  414.38   19.07
  -3   6  11  447.91   42.17
  -3  -6 -11  432.12   27.71
   3  -6  11  496.26   34.61
   3  -6  11  448.02   26.69
  -3   6  10  242.32   20.58
  -3   6  10  228.78   15.48
  -3   6  10  222.63   33.69
   3  -6  10  272.49   26.91
  -3  -6 -10  291.72   22.37
   3  -6  10  244.40   21.25
  -3   6   9  110.18   12.17
   3  -6   9  105.85   21.30
  -3   6   9   83.15   26.62
  -3  -6  -9  138.25   17.70
  -3   6   9   98.31   13.75
   3  -6   9  123.17   16.85
  -3   6   8  703.88   37.42
  -3   6   8  551.31   18.09
  -3   6   8  648.57   42.37
  -3   6   8  687.43   19.76
   3  -6   8  672.38   33.77
  -3  -6  -8  669.40   28.44
   3  -6   8  689.91   30.43
  -3  -6  -8  761.99   32.88
  -3  -6  -7  258.95   21.41
  -3   6   7  195.06   12.52
  -3   6   7  251.95   26.49
  -3   6   7  199.73    8.95
   3  -6   7  250.95   23.06
   3   6  -7  255.65   46.94
  -3   6   7  274.45   30.78
   3  -6   7  212.05   19.41
  -3  -6  -7  215.46   18.23
  -3  -6  -6  153.71   19.02
  -3   6   6  182.12   24.10
   3  -6   6  187.17   18.54
  -3   6   6  191.85   28.28
   3  -6   6  189.58   21.03
   3   6  -6  145.92   43.62
   3   6  -6  188.88   13.99
  -3   6   6  166.62   22.58
   3  -6   5  413.24   25.29
  -3  -6  -5  426.78   24.91
  -3   6   5  409.48   29.48
  -3   6   5  373.00   12.13
  -3   6   5  408.03   32.81
   3   6  -5  395.44   17.87
   3  -6   5  380.63   24.13
   3   6  -5  390.72   47.81
  -3   6   4   41.54   17.64
  -3  -6  -4   35.15   15.36
   3   6  -4   88.23    7.51
   3   6  -4   50.55   37.80
  -3   6   4   49.40   21.78
  -3   6   4   35.43    7.81
   3  -6   4   15.12   14.81
   3  -6   4   34.25   15.00
  -3  -6  -3  345.72   24.53
   3   6  -3  372.21   11.87
  -3   6   3  356.65   29.13
   3   6  -3  311.18   43.14
  -3   6   3  339.53   14.12
   3  -6   3  375.34   21.49
   3  -6   3  368.54   24.58
  -3  -6  -3  390.93   27.73
  -3   6   3  335.25   29.09
  -3  -6  -2  248.79   24.30
  -3   6   2  262.94   27.24
   3   6  -2  222.57   38.11
  -3  -6  -2  240.72   23.21
  -3   6   2  267.50   14.77
   3  -6   2  263.67   26.31
  -3   6   2  290.14   25.99
   3  -6   2  311.20   20.11
   3   6  -2  276.21   11.22
   3  -6   2  251.70   23.36
  -3  -6  -1  607.37   32.18
   3  -6   1  558.61   33.16
  -3   6   1  541.11   35.58
  -3   6   1  595.85   22.05
  -3  -6  -1  549.81   32.55
   3  -6   1  577.75   30.41
  -3   6   1  601.64   31.27
   3  -6   1  619.60   23.13
   3   6  -1  462.72   41.43
   3   6  -1  585.89   17.26
   3  -6   1  531.63   20.82
   3  -6   0  124.83   12.93
  -3  -6   0  143.90   19.51
  -3  -6   0  105.88   20.90
   3   6   0  148.97   33.36
  -3   6   0  134.73   26.38
  -3   6   0  154.56   15.92
   3  -6   0  113.12   20.34
   3  -6   0  125.52   22.30
  -3   6   0  133.07   20.46
  -3   6  -1  468.20   23.89
   3  -6  -1  530.62   17.40
  -3   6  -1  496.35   36.70
   3  -6  -1  453.25   31.19
   3  -6  -1  500.53   30.37
  -3  -6   1  439.66   33.75
  -3   6  -1  508.24   26.99
   3   6   1  473.11   39.33
  -3   6  -2  239.06   30.02
   3  -6  -2  243.63   12.74
   3  -6  -2  227.58   27.12
   3  -6  -2  232.86   24.44
  -3   6  -2  205.94   19.83
  -3  -6   2  209.68   32.38
   3   6   2  222.37   29.71
  -3   6  -2  225.92   20.37
   3  -6  -3  306.25   27.65
   3  -6  -3  306.30   29.66
   3   6   3  302.01   30.66
   3  -6  -3  341.05   13.79
  -3   6  -3  274.22   22.52
  -3   6  -3  316.25   21.17
  -3   6  -3  322.57   30.97
  -3  -6   3  330.92   35.85
  -3   6  -4   32.97   13.32
   3   6   4   58.80   22.41
  -3  -6   4   55.15   22.86
  -3   6  -4   29.08   19.96
   3  -6  -4   32.48   19.49
  -3   6  -4   76.69   18.29
   3  -6  -4   25.53   20.99
  -3  -6   4   41.01   28.74
  -3  -6   5  355.70   39.96
  -3   6  -5  422.94   29.57
   3  -6  -5  389.83   29.51
  -3   6  -5  360.78   33.16
   3  -6  -5  375.86   33.43
   3   6   5  455.10   33.31
  -3  -6   5  399.87   30.75
  -3   6  -5  431.07   23.48
  -3   6  -6  216.65   19.73
  -3  -6   6  203.81   31.37
  -3  -6   6  184.89   22.15
   3  -6  -6  180.46   23.57
  -3   6  -6  136.83   27.23
   3   6   6  199.78   25.61
  -3   6  -6  187.37   24.42
  -3  -6   6  182.37   37.67
  -3  -6   7  244.30   32.99
  -3   6  -7  267.29   27.36
  -3  -6   7  230.60   23.68
  -3  -6   7  254.33   42.51
  -3   6  -7  246.97   30.31
   3  -6  -7  210.16   23.24
   3   6   7  223.40   25.74
  -3  -6   7  174.38    6.64
  -3  -6   8  717.87   47.20
  -3  -6   8  714.83   34.80
   3  -6  -8  682.84   35.45
  -3   6  -8  743.92   41.28
   3   6   8  693.22   36.21
  -3  -6   8  681.05   56.00
  -3   6  -8  745.42   44.52
  -3  -6   8  678.84   13.72
  -3  -6   9  129.60   19.71
   3  -6  -9  135.12   20.31
  -3   6  -9  129.45   25.55
   3   6   9  125.50   23.22
  -3   6  -9  157.35   27.30
  -3  -6   9   91.62   37.76
  -3  -6   9  136.70    9.96
  -3  -6   9  116.96   29.68
  -3  -6  10  255.70   34.81
   3   6  10  314.06   28.90
   3  -6 -10  245.38   23.34
  -3  -6  10  228.24   21.92
  -3  -6  10  260.75   14.23
  -3  -6  11  394.56   39.80
   3   6  11  429.74   31.48
   3  -6 -11  433.23   28.41
  -3  -6  11  372.99   24.36
  -3  -6  11  396.75   18.87
  -3  -6  12   36.50   30.62
   3   6  12   61.16   22.39
   3  -6 -12   68.22   17.78
  -3  -6  12   54.25   13.89
  -3  -6  12   46.22   13.30
   3  -6 -13  157.88   20.58
  -3  -6  13  145.92   35.58
   3   6  13  168.70   27.40
  -3  -6  13  124.80   16.65
  -3  -6  14   24.16   31.26
   3   6  14   16.53   20.91
   3  -6 -14    7.50   16.01
  -3  -6  14   -3.16   14.57
   3  -6 -15   80.01   17.94
  -3  -6  15   95.96   32.54
   3   6  15   66.19   23.94
  -3  -6  15  148.12   21.18
  -3  -6  16  122.17   21.88
   3   6  16   94.78   26.42
  -3  -6  16   71.34   34.03
   3  -6 -16   71.16   16.29
   3  -6 -17   52.95   15.78
   3   6  17   96.31   28.91
  -3  -6  17   74.50   19.50
   3   6  18   62.43   25.44
  -3  -6  18   48.36   33.16
  -3  -6  18   57.32   20.50
   3   6  19  113.42   28.28
  -3  -6  19  104.14   23.49
  -3  -6  19   86.47   38.78
   3   6  20   41.56   27.84
  -3  -6  20   15.80   34.73
   3   6  21  278.32   38.05
  -3  -6  21  229.24   42.38
   3   6  22    0.06   26.69
  -3  -6  22   18.42   34.78
   3   6  23   29.76   27.40
  -3  -6  23  -62.85   34.22
   3   6  24  136.04   36.00
   3   6  25  152.29   36.09
  -3   7  22   68.38   38.04
   3  -7  22   15.53   28.24
  -3   7  21   74.82   35.86
   3  -7  21  112.41   33.87
  -3   7  20  112.83   38.81
   3  -7  20  141.35   33.92
  -3   7  19   82.58   38.16
   3  -7  19  127.44   32.81
   3  -7  18  204.51   34.99
  -3   7  18  136.83   38.46
  -3   7  17   97.24   13.36
  -3   7  17  122.44   35.50
   3  -7  17  128.86   30.31
  -3   7  16   74.68   12.01
  -3   7  16  125.05   34.47
   3  -7  16   61.00   27.24
  -3   7  15  273.42   33.29
  -3   7  15  203.63   15.33
  -3   7  15  245.99   42.27
   3  -7  15  284.54   33.70
  -3   7  14   44.11   11.13
  -3   7  14   11.54   22.02
  -3  -7 -14   77.29   21.99
  -3   7  14   47.88   30.85
   3  -7  14  101.08   27.45
  -3   7  13   79.12   21.54
  -3   7  13   65.77   10.76
   3  -7  13   91.72   26.24
  -3   7  13   65.82   32.16
  -3  -7 -13   89.06   21.80
  -3   7  12  158.06   19.78
  -3   7  12  144.72   11.55
  -3  -7 -12  135.91   21.63
   3  -7  12  173.49   27.47
  -3   7  12  115.68   32.09
   3  -7  12  131.29   18.59
  -3   7  11  159.56   16.51
  -3   7  11  128.17    9.54
   3  -7  11  170.93   26.43
  -3  -7 -11  145.55   20.25
  -3   7  11  169.91   33.62
   3  -7  11  144.06   19.80
  -3   7  10  150.53   32.19
  -3   7  10   77.08    7.27
  -3  -7 -10  133.09   18.64
   3  -7  10  100.75   22.75
  -3   7  10  123.15   12.01
   3  -7  10  103.43   17.25
  -3   7   9   35.58   25.86
   3  -7   9   30.74   18.54
  -3  -7  -9   20.29   13.99
  -3   7   9   23.30    5.90
   3  -7   9   38.68   14.76
  -3   7   9   27.57   18.06
  -3   7   8  531.63   35.54
   3  -7   8  597.31   33.73
  -3  -7  -8  487.64   25.13
   3  -7   8  515.96   28.43
  -3  -7  -8  565.10   29.80
  -3  -7  -7  678.57   31.44
   3   7  -7  631.74   60.89
   3  -7   7  670.52   32.99
   3  -7   7  692.71   31.55
  -3   7   7  689.58   43.05
  -3   7   7  624.07   39.06
   3   7  -6  995.97   30.38
  -3  -7  -6 1142.85   37.84
  -3   7   6 1017.72   47.49
  -3   7   6 1046.74   45.08
  -3   7   6 1002.45   49.23
   3  -7   6 1134.97   39.09
   3  -7   6 1010.47   37.05
   3   7  -6 1011.88   72.27
   3   7  -5  113.73   42.45
  -3   7   5   97.83    7.64
  -3  -7  -5  107.32   17.27
  -3  -7  -5  132.29   22.25
   3   7  -5  116.93   14.57
  -3   7   5  137.16   23.30
   3  -7   5  117.91   19.10
  -3   7   5  103.27   23.69
   3  -7   5  126.68   18.66
  -3   7   4  338.54   29.80
   3  -7   4  327.43   23.51
   3   7  -4  336.68   20.36
  -3  -7  -4  312.03   29.10
  -3  -7  -4  379.85   25.27
  -3   7   4  322.29   12.51
   3  -7   4  330.33   22.37
   3   7  -4  283.65   45.92
  -3   7   4  321.87   28.38
  -3   7   3  804.64   40.55
  -3   7   3  767.30   42.05
  -3  -7  -3  844.28   41.86
  -3  -7  -3  839.24   34.61
  -3   7   3  775.98   20.43
   3  -7   3  814.60   40.47
   3   7  -3  770.76   56.69
   3  -7   3  828.94   29.69
   3  -7   3  757.34   35.35
   3   7  -3  820.26   14.68
  -3  -7  -2  225.76   24.41
  -3   7   2  245.10   28.48
  -3  -7  -2  276.32   24.57
   3   7  -2  223.61   38.70
   3  -7   2  223.35   22.68
  -3   7   2  251.25   25.45
   3  -7   2  251.46   18.45
  -3   7   2  270.82   16.46
   3   7  -2  268.61   10.61
   3  -7   2  248.53   27.83
   3   7  -1   40.80   31.97
  -3   7   1   89.18   13.67
  -3   7   1   81.41   23.58
   3  -7   1   75.52   23.00
  -3  -7  -1   83.05   21.09
   3  -7   1   92.15   18.27
   3  -7   1  114.83   13.96
  -3   7   1   85.19   19.81
  -3  -7  -1   79.06   21.50
   3   7  -1   98.79    9.87
   3   7   0   87.60   32.79
  -3   7   0  158.76   26.24
   3  -7   0  159.59   26.26
  -3  -7   0  136.44   23.96
   3  -7   0  119.99   20.24
  -3   7   0  149.39   16.31
  -3   7   0  138.11   20.44
   3  -7   0  142.29   14.61
   3  -7   0  145.62   12.36
   3  -7  -1   60.08    9.72
  -3   7  -1   50.83   14.91
   3  -7  -1   32.74   20.14
   3  -7  -1   39.43   20.14
   3   7   1   79.61   30.71
  -3   7  -1   77.61   23.67
  -3   7  -1   49.65   15.76
  -3  -7   1   81.06   23.72
  -3   7  -2  237.94   22.51
   3  -7  -2  253.03   11.68
  -3   7  -2  284.96   30.83
   3  -7  -2  265.92   27.01
  -3  -7   2  249.37   32.14
   3  -7  -2  257.09   28.83
  -3   7  -2  284.38   22.43
   3   7   2  281.81   34.13
  -3  -7   3  860.62   46.36
  -3   7  -3  881.14   36.98
  -3   7  -3  929.94   49.83
   3  -7  -3  867.44   43.94
   3  -7  -3  779.74   41.89
   3   7   3  832.81   46.10
  -3   7  -3  831.69   31.14
  -3  -7   3  743.53   46.65
  -3  -7   4  332.41   37.52
  -3  -7   4  339.53   31.72
  -3   7  -4  374.71   35.52
   3  -7  -4  331.55   30.96
   3  -7  -4  294.66   31.06
  -3   7  -4  357.11   22.42
   3   7   4  334.72   31.68
  -3   7  -4  389.86   29.00
  -3   7  -5  115.29   25.85
   3   7   5  127.68   26.03
  -3  -7   5  131.35   27.95
  -3  -7   5  108.84   24.80
   3  -7  -5  103.31   23.57
  -3   7  -5   84.65   20.79
  -3  -7   5   92.49   33.30
  -3   7  -5  132.36   16.65
  -3  -7   6 1067.60   53.03
  -3  -7   6 1073.67   62.28
  -3   7  -6 1217.50   49.13
  -3   7  -6 1082.46   53.48
   3  -7  -6 1095.41   46.24
   3   7   6 1075.55   46.44
  -3  -7   6 1099.54   46.49
  -3   7  -6 1058.78   36.33
  -3  -7   7  622.58   43.55
  -3  -7   7  649.90   37.79
   3  -7  -7  621.78   37.05
  -3   7  -7  713.74   46.55
   3   7   7  655.16   38.42
  -3  -7   7  626.34   55.42
  -3   7  -7  699.87   41.43
  -3  -7   8  560.80   44.42
  -3   7  -8  521.17   38.13
  -3  -7   8  565.66   34.89
   3  -7  -8  517.12   34.97
  -3   7  -8  530.72   42.95
   3   7   8  569.83   36.98
  -3  -7   9   24.23   27.15
  -3  -7   9   19.60   18.74
   3  -7  -9   28.92   19.84
   3   7   9   11.56   20.30
  -3  -7  10   92.48   27.79
   3  -7 -10  148.17   23.33
  -3  -7  10  141.39   22.85
  -3  -7  10   94.64    6.52
   3   7  10  131.08   25.56
   3  -7 -11  165.49   23.93
   3   7  11  173.94   28.91
  -3  -7  11  149.62   22.01
  -3  -7  11  140.73   10.21
  -3  -7  11  121.97   32.79
  -3  -7  12  141.68   33.96
   3  -7 -12  140.54   22.50
  -3  -7  12  131.38   19.55
  -3  -7  12  179.81   13.63
   3   7  12  192.80   27.59
   3   7  13   41.81   24.58
  -3  -7  13   71.41   33.60
   3  -7 -13   43.61   21.01
  -3  -7  13   31.89   13.83
  -3  -7  13   66.93   13.30
   3  -7 -14   38.09   19.39
   3   7  14   49.84   24.54
  -3  -7  14   25.95   13.12
  -3  -7  14   34.69   30.45
   3   7  15  239.00   32.63
   3  -7 -15  145.74   22.41
  -3  -7  15  189.92   39.42
  -3  -7  15  172.86   19.60
  -3  -7  16  101.94   35.42
   3  -7 -16   44.86   18.67
  -3  -7  16   64.98   16.44
   3   7  16   75.77   27.23
  -3  -7  17   43.76   33.02
   3  -7 -17   78.58   20.07
  -3  -7  17   56.82   17.87
  -3  -7  18  160.01   38.85
   3   7  18  115.64   27.75
  -3  -7  19  107.31   38.20
   3   7  19   76.95   28.37
   3   7  20  185.82   34.33
  -3  -7  20  149.22   40.85
  -3  -7  21   80.12   35.50
   3   7  21   30.72   26.16
  -3  -7  22  -38.67   36.88
   3   7  22   47.35   29.49
   3   7  23  -25.18   30.84
   3   7  24    3.58   29.30
  -3   8  22  239.23   45.92
  -3  -8 -21  102.25   37.33
  -3   8  21   30.94   34.81
   3  -8  21  102.07   34.47
   3  -8  20  234.55   36.98
  -3   8  20  138.63   44.02
  -3   8  19   58.22   36.69
   3  -8  19  -15.51   26.70
  -3   8  18  107.51   39.74
   3  -8  18   99.63   30.81
  -3   8  17    7.50   31.45
   3  -8  17   -6.21   26.77
  -3   8  16   39.23   34.04
   3  -8  16   87.07   26.44
  -3   8  16   97.20   14.03
  -3   8  15   59.89   12.08
   3  -8  15   46.37   24.61
  -3   8  15   46.35   32.44
  -3   8  15   46.68    8.04
  -3   8  14   38.97   18.28
  -3  -8 -14   35.60   18.80
  -3   8  14   84.68   34.50
  -3   8  14   51.63    7.08
   3  -8  14   79.28   25.83
  -3   8  14   73.71   11.59
  -3   8  13  338.95   22.26
  -3  -8 -13  279.63   27.82
  -3   8  13  327.90   41.61
   3  -8  13  423.30   38.46
  -3   8  13  370.86   15.50
  -3   8  12  116.02   30.84
  -3  -8 -12  140.36   21.34
   3  -8  12  126.04   27.05
  -3   8  12  116.34   13.04
   3  -8  12   99.96   18.61
  -3   8  12  130.44    9.39
  -3   8  11  284.09   37.80
   3  -8  11  349.71   33.93
  -3  -8 -11  319.58   24.65
   3  -8  11  341.74   26.28
   3  -8  10  148.01   25.46
  -3   8  10  127.28   31.86
  -3  -8 -10  136.97   18.68
   3  -8  10  115.40   18.19
  -3  -8  -9   47.54   23.42
  -3  -8  -9   86.83   18.47
  -3   8   9  137.40   30.19
   3  -8   9   90.46   21.72
  -3  -8  -9  116.48   17.32
   3  -8   9  118.22   18.21
  -3   8   8  171.91   26.24
  -3  -8  -8  175.11   28.35
   3  -8   8  197.20   23.97
  -3   8   8  167.79   32.00
   3  -8   8  188.53   20.36
  -3  -8  -8  127.22   17.61
  -3  -8  -8  196.98   22.03
  -3  -8  -7  219.74   21.95
  -3   8   7  185.93   28.01
   3   8  -7  179.45   18.42
   3  -8   7  215.34   24.04
  -3   8   7  192.88   30.19
  -3  -8  -7  198.76   29.15
   3  -8   7  218.41   21.61
  -3  -8  -6  965.75   36.39
   3   8  -6  978.51   34.11
  -3  -8  -6 1066.00   50.02
  -3   8   6  899.36   48.23
   3  -8   6  950.61   38.24
  -3   8   6  933.81   46.59
   3   8  -6  873.28   70.75
   3  -8   6 1000.87   39.53
  -3   8   6  972.99   51.00
  -3  -8  -5   38.67   21.71
  -3   8   5   -2.00   19.63
   3   8  -5    8.21   12.44
  -3   8   5    1.77   19.59
   3   8  -5  -32.56   40.20
  -3  -8  -5    0.92   15.11
   3  -8   5   20.67   18.93
  -3   8   5   28.28   21.81
   3  -8   5   19.72   15.48
   3  -8   5   -0.01   14.27
  -3  -8  -4  471.13   28.94
  -3   8   4  459.81   14.45
   3   8  -4  495.79   25.39
  -3  -8  -4  461.01   35.58
  -3   8   4  518.08   36.46
   3  -8   4  537.23   36.88
   3  -8   4  521.75   27.41
  -3   8   4  483.16   35.23
   3  -8   4  498.93   30.25
   3   8  -4  558.58   56.40
   3   8  -3   12.90    3.65
   3  -8   3   48.82   20.71
  -3   8   3   81.43   11.20
  -3  -8  -3   70.26   16.69
   3  -8   3   66.96   17.46
  -3   8   3   69.16   20.45
   3  -8   3   80.28   14.97
  -3   8   3   98.19   24.17
   3   8  -3  113.79   39.14
  -3  -8  -3   68.19   22.35
  -3   8   2  670.74   35.56
  -3   8   2  622.03   23.08
  -3   8   2  588.37   39.87
   3  -8   2  616.31   40.86
  -3  -8  -2  638.27   39.01
   3   8  -2  602.39   53.14
   3  -8   2  622.53   34.64
   3  -8   2  632.08   26.19
  -3  -8  -2  657.80   34.52
   3   8  -2  662.05   15.43
  -3   8   1  386.95   21.44
  -3   8   1  410.13   36.35
   3   8  -1  362.73   44.36
   3  -8   1  353.85   33.83
  -3  -8  -1  375.81   29.42
   3  -8   1  343.42   28.50
  -3   8   1  414.62   29.53
   3  -8   1  402.46   20.49
   3  -8   0    9.47    9.97
   3  -8   0  -10.56   17.41
  -3   8   0  -15.61   15.99
   3   8   0    5.61   31.98
  -3   8   0  -21.39   21.55
  -3   8   0   19.81   14.38
   3  -8   0   -5.27   20.78
  -3  -8   0   19.75   19.61
   3  -8   0   -3.80   10.96
   3  -8  -1  428.65   15.70
   3   8   1  400.04   42.36
  -3   8  -1  400.78   25.76
  -3   8  -1  384.35   34.68
   3  -8  -1  389.32   34.86
   3  -8  -1  405.11   33.74
  -3  -8   1  373.91   33.33
  -3   8  -1  381.04   25.41
   3   8   2  664.28   49.36
   3  -8  -2  686.24   15.58
  -3  -8   2  692.42   47.04
  -3   8  -2  702.31   33.43
  -3   8  -2  758.80   47.73
   3  -8  -2  669.93   42.39
   3  -8  -2  644.34   38.59
  -3   8  -2  708.55   31.15
  -3  -8   2  683.59   43.95
  -3  -8   3   69.12   29.78
  -3   8  -3   43.67   17.36
  -3   8  -3   57.56   23.82
   3   8   3   63.69   27.59
   3  -8  -3   61.76   23.00
  -3  -8   3   70.55   26.54
   3  -8  -3   72.05   24.76
  -3   8  -3   78.29   15.92
  -3  -8   4  368.93   40.88
  -3  -8   4  510.84   39.07
  -3   8  -4  519.79   32.75
  -3   8  -4  462.77   40.76
   3  -8  -4  456.85   36.32
   3   8   4  462.40   38.71
   3  -8  -4  448.99   36.90
  -3   8  -4  423.42   24.10
  -3   8  -5   24.32   13.10
  -3  -8   5   22.04   24.68
   3   8   5   23.53   24.70
  -3  -8   5   42.00   22.74
  -3   8  -5   31.08   19.82
   3  -8  -5   32.83   23.53
  -3   8  -5   43.63   24.85
  -3  -8   5   20.13   31.06
  -3   8  -6 1058.17   48.86
   3  -8  -6  878.43   45.12
  -3  -8   6  926.49   52.25
  -3  -8   6  931.71   61.56
  -3  -8   6  968.60   48.45
  -3   8  -6 1012.34   56.05
   3   8   6  983.32   47.87
  -3   8  -6  985.39   35.86
  -3   8  -7  270.52   30.67
  -3   8  -7  209.42   20.61
  -3  -8   7  189.87   33.01
   3  -8  -7  249.41   29.87
   3   8   7  225.35   28.86
  -3  -8   7  228.62   28.85
[truncated: 450,831 more chars]
