# Supplementary material for: Radiation damage in small-molecule crystallography: fact not fiction
Source: IUCrJ. 2019 Jun 14;6(Pt 4):703–13. doi: 10.1107/S2052252519006948 (PMC6608633; doi:10.1107/S2052252519006948)
Supplement: Supplementary file 2 [file m-06-00703-sup2.hkl]

data_I                                                                          
_shelx_title ' ros1_a.res in P2(1)2(1)2(1)'                                     
_shelx_refln_list_code          4                                               
_shelx_F_calc_maximum      259.57                                               
_exptl_crystal_F_000      1280.00                                               
_reflns_d_resolution_high  0.7120                                               
                                                                                
loop_                                                                           
 _space_group_symop_operation_xyz                                               
 'x, y, z'                                                                      
 '-x+1/2, -y, z+1/2'                                                            
 '-x, y+1/2, -z+1/2'                                                            
 'x+1/2, -y+1/2, -z'                                                            
                                                                                
_cell_length_a     8.9490                                                       
_cell_length_b    15.4457                                                       
_cell_length_c    19.2674                                                       
_cell_angle_alpha  90.000                                                       
_cell_angle_beta   90.000                                                       
_cell_angle_gamma  90.000                                                       
                                                                                
_shelx_F_squared_multiplier     1.000                                           
                                                                                
loop_                                                                           
 _refln_index_h                                                                 
 _refln_index_k                                                                 
 _refln_index_l                                                                 
 _refln_F_squared_calc                                                          
 _refln_F_squared_meas                                                          
 _refln_F_squared_sigma                                                         
 _refln_observed_status                                                         
   2   0   0      61293.51      59801.36       213.35 o                         
   4   0   0       2933.64       2641.88        86.52 o                         
   6   0   0          5.03         51.75        56.42 o                         
   8   0   0        517.59        491.21       134.91 o                         
  10   0   0        329.62        111.21       295.44 o                         
  12   0   0         23.33        472.44       408.71 o                         
   1   1   0       1635.14       1341.85        37.08 o                         
   2   1   0       6725.48       6126.03        83.76 o                         
   3   1   0       2165.33       1954.87        45.40 o                         
   4   1   0        144.60        166.26        36.78 o                         
   5   1   0       7826.44       7791.20       112.91 o                         
   6   1   0        304.49        364.40        43.17 o                         
   7   1   0        272.35        334.14       102.41 o                         
   8   1   0          0.11         -4.17        80.23 o                         
   9   1   0        750.54       1108.03       149.99 o                         
  10   1   0        567.99        618.73       150.35 o                         
  11   1   0        380.48       2189.40       630.20 o                         
  12   1   0         28.10       -286.68       286.68 o                         
   0   2   0       2117.83       1839.24        72.96 o                         
   1   2   0        468.11        467.71        22.95 o                         
   2   2   0         46.87         20.14        23.92 o                         
   3   2   0       2197.23       1939.93        44.97 o                         
   4   2   0       6147.00       5837.59        76.67 o                         
   5   2   0         45.25        -13.49        37.54 o                         
   6   2   0       2516.49       2576.35        69.37 o                         
   7   2   0       1334.26       1305.16       105.08 o                         
   8   2   0        252.84        597.95       115.97 o                         
   9   2   0       1973.12       2000.73       165.53 o                         
  10   2   0          3.52        235.98       198.90 o                         
  11   2   0        195.25        123.32       165.41 o                         
  12   2   0         23.27         88.64       386.28 o                         
   1   3   0        532.76        467.89        27.20 o                         
   2   3   0         29.30         15.49        30.12 o                         
   3   3   0       9918.76       9502.25       104.61 o                         
   4   3   0       2562.36       2543.65        54.15 o                         
   5   3   0       3775.15       3834.79        98.91 o                         
   6   3   0        319.67        344.64        48.27 o                         
   7   3   0       1227.82       1329.69        81.59 o                         
   8   3   0       1017.79       1081.02       126.67 o                         
   9   3   0        650.24        553.15       135.38 o                         
  10   3   0        231.01         97.15       146.98 o                         
  11   3   0        844.87        777.96       309.32 o                         
  12   3   0         45.57        290.00       377.67 o                         
   0   4   0        141.21         72.65        43.24 o                         
   1   4   0       1094.65       1056.03        36.74 o                         
   2   4   0         67.57         55.48        26.99 o                         
   3   4   0       4646.67       4389.36        76.23 o                         
   4   4   0        101.96        103.74        32.36 o                         
   5   4   0        767.42        738.41        42.71 o                         
   6   4   0       1874.46       1793.20        66.57 o                         
   7   4   0         13.83         37.34        61.50 o                         
   8   4   0        726.57        777.81       122.44 o                         
   9   4   0        293.75        289.43       144.94 o                         
  10   4   0         59.41         77.02       135.25 o                         
  11   4   0         75.55         13.50       193.74 o                         
  12   4   0         39.41        651.09       386.48 o                         
   1   5   0        315.18        244.08        33.57 o                         
   2   5   0       6346.50       6088.95        70.59 o                         
   3   5   0       3388.66       3176.67        52.99 o                         
   4   5   0        564.19        544.73        40.64 o                         
   5   5   0       1826.81       1814.29        57.62 o                         
   6   5   0          2.39        -47.39        47.39 o                         
   7   5   0       2393.94       2535.86       125.32 o                         
   8   5   0        243.18         87.05       106.96 o                         
   9   5   0       1125.38       1175.98       162.06 o                         
  10   5   0          5.28        -91.63       217.75 o                         
  11   5   0        312.90        185.51       158.51 o                         
   0   6   0      13729.44      12977.96       187.86 o                         
   1   6   0       1235.59       1102.31        41.84 o                         
   2   6   0        236.43        391.27        41.32 o                         
   3   6   0       1068.12        914.77        44.43 o                         
   4   6   0        376.72        247.11        33.58 o                         
   5   6   0        716.94        671.43        42.42 o                         
   6   6   0         67.66         62.29        51.40 o                         
   7   6   0         39.65         46.87        76.99 o                         
   8   6   0        272.00        439.20       154.19 o                         
   9   6   0        156.40        250.81       138.78 o                         
  10   6   0         39.40        153.02       139.84 o                         
  11   6   0         21.38         21.79       149.41 o                         
   1   7   0         41.69         45.08        33.11 o                         
   2   7   0         19.99         75.84        36.04 o                         
   3   7   0        799.78        980.47        43.18 o                         
   4   7   0       1821.00       1825.77        62.11 o                         
   5   7   0         21.26        -38.92        38.92 o                         
   6   7   0       2868.13       2815.14        82.47 o                         
   7   7   0        213.92        190.79        74.75 o                         
   8   7   0       2080.23       2137.90       156.75 o                         
   9   7   0        282.23        215.53       159.22 o                         
  10   7   0        304.11        187.28       136.61 o                         
   0   8   0       2623.83       2292.43        83.07 o                         
   1   8   0       1693.56       1608.16        45.16 o                         
   2   8   0       1340.84       1345.95        47.44 o                         
   3   8   0         31.09          4.12        35.08 o                         
   4   8   0       3535.95       3688.34        69.96 o                         
   5   8   0         28.37         88.73        49.05 o                         
   6   8   0       4265.19       4232.58        98.34 o                         
   7   8   0        127.39        236.90        61.83 o                         
   8   8   0        286.73        344.77       110.40 o                         
   9   8   0         62.34          4.64       142.36 o                         
  10   8   0        352.57        538.99       217.03 o                         
   1   9   0          2.50        -17.70        37.26 o                         
   2   9   0       2023.56       2055.93        55.22 o                         
   3   9   0        161.66        110.46        42.01 o                         
   4   9   0       3342.25       3545.52        83.14 o                         
   5   9   0        764.18        707.51        58.29 o                         
   6   9   0       1866.64       1844.28        76.47 o                         
   7   9   0        382.46        330.24        77.46 o                         
   8   9   0         63.93        224.20        79.84 o                         
   9   9   0        129.47         79.59       120.05 o                         
  10   9   0        141.71        581.78       236.98 o                         
   0  10   0       1027.52        879.95        73.12 o                         
   1  10   0       6241.28       5989.87        84.32 o                         
   2  10   0       2700.97       2761.09        59.01 o                         
   3  10   0      11233.30      11968.43       166.77 o                         
   4  10   0       2018.76       2032.20        80.44 o                         
   5  10   0       2409.63       2695.96       125.56 o                         
   6  10   0       1155.90        997.09        68.97 o                         
   7  10   0       1132.71       1173.29       125.84 o                         
   8  10   0        182.87        271.01       115.79 o                         
   9  10   0         12.85       -165.55       165.55 o                         
   1  11   0       1529.64       1355.82        55.05 o                         
   2  11   0        110.62        124.42        36.33 o                         
   3  11   0        107.94        141.76        45.81 o                         
   4  11   0        553.70        614.46        60.56 o                         
   5  11   0        580.71        651.97        79.76 o                         
   6  11   0       3290.09       3368.93       145.55 o                         
   7  11   0       1551.23       1479.40       232.75 o                         
   8  11   0       1078.79       1071.77       187.05 o                         
   9  11   0        549.72        718.65       400.49 o                         
   0  12   0        775.56        832.30        79.79 o                         
   1  12   0       9793.58       9887.34       124.05 o                         
   2  12   0         24.42         87.85        45.80 o                         
   3  12   0       2491.94       2749.72        75.50 o                         
   4  12   0         15.84         75.59        50.22 o                         
   5  12   0        701.63        849.92        57.55 o                         
   6  12   0          2.99        155.62       104.26 o                         
   7  12   0        250.13        431.33       181.51 o                         
   8  12   0          1.76        248.94       167.82 o                         
   9  12   0         40.07        284.36       174.71 o                         
   1  13   0        958.05        936.87        58.14 o                         
   2  13   0          9.76         59.70        57.84 o                         
   3  13   0         13.59         71.42        45.95 o                         
   4  13   0        157.50        100.77        67.53 o                         
   5  13   0        594.20        721.51        96.43 o                         
   6  13   0       1071.46       1384.33       160.97 o                         
   7  13   0         22.33        189.73       168.78 o                         
   8  13   0        477.01        395.72       280.33 o                         
   0  14   0         17.44         -2.99        70.14 o                         
   1  14   0       2049.93       1888.23        70.12 o                         
   2  14   0        246.80        320.28        56.14 o                         
   3  14   0       1062.18       1213.68       104.53 o                         
   4  14   0         26.92        -15.87        49.33 o                         
   5  14   0        173.63         65.48       123.23 o                         
   6  14   0          0.09        -65.29       130.88 o                         
   7  14   0        276.25        191.75       136.10 o                         
   8  14   0          2.04         50.06       180.45 o                         
   9  14   0          4.95       -199.30       253.73 o                         
   1  15   0         87.71        133.51        53.56 o                         
   2  15   0          2.95        -53.71        53.71 o                         
   3  15   0         40.70         74.35        54.76 o                         
   4  15   0         63.93        146.31        95.86 o                         
   5  15   0        990.11        936.88       121.41 o                         
   6  15   0        193.43        117.10       229.63 o                         
   7  15   0          0.52        101.56       140.13 o                         
   8  15   0        211.79        438.59       224.93 o                         
   0  16   0         31.80          9.14       110.69 o                         
   1  16   0         53.97          9.91        66.76 o                         
   2  16   0          0.61        -54.52        54.52 o                         
   3  16   0         65.89          1.43        89.91 o                         
   4  16   0          9.75        -33.21       100.29 o                         
   5  16   0        627.32        630.33       119.88 o                         
   6  16   0         42.13        164.10       130.36 o                         
   7  16   0        160.06        460.31       153.52 o                         
   1  17   0        167.79        146.94        56.80 o                         
   2  17   0         53.24        -59.38       124.28 o                         
   3  17   0       1148.28       1046.04       131.63 o                         
   4  17   0        138.11        160.36        99.04 o                         
   5  17   0        228.02       -105.62       105.62 o                         
   6  17   0        648.90        932.50       169.82 o                         
   7  17   0         33.62        142.89       185.54 o                         
   0  18   0         20.08         20.85       274.24 o                         
   1  18   0        156.60        575.51       192.26 o                         
   2  18   0        225.37        253.07       118.40 o                         
   3  18   0        798.35        833.18       121.85 o                         
   4  18   0         61.19        133.03       105.00 o                         
   5  18   0        933.00       1043.98       130.08 o                         
   6  18   0         27.50        182.97       125.17 o                         
   1  19   0         33.30         87.37       349.91 o                         
   2  19   0          8.53        -96.41       364.46 o                         
   3  19   0        127.50        267.92       174.87 o                         
   4  19   0         79.87       -114.44       160.48 o                         
   5  19   0         46.76        341.33       392.40 o                         
   6  19   0        119.36        221.59       116.13 o                         
   1   0   1      42248.72      39806.24      1255.15 o                         
   2   0   1       1865.04       1667.46        48.92 o                         
   3   0   1       6721.88       6066.93       102.62 o                         
   4   0   1       1067.16       1242.97        54.93 o                         
   5   0   1      16731.88      15945.84       138.64 o                         
   6   0   1        718.72        832.78        50.71 o                         
   7   0   1          4.38        -25.19        70.78 o                         
   8   0   1         21.15        -35.18       104.24 o                         
   9   0   1         85.83        222.08       170.54 o                         
  10   0   1          4.45         59.79       136.00 o                         
  11   0   1         55.68        285.65       255.72 o                         
  12   0   1          0.76       1042.28      1480.52 o                         
 -12   1   1        109.71        102.37       386.93 o                         
 -11   1   1         39.93        -36.61       151.10 o                         
 -10   1   1       1574.31       2108.14       291.38 o                         
  -9   1   1        199.40        222.65       162.33 o                         
  -8   1   1       3742.42       3949.76       180.21 o                         
  -7   1   1        569.97        630.16        75.55 o                         
  -6   1   1       1995.43       1975.01        63.99 o                         
  -5   1   1       1060.55       1222.36        77.33 o                         
  -4   1   1       4928.85       4800.46        71.89 o                         
  -3   1   1        305.26        349.65        34.57 o                         
  -2   1   1        713.09        677.89        33.55 o                         
  -1   1   1       6080.51       5746.69       125.82 o                         
   0   1   1         57.11        -11.83        11.83 o                         
   1   1   1       6200.95       5777.56        85.28 o                         
   2   1   1        788.64        769.17        31.57 o                         
   3   1   1        383.75        386.21        33.93 o                         
   4   1   1       5017.06       4834.60        71.87 o                         
   5   1   1       1123.75       1293.14        76.33 o                         
   6   1   1       1946.05       1974.95        63.56 o                         
   7   1   1        611.31        756.81        98.67 o                         
   8   1   1       3201.88       3604.22       235.15 o                         
   9   1   1        190.60        154.32       123.57 o                         
  10   1   1       1294.40       1535.68       280.02 o                         
  11   1   1         34.15        -63.00       244.35 o                         
  12   1   1         95.22        139.63       550.03 o                         
 -12   2   1         34.88         43.22       400.59 o                         
 -11   2   1         34.13        -93.83       152.90 o                         
 -10   2   1        609.30        659.60       189.21 o                         
  -9   2   1        118.60         65.39       114.80 o                         
  -8   2   1       3106.68       3184.68       171.25 o                         
  -7   2   1        674.58        704.05        74.52 o                         
  -6   2   1       2803.49       2851.03        77.21 o                         
  -5   2   1       6233.36       6074.31       112.50 o                         
  -4   2   1       1138.77       1134.57        48.88 o                         
  -3   2   1      15080.65      13969.75       149.44 o                         
  -2   2   1       2263.77       2078.58        51.76 o                         
  -1   2   1      14612.56      14008.27       152.31 o                         
   0   2   1          5.46         60.79        25.55 o                         
   1   2   1      15459.43      14957.59       151.02 o                         
   2   2   1       2406.54       2308.50        43.51 o                         
   3   2   1      14792.21      13652.93       146.18 o                         
   4   2   1       1178.69       1159.61        56.06 o                         
   5   2   1       6556.81       6453.52        98.78 o                         
   6   2   1       2832.80       2825.55        71.61 o                         
   7   2   1        717.93        628.35        83.09 o                         
   8   2   1       3231.60       3645.62       145.75 o                         
   9   2   1         96.64         26.85       112.58 o                         
  10   2   1        588.08        440.37       147.55 o                         
  11   2   1         36.09       -149.15       231.30 o                         
  12   2   1         47.13       -371.69       371.69 o                         
 -12   3   1        186.26        730.85       384.69 o                         
 -11   3   1        213.17        310.27       156.45 o                         
 -10   3   1        543.99        586.82       145.18 o                         
  -9   3   1         85.86         97.82       118.06 o                         
  -8   3   1       3585.83       4039.07       186.99 o                         
  -7   3   1         76.82         17.59        51.24 o                         
  -6   3   1       3861.25       3829.48       114.09 o                         
  -5   3   1       3013.94       2964.56        81.58 o                         
  -4   3   1       1838.25       1641.97        50.26 o                         
  -3   3   1       1978.46       1905.31        45.35 o                         
  -2   3   1       1474.47       1411.81        30.04 o                         
  -1   3   1        767.44        674.17        27.67 o                         
   0   3   1          2.78         15.90        23.17 o                         
   1   3   1        647.74        574.32        28.46 o                         
   2   3   1       1655.72       1682.30        38.86 o                         
   3   3   1       2008.63       1903.48        47.81 o                         
   4   3   1       1822.38       1725.08        45.46 o                         
   5   3   1       3096.22       3149.20        63.72 o                         
   6   3   1       3671.76       3778.00       105.24 o                         
   7   3   1         65.54         53.81        61.92 o                         
   8   3   1       3668.60       4273.15       218.96 o                         
   9   3   1         83.52        161.10       122.17 o                         
  10   3   1        686.04       1049.47       184.54 o                         
  11   3   1        233.88        108.69       165.75 o                         
  12   3   1        107.47        227.65       412.01 o                         
 -12   4   1         70.72       -300.18       338.03 o                         
 -11   4   1         91.55        204.69       232.09 o                         
 -10   4   1         86.20        183.06       130.34 o                         
  -9   4   1        176.60       -121.87       121.87 o                         
  -8   4   1        638.18        682.87       121.15 o                         
  -7   4   1        364.43        380.88        58.20 o                         
  -6   4   1       1017.72        944.73        54.79 o                         
  -5   4   1        226.03        158.93        34.91 o                         
  -4   4   1       2734.83       2861.66        55.57 o                         
  -3   4   1       6567.44       6126.84        73.92 o                         
  -2   4   1       8906.39       8725.79        95.93 o                         
  -1   4   1       5866.29       5414.77        83.59 o                         
   0   4   1         25.81          6.40        26.17 o                         
   1   4   1       4921.05       4623.02        59.27 o                         
   2   4   1       8380.18       8127.50       101.95 o                         
   3   4   1       5939.79       5582.95        66.26 o                         
   4   4   1       2681.25       2746.57        66.80 o                         
   5   4   1        194.49        101.69        36.22 o                         
   6   4   1        995.06        936.49        55.73 o                         
   7   4   1        409.39        425.80        69.38 o                         
   8   4   1        716.56        847.87       126.28 o                         
   9   4   1        203.65        170.58       180.69 o                         
  10   4   1         64.00         38.07       137.60 o                         
  11   4   1         98.95        374.78       159.53 o                         
  12   4   1         58.21        585.30       384.07 o                         
 -12   5   1        427.36        716.53       374.44 o                         
 -11   5   1        248.35        149.06       149.40 o                         
 -10   5   1       1238.12       1682.81       276.72 o                         
  -9   5   1        182.97        421.89       126.60 o                         
  -8   5   1       1138.08       1263.66       137.19 o                         
  -7   5   1       1391.88       1403.81        75.34 o                         
  -6   5   1        883.09        918.34        55.02 o                         
  -5   5   1        141.88        122.82        37.23 o                         
  -4   5   1       1603.41       1549.07        50.10 o                         
  -3   5   1       1758.19       1832.57        58.44 o                         
  -2   5   1       4569.50       4499.76        62.60 o                         
  -1   5   1       9826.46       9442.37        84.82 o                         
   0   5   1       1764.13       1637.41        40.31 o                         
   1   5   1       9714.24       9331.46        83.36 o                         
   2   5   1       4275.92       4088.71        59.46 o                         
   3   5   1       1711.54       1761.54        48.58 o                         
   4   5   1       1384.47       1351.07        46.60 o                         
   5   5   1        164.56        189.31        39.42 o                         
   6   5   1        686.37        699.37        60.02 o                         
   7   5   1       1431.64       1478.88       113.81 o                         
   8   5   1       1082.81       1092.14       132.25 o                         
   9   5   1        194.51        387.13       148.21 o                         
  10   5   1       1252.81       1217.64       164.41 o                         
  11   5   1        253.73        287.27       261.20 o                         
 -11   6   1        143.34         41.15       157.17 o                         
 -10   6   1         87.82         -6.66       139.65 o                         
  -9   6   1         54.54        198.71       121.22 o                         
  -8   6   1          1.90         48.83       107.11 o                         
  -7   6   1        109.69        155.24        64.63 o                         
  -6   6   1        292.32        291.17        51.93 o                         
  -5   6   1        762.45        740.65        46.41 o                         
  -4   6   1         60.50        115.96        32.31 o                         
  -3   6   1       3839.96       3969.39        72.69 o                         
  -2   6   1       3044.08       3011.56        62.94 o                         
  -1   6   1       5172.31       5278.72        63.89 o                         
   0   6   1       3291.81       3182.76        56.47 o                         
   1   6   1       4428.03       4620.04        64.73 o                         
   2   6   1       3490.18       3508.22        63.22 o                         
   3   6   1       3262.06       3413.80        66.20 o                         
   4   6   1        111.50        120.64        34.45 o                         
   5   6   1        668.15        716.92        43.69 o                         
   6   6   1        223.83        238.19        46.60 o                         
   7   6   1         72.08         48.51        69.24 o                         
   8   6   1          4.36        -16.54       106.78 o                         
   9   6   1         48.41        159.21       172.95 o                         
  10   6   1         95.79        -90.70       129.99 o                         
  11   6   1        129.31        111.48       155.75 o                         
 -10   7   1        561.13        613.52       151.49 o                         
  -9   7   1        897.85        969.78       187.59 o                         
  -8   7   1        456.65        359.17       122.84 o                         
  -7   7   1        209.60        267.29        63.92 o                         
  -6   7   1       1480.19       1647.85        69.45 o                         
  -5   7   1        928.31        999.81        52.19 o                         
  -4   7   1        288.65        200.13        33.06 o                         
  -3   7   1        518.23        643.43        36.59 o                         
  -2   7   1       2426.14       2588.67        58.46 o                         
  -1   7   1         56.93         65.61        37.06 o                         
   0   7   1       2289.96       2226.51        64.57 o                         
   1   7   1         37.46         12.54        33.91 o                         
   2   7   1       2605.74       2736.46        64.37 o                         
   3   7   1        405.20        397.70        40.87 o                         
   4   7   1        284.82        283.42        37.46 o                         
   5   7   1       1000.96       1044.94        53.53 o                         
   6   7   1       1374.05       1486.85        67.91 o                         
   7   7   1        262.49        237.65        62.64 o                         
   8   7   1        444.75        463.08        77.55 o                         
   9   7   1        933.09        985.97       141.96 o                         
  10   7   1        641.27        720.96       149.89 o                         
 -10   8   1         80.32       -151.24       151.24 o                         
  -9   8   1         56.29        113.60        97.80 o                         
  -8   8   1        148.62        146.58        76.91 o                         
  -7   8   1       1562.89       1514.86        97.63 o                         
  -6   8   1        156.63        240.84        51.30 o                         
  -5   8   1       2948.14       3125.83       110.06 o                         
  -4   8   1        873.21        873.69        41.34 o                         
  -3   8   1       2554.53       2658.16        68.04 o                         
  -2   8   1       4140.07       3957.06        70.10 o                         
  -1   8   1       4744.86       4573.53        80.01 o                         
   0   8   1       5708.55       5507.35        90.51 o                         
   1   8   1       5032.72       5111.47       107.08 o                         
   2   8   1       4300.54       4286.69        76.65 o                         
   3   8   1       2726.89       2789.10        65.31 o                         
   4   8   1        914.04        953.38        53.06 o                         
   5   8   1       3086.85       3319.43        89.70 o                         
   6   8   1        244.40        294.98        70.06 o                         
   7   8   1       1618.56       1512.64       108.94 o                         
   8   8   1        192.86        122.18        82.23 o                         
   9   8   1         50.67        198.05       127.16 o                         
  10   8   1         67.15         65.55       170.43 o                         
 -10   9   1         25.54         91.54       238.32 o                         
  -9   9   1        541.46        838.86       144.88 o                         
  -8   9   1        293.15        223.16        84.59 o                         
  -7   9   1       1268.02       1271.55        72.61 o                         
  -6   9   1        156.73        175.08        51.31 o                         
  -5   9   1       1904.41       1852.06        68.86 o                         
  -4   9   1        898.58        938.49        45.28 o                         
  -3   9   1       1100.62       1084.12        54.48 o                         
  -2   9   1        806.17        801.88        39.43 o                         
  -1   9   1       5248.65       5473.77        74.17 o                         
   0   9   1       3352.14       3264.93        65.87 o                         
   1   9   1       5322.97       5577.89        72.29 o                         
   2   9   1        788.33        816.82        48.52 o                         
   3   9   1        943.42        941.37        55.69 o                         
   4   9   1        918.46       1013.19        59.63 o                         
   5   9   1       2061.50       2066.01       123.66 o                         
   6   9   1        237.84        289.88        59.79 o                         
   7   9   1       1254.25       1279.59        91.86 o                         
   8   9   1        397.17        463.95       134.51 o                         
   9   9   1        505.69        564.72       150.14 o                         
  10   9   1         35.34        433.85       203.53 o                         
  -9  10   1        114.62        310.34       171.86 o                         
  -8  10   1        373.76        360.32       115.16 o                         
  -7  10   1        546.52        775.44       158.82 o                         
  -6  10   1       1540.25       1558.64        77.74 o                         
  -5  10   1        676.93        648.47        78.59 o                         
  -4  10   1       1917.25       2080.61        66.14 o                         
  -3  10   1       1154.53       1190.49        56.79 o                         
  -2  10   1      10406.93      10580.98       144.48 o                         
  -1  10   1       1706.20       1662.73        53.89 o                         
   0  10   1       4930.63       4454.04        77.65 o                         
   1  10   1       1648.17       1627.36        51.99 o                         
   2  10   1      10454.72      10457.09       103.82 o                         
   3  10   1       1128.72       1207.95        63.63 o                         
   4  10   1       1772.82       2102.75        93.52 o                         
   5  10   1        642.64        781.20        60.08 o                         
   6  10   1       1375.77       1275.42        75.27 o                         
   7  10   1        510.52        514.25       107.76 o                         
   8  10   1        391.87        464.14       120.33 o                         
   9  10   1        104.40        -18.95       147.34 o                         
  -9  11   1         69.22        209.94       202.46 o                         
  -8  11   1        171.51        252.59       168.16 o                         
  -7  11   1       1706.26       1749.59       272.88 o                         
  -6  11   1        329.06        408.10       101.55 o                         
  -5  11   1        757.94        842.17        58.95 o                         
  -4  11   1        358.64        394.16        46.26 o                         
  -3  11   1       3026.73       2996.02        69.98 o                         
  -2  11   1        228.28        153.78        39.80 o                         
  -1  11   1       1110.90       1111.27        52.77 o                         
   0  11   1       1075.83       1133.87        64.51 o                         
   1  11   1       1074.20       1083.07        50.38 o                         
   2  11   1        235.73        271.27        39.71 o                         
   3  11   1       2882.66       3034.27        86.09 o                         
   4  11   1        341.72        426.53        55.62 o                         
   5  11   1        650.99        743.39        55.82 o                         
   6  11   1        264.46        422.16       117.68 o                         
   7  11   1       1565.35       1514.93       317.43 o                         
   8  11   1        157.94        142.90       161.34 o                         
   9  11   1         51.08       -232.41       232.64 o                         
  -9  12   1          4.86         61.08       165.93 o                         
  -8  12   1         88.36        353.16       164.16 o                         
  -7  12   1        576.33        682.94       117.67 o                         
  -6  12   1        776.68       1070.35       114.07 o                         
  -5  12   1         19.30        121.23        48.61 o                         
  -4  12   1       2157.94       2323.49        66.86 o                         
  -3  12   1        179.60        179.92        56.98 o                         
  -2  12   1       5950.47       5778.37        89.11 o                         
  -1  12   1        763.62        752.09        53.42 o                         
   0  12   1        515.87        466.28        50.28 o                         
   1  12   1        764.33        738.01        51.11 o                         
   2  12   1       5890.21       5897.35        87.59 o                         
   3  12   1        159.56        162.31        38.58 o                         
   4  12   1       2138.90       2285.37        72.16 o                         
   5  12   1         18.90        161.73        48.32 o                         
   6  12   1        768.88        768.49       102.62 o                         
   7  12   1        615.99        411.63       150.90 o                         
   8  12   1        109.36        -58.00       244.13 o                         
   9  12   1          3.46         29.99       383.45 o                         
  -8  13   1         22.36        199.67       374.06 o                         
  -7  13   1        901.80       1002.97       194.33 o                         
  -6  13   1        706.11        901.89        99.72 o                         
  -5  13   1        385.31        359.30        72.35 o                         
  -4  13   1        857.64        937.00        50.21 o                         
  -3  13   1       1110.01       1142.95        99.63 o                         
  -2  13   1       2020.91       1930.27        70.94 o                         
  -1  13   1        291.99        267.35        50.48 o                         
   0  13   1        978.80        815.82        56.59 o                         
   1  13   1        302.11        206.31        47.46 o                         
   2  13   1       2129.06       2105.96        66.07 o                         
   3  13   1       1069.87       1153.92        54.08 o                         
   4  13   1        925.83       1124.48        77.44 o                         
   5  13   1        452.20        594.44        72.93 o                         
   6  13   1        747.30        763.85       161.26 o                         
   7  13   1        956.53        902.05       297.37 o                         
   8  13   1         19.76         67.46       141.97 o                         
  -8  14   1         23.89        338.13       411.05 o                         
  -7  14   1         96.79        531.96       164.30 o                         
  -6  14   1         91.65         23.32       130.87 o                         
  -5  14   1       1215.36       1524.23       147.40 o                         
  -4  14   1         93.10         88.31        66.85 o                         
  -3  14   1        120.73        211.28        64.36 o                         
  -2  14   1       2264.32       2268.08       101.24 o                         
  -1  14   1        115.19         73.93        64.45 o                         
   0  14   1       2355.78       2344.90        81.02 o                         
   1  14   1        112.95        234.12        62.23 o                         
   2  14   1       2060.21       2167.04        71.11 o                         
   3  14   1        131.54        211.10        49.30 o                         
   4  14   1         71.32        207.22        90.02 o                         
   5  14   1       1298.24       1502.64       132.00 o                         
   6  14   1         57.20        158.00       219.59 o                         
   7  14   1        123.72         37.33       135.12 o                         
   8  14   1         22.90        261.60       136.61 o                         
   9  14   1          9.34        154.70       240.86 o                         
  -8  15   1          4.45        129.52       143.74 o                         
  -7  15   1        720.86        691.09       155.15 o                         
  -6  15   1          1.68       -133.15       133.15 o                         
  -5  15   1        134.84        443.48       116.09 o                         
  -4  15   1        177.96        214.76        99.23 o                         
  -3  15   1         32.36         83.87        53.32 o                         
  -2  15   1        296.36        258.32        78.79 o                         
  -1  15   1        160.45        264.16        50.87 o                         
   0  15   1        928.09        942.50        60.59 o                         
   1  15   1        150.12        222.01        69.92 o                         
   2  15   1        342.54        344.98        56.57 o                         
   3  15   1         45.19         89.24        59.66 o                         
   4  15   1        170.39        -48.23        95.13 o                         
   5  15   1        122.48        173.89        96.20 o                         
   6  15   1          5.03         73.37       136.46 o                         
   7  15   1        568.96        553.90       146.51 o                         
   8  15   1          5.59         90.52       147.35 o                         
  -7  16   1         15.60         22.96       151.30 o                         
  -6  16   1        186.69        265.77       143.91 o                         
  -5  16   1          1.12        192.55       106.34 o                         
  -4  16   1        425.36        626.23       111.26 o                         
  -3  16   1         97.35        104.01        85.45 o                         
  -2  16   1        109.91        182.00        69.34 o                         
  -1  16   1         52.68        122.03        58.34 o                         
   0  16   1        344.49        391.19        63.25 o                         
   1  16   1         44.05         86.50        56.05 o                         
   2  16   1        206.01        174.91        54.26 o                         
   3  16   1         75.58         85.41        89.70 o                         
   4  16   1        543.08        741.64       113.19 o                         
   5  16   1          0.71       -105.15       105.15 o                         
   6  16   1        143.67        151.58       119.74 o                         
   7  16   1         26.74         72.61       119.41 o                         
  -7  17   1        386.86        214.05       734.36 o                         
  -6  17   1        251.89        229.48       132.50 o                         
  -5  17   1        266.52        248.47       110.42 o                         
  -4  17   1        395.75        316.22       135.45 o                         
  -3  17   1          4.51        -97.43       101.85 o                         
  -2  17   1         65.76         48.91        96.04 o                         
  -1  17   1         25.41        -12.91       124.56 o                         
   0  17   1          6.52         64.44        59.76 o                         
   1  17   1         22.77          3.44       156.79 o                         
   2  17   1         63.53        286.57        97.79 o                         
   3  17   1         10.25        -50.24        92.40 o                         
   4  17   1        341.45        372.36       104.21 o                         
   5  17   1        335.05        259.93       117.94 o                         
   6  17   1        248.23        284.99       124.01 o                         
   7  17   1        412.11        224.12       135.82 o                         
  -7  18   1         28.87         39.98       160.07 o                         
  -6  18   1        300.54        205.33       132.64 o                         
  -5  18   1        158.73        301.53       106.80 o                         
  -4  18   1        589.37        396.82       145.78 o                         
  -3  18   1         14.62         42.56       103.48 o                         
  -2  18   1        324.18        799.69       216.84 o                         
  -1  18   1         63.43         99.62       189.73 o                         
   0  18   1        144.50        195.10       105.33 o                         
   1  18   1         99.66        101.24        87.15 o                         
   2  18   1        317.42        462.04       103.18 o                         
   3  18   1         18.19        167.17        99.98 o                         
   4  18   1        598.84        780.04       120.09 o                         
   5  18   1        137.54        119.96       107.44 o                         
   6  18   1        315.11        -72.67       176.14 o                         
  -5  19   1        200.41        -14.38       147.68 o                         
  -4  19   1        239.05        387.86       169.15 o                         
  -3  19   1        189.15        157.04       285.70 o                         
  -2  19   1         68.65        157.32       133.06 o                         
  -1  19   1         62.76       -113.09       217.58 o                         
   0  19   1        343.76        750.34       242.91 o                         
   1  19   1         63.96        145.22       204.04 o                         
   2  19   1         72.09        230.49       258.17 o                         
   3  19   1        173.80         50.50       217.53 o                         
   4  19   1        206.83        249.89       133.85 o                         
   5  19   1        199.39        556.26       131.13 o                         
   6  19   1         67.98        127.29       123.64 o                         
   1   0   2          0.61         25.88        22.64 o                         
   2   0   2        190.41        129.84        31.86 o                         
   3   0   2       3662.55       3522.49        57.69 o                         
   4   0   2      16777.92      16871.91       206.08 o                         
   5   0   2       5842.55       5600.48        85.98 o                         
   6   0   2        932.59       1143.91        55.80 o                         
   7   0   2         75.17         81.31        74.10 o                         
   8   0   2        126.34        241.90       103.25 o                         
   9   0   2        463.55        696.83       203.38 o                         
  10   0   2          0.08         -3.97       131.72 o                         
  11   0   2        183.99        268.02       154.41 o                         
  12   0   2         25.08        504.16       454.34 o                         
 -12   1   2         18.62        227.14       556.19 o                         
 -11   1   2        205.51         27.90       154.91 o                         
 -10   1   2        138.97        242.94       124.80 o                         
  -9   1   2       1977.04       2519.96       175.56 o                         
  -8   1   2        167.99        123.59        97.83 o                         
  -7   1   2        779.92        854.79        87.41 o                         
  -6   1   2        349.16        282.01        46.94 o                         
  -5   1   2       2420.82       2410.64        68.33 o                         
  -4   1   2       3456.09       3339.45       124.37 o                         
  -3   1   2       1993.56       1840.29        50.13 o                         
  -2   1   2        181.12        168.90        30.38 o                         
  -1   1   2        861.48        967.94        29.22 o                         
   0   1   2       5692.50       6130.00        87.83 o                         
   1   1   2        863.46        955.91        32.98 o                         
   2   1   2        289.39        200.49        28.50 o                         
   3   1   2       1883.69       1791.80        42.82 o                         
   4   1   2       3343.59       3273.38       125.96 o                         
   5   1   2       2230.21       2203.78        61.54 o                         
   6   1   2        319.40        347.83        44.27 o                         
   7   1   2        650.60        737.09        89.60 o                         
   8   1   2        156.48        230.82        87.26 o                         
   9   1   2       1943.05       2397.43       172.28 o                         
  10   1   2        127.21        171.98       123.07 o                         
  11   1   2        239.46        -15.50       259.03 o                         
  12   1   2         13.37        620.33       433.90 o                         
 -12   2   2         30.94       -318.63       368.86 o                         
 -11   2   2        382.77        883.27       177.69 o                         
 -10   2   2         84.66        287.96       150.08 o                         
  -9   2   2        923.57        912.57       136.03 o                         
  -8   2   2        950.55        988.91       190.20 o                         
  -7   2   2        867.26        898.07        77.54 o                         
  -6   2   2         95.65        150.62        44.45 o                         
  -5   2   2       1635.31       1667.47        60.46 o                         
  -4   2   2       3029.33       2824.14        71.90 o                         
  -3   2   2       3688.85       3375.82        55.13 o                         
  -2   2   2      64907.30      63511.09       729.65 o                         
  -1   2   2       8592.59       7874.67        85.42 o                         
   0   2   2      44884.49      45767.96       565.73 o                         
   1   2   2       8791.93       7987.94       208.14 o                         
   2   2   2      67376.89      65810.52       430.71 o                         
   3   2   2       3855.60       3526.12        69.17 o                         
   4   2   2       3171.70       2965.26        57.11 o                         
   5   2   2       1609.95       1578.94        51.27 o                         
   6   2   2        181.19        190.41        47.77 o                         
   7   2   2        832.64        814.08        87.19 o                         
   8   2   2        835.99        885.81        99.00 o                         
   9   2   2        789.90        959.74       115.68 o                         
  10   2   2         79.44        249.04       255.28 o                         
  11   2   2        292.88        417.64       243.05 o                         
  12   2   2         20.78       -285.25       385.73 o                         
 -12   3   2         84.52       -147.00       367.21 o                         
 -11   3   2        358.99        596.57       160.62 o                         
 -10   3   2        322.56        279.84       139.70 o                         
  -9   3   2       2320.62       2749.47       180.80 o                         
  -8   3   2        200.17        280.48       107.41 o                         
  -7   3   2       1074.64       1113.89        68.69 o                         
  -6   3   2        539.23        510.07        54.58 o                         
  -5   3   2        261.42        184.50        37.83 o                         
  -4   3   2       2066.21       2057.17        54.04 o                         
  -3   3   2       4737.00       4510.27        61.37 o                         
  -2   3   2       5378.06       4931.90        88.19 o                         
  -1   3   2        546.51        646.69        37.86 o                         
   0   3   2      17184.69      17877.86       155.84 o                         
   1   3   2        509.89        555.30        36.77 o                         
   2   3   2       5983.14       5726.63        55.27 o                         
   3   3   2       4594.38       4363.60        63.12 o                         
   4   3   2       2388.17       2480.70        89.83 o                         
   5   3   2        320.50        295.27        37.40 o                         
   6   3   2        661.45        647.16        46.24 o                         
   7   3   2       1059.41       1020.78        92.01 o                         
   8   3   2        178.10         51.63       107.48 o                         
   9   3   2       2044.82       2280.37       178.04 o                         
  10   3   2        348.41        625.05       154.25 o                         
  11   3   2        233.71        325.14       248.60 o                         
  12   3   2         96.55        415.45       394.88 o                         
 -12   4   2         68.35       -126.01       336.04 o                         
 -11   4   2        198.68        244.22       154.22 o                         
 -10   4   2        154.62        127.57       130.09 o                         
  -9   4   2        737.12        698.85       140.06 o                         
  -8   4   2        464.85        404.66       114.49 o                         
  -7   4   2       2145.19       2145.18        92.42 o                         
  -6   4   2        270.80        305.17        50.71 o                         
  -5   4   2        886.45        796.17        46.53 o                         
  -4   4   2       2986.32       2870.95        59.75 o                         
  -3   4   2        602.54        511.94        32.04 o                         
  -2   4   2       7672.75       7600.52        63.26 o                         
  -1   4   2        873.68        821.09        42.07 o                         
   0   4   2      11337.72      10893.76       116.41 o                         
   1   4   2        922.12        877.45        41.36 o                         
   2   4   2       6973.91       7034.88        76.97 o                         
   3   4   2        728.20        670.85        37.85 o                         
   4   4   2       2654.43       2543.94        68.15 o                         
   5   4   2        818.12        748.90        47.87 o                         
   6   4   2        173.20        141.28        49.49 o                         
   7   4   2       2253.14       2145.70       141.54 o                         
   8   4   2        475.76        522.59       120.09 o                         
   9   4   2        886.71        755.64       139.38 o                         
  10   4   2        179.15        200.44       140.97 o                         
  11   4   2        217.53        -29.53       247.16 o                         
  12   4   2         81.75        185.88       371.07 o                         
 -12   5   2        114.84        473.95       339.89 o                         
 -11   5   2        541.75        572.73       169.45 o                         
 -10   5   2        280.60        225.04       136.38 o                         
  -9   5   2       1146.62       1249.64       148.31 o                         
  -8   5   2       1486.12       1435.23       140.28 o                         
  -7   5   2        688.96        618.61        58.57 o                         
  -6   5   2       2470.92       2548.28        73.47 o                         
  -5   5   2       1536.49       1531.15        50.27 o                         
  -4   5   2       1060.30       1066.19        60.30 o                         
  -3   5   2       4711.87       4537.04        58.25 o                         
  -2   5   2       6633.70       6620.84       117.68 o                         
  -1   5   2       1469.26       1334.45        53.99 o                         
   0   5   2         53.33         40.70        27.55 o                         
   1   5   2       1323.70       1200.75        44.51 o                         
   2   5   2       6867.17       6822.27        94.25 o                         
   3   5   2       4913.13       4857.53        81.95 o                         
   4   5   2       1256.86       1317.36        46.69 o                         
   5   5   2       1713.29       1697.18        52.44 o                         
   6   5   2       2278.57       2377.66        82.89 o                         
   7   5   2        611.30        386.75       148.18 o                         
   8   5   2       1453.38       1613.31       145.26 o                         
   9   5   2       1120.58       1563.83       168.72 o                         
  10   5   2        274.58        391.76       146.76 o                         
  11   5   2        498.51        159.98       250.39 o                         
 -11   6   2        315.24        297.30       162.30 o                         
 -10   6   2        312.38        353.27       147.50 o                         
  -9   6   2        513.77        536.45       143.55 o                         
  -8   6   2       1090.45       1029.93       134.91 o                         
  -7   6   2         68.98        158.69        67.40 o                         
  -6   6   2       2315.51       2185.98        77.49 o                         
  -5   6   2       1056.61       1127.33        51.10 o                         
  -4   6   2       1494.83       1535.49        49.30 o                         
  -3   6   2       1922.56       1866.41        46.91 o                         
  -2   6   2       4608.64       4569.51        63.45 o                         
  -1   6   2       2161.33       2458.23        50.92 o                         
   0   6   2          9.33         14.25        27.41 o                         
   1   6   2       1785.96       2060.76        46.02 o                         
   2   6   2       5270.44       5272.72        87.49 o                         
   3   6   2       1682.12       1587.00        52.25 o                         
   4   6   2       1528.32       1508.92        66.10 o                         
   5   6   2       1250.00       1296.73        52.86 o                         
   6   6   2       2138.29       2085.24        76.54 o                         
   7   6   2         65.94        169.66        89.08 o                         
   8   6   2       1035.34        971.18        81.47 o                         
   9   6   2        443.34        594.34       195.33 o                         
  10   6   2        298.44        435.04       147.41 o                         
  11   6   2        297.75       -113.21       455.78 o                         
 -11   7   2        260.95        144.45       300.32 o                         
 -10   7   2        127.57        -89.15       143.43 o                         
  -9   7   2        246.70         69.84       122.87 o                         
  -8   7   2        412.63        436.74       124.41 o                         
  -7   7   2        477.36        496.16        68.21 o                         
  -6   7   2       1897.04       1910.02        76.51 o                         
  -5   7   2        391.46        416.98        44.31 o                         
  -4   7   2       4105.97       4007.30        68.31 o                         
  -3   7   2       1817.61       1775.23        43.07 o                         
  -2   7   2       2649.32       2586.93        58.33 o                         
  -1   7   2       2485.56       2242.77        51.98 o                         
   0   7   2       1057.34       1202.10        39.86 o                         
   1   7   2       2360.16       2166.43        45.62 o                         
   2   7   2       2353.77       2406.54        62.46 o                         
   3   7   2       1799.84       1792.35        53.18 o                         
   4   7   2       4035.85       4125.80       127.15 o                         
   5   7   2        536.43        511.88        52.59 o                         
   6   7   2       2002.86       1992.10       142.85 o                         
   7   7   2        591.83        561.97        65.16 o                         
   8   7   2        522.81        549.74       112.63 o                         
   9   7   2        253.95        466.50       136.39 o                         
  10   7   2        160.12         42.25       134.51 o                         
 -10   8   2         84.90        209.59       297.19 o                         
  -9   8   2        475.47        261.08        88.59 o                         
  -8   8   2        102.52        150.35        84.42 o                         
  -7   8   2        728.11        769.46        64.69 o                         
  -6   8   2        209.46        137.87        48.96 o                         
  -5   8   2       1014.22       1028.61        53.79 o                         
  -4   8   2        490.70        546.93        35.86 o                         
  -3   8   2       4318.30       4416.20        62.21 o                         
  -2   8   2       4435.34       4321.71        61.73 o                         
  -1   8   2       3144.79       3072.75        70.65 o                         
   0   8   2        888.84        926.65        49.24 o                         
   1   8   2       3623.35       3564.25        60.47 o                         
   2   8   2       4657.28       4740.96        99.48 o                         
   3   8   2       4619.81       4746.04        72.17 o                         
   4   8   2        619.18        611.14        47.96 o                         
   5   8   2       1162.50       1181.45        68.84 o                         
   6   8   2        244.77        369.89        59.39 o                         
   7   8   2        755.74        766.73        84.17 o                         
   8   8   2         86.70         21.78       113.07 o                         
   9   8   2        470.10        428.20       138.08 o                         
  10   8   2         83.85        162.70       179.51 o                         
 -10   9   2        514.22        559.61       198.78 o                         
  -9   9   2        272.50        387.07        96.03 o                         
  -8   9   2        791.53        773.03       103.66 o                         
  -7   9   2        500.27        488.21        61.26 o                         
  -6   9   2       1053.74       1039.56        65.26 o                         
  -5   9   2         24.03         18.28        51.66 o                         
  -4   9   2        251.72        249.93        32.58 o                         
  -3   9   2         13.10          9.45        28.61 o                         
  -2   9   2        804.60        813.19        37.89 o                         
  -1   9   2       4681.73       4724.60        74.51 o                         
   0   9   2        532.72        555.52        40.41 o                         
   1   9   2       4402.08       4462.77        70.96 o                         
   2   9   2        909.03       1020.80        41.18 o                         
   3   9   2          0.09         27.10        32.76 o                         
   4   9   2        294.75        402.34        55.74 o                         
   5   9   2         38.23         33.41        48.12 o                         
   6   9   2        996.79       1007.34        72.64 o                         
   7   9   2        590.20        656.67        87.42 o                         
   8   9   2        719.10        746.55       127.08 o                         
   9   9   2        286.43        470.96       479.66 o                         
  10   9   2        623.65        610.68       444.87 o                         
  -9  10   2         11.71        245.28       135.11 o                         
  -8  10   2        243.16        191.11        88.40 o                         
  -7  10   2        271.60        386.17        91.79 o                         
  -6  10   2        326.34        362.56        52.77 o                         
  -5  10   2         23.69        -17.57        42.39 o                         
  -4  10   2        654.66        741.28        43.53 o                         
  -3  10   2       3987.84       4117.80        73.05 o                         
  -2  10   2       4933.16       5002.09       105.70 o                         
  -1  10   2       2558.25       2304.62        58.39 o                         
   0  10   2        857.60        723.15        44.13 o                         
   1  10   2       2544.40       2322.20        57.93 o                         
   2  10   2       4900.55       4963.50        87.04 o                         
   3  10   2       3914.92       4006.58       107.82 o                         
   4  10   2        607.20        658.15        52.19 o                         
   5  10   2         72.61         81.20        47.32 o                         
   6  10   2        293.23        318.53        62.83 o                         
   7  10   2        246.13        160.71       101.31 o                         
   8  10   2        252.20        490.32       164.42 o                         
   9  10   2         11.17        235.58       171.96 o                         
  -9  11   2         15.02        379.14       362.95 o                         
  -8  11   2        443.85        649.69       135.66 o                         
  -7  11   2        668.87        599.91       119.83 o                         
  -6  11   2       1052.64       1244.52       172.81 o                         
  -5  11   2         55.89        100.81        43.83 o                         
  -4  11   2        661.66        672.66        63.91 o                         
  -3  11   2       1330.84       1377.44        57.81 o                         
  -2  11   2       1393.45       1361.39        53.69 o                         
  -1  11   2        908.28        847.40        49.16 o                         
   0  11   2          6.38         21.58        41.73 o                         
   1  11   2        919.71        907.01        46.09 o                         
   2  11   2       1393.62       1497.32        51.20 o                         
   3  11   2       1475.46       1720.48       108.93 o                         
   4  11   2        752.46       1013.53        80.43 o                         
   5  11   2         70.11         75.02        57.19 o                         
   6  11   2       1203.90       1288.41        94.61 o                         
   7  11   2        592.57        559.70       151.68 o                         
   8  11   2        394.56        345.43       208.14 o                         
   9  11   2          9.73         26.28       253.66 o                         
  -9  12   2         26.04         99.56       185.71 o                         
  -8  12   2        344.57        341.13       354.31 o                         
  -7  12   2         76.53        130.55       105.23 o                         
  -6  12   2       1793.90       2247.18       331.45 o                         
  -5  12   2        514.74        518.64        49.74 o                         
  -4  12   2       1033.03       1175.96        52.46 o                         
  -3  12   2       6112.92       6348.88       134.68 o                         
  -2  12   2        568.20        514.70        43.46 o                         
  -1  12   2       2948.28       2925.73        72.56 o                         
   0  12   2         98.35         90.48        57.08 o                         
   1  12   2       2829.63       2776.10        67.73 o                         
   2  12   2        563.04        568.23        47.35 o                         
   3  12   2       6046.98       5866.84       182.44 o                         
   4  12   2       1084.99       1132.17        98.09 o                         
   5  12   2        493.71        730.35        77.34 o                         
   6  12   2       1886.12       2010.98       164.32 o                         
   7  12   2         68.64        236.16       126.27 o                         
   8  12   2        339.59        186.02       518.34 o                         
   9  12   2         28.50       -204.58       372.03 o                         
  -8  13   2        664.48        964.55       213.12 o                         
  -7  13   2        873.60        992.37       186.50 o                         
  -6  13   2        777.90       1059.60       113.79 o                         
  -5  13   2       1535.36       1669.53       141.96 o                         
  -4  13   2        410.55        404.82        44.35 o                         
  -3  13   2       1470.83       1344.36       107.83 o                         
  -2  13   2        454.05        419.27        48.15 o                         
  -1  13   2         91.01         47.93        45.03 o                         
   0  13   2          6.29         44.18        48.49 o                         
   1  13   2        108.22         42.28        44.38 o                         
   2  13   2        411.78        284.37        42.39 o                         
   3  13   2       1460.91       1224.15       137.22 o                         
   4  13   2        303.86        342.43        81.10 o                         
   5  13   2       1589.73       1645.49       147.29 o                         
   6  13   2        629.46        697.26       139.20 o                         
   7  13   2        855.24        721.18       155.45 o                         
   8  13   2        760.80        639.91       166.45 o                         
   9  13   2         31.81         18.65       240.45 o                         
  10  13   2        351.80         58.50       176.11 o                         
  -8  14   2        111.08        362.64       180.06 o                         
  -7  14   2        112.80         98.13       177.20 o                         
  -6  14   2        180.75         67.98       137.86 o                         
  -5  14   2        416.72        431.00        79.05 o                         
  -4  14   2          7.11        -17.59        59.77 o                         
  -3  14   2        445.13        427.37        55.77 o                         
  -2  14   2        121.91         74.14        52.41 o                         
  -1  14   2        615.16        536.59        51.81 o                         
   0  14   2        221.67        239.70        53.29 o                         
   1  14   2        486.96        412.60        48.17 o                         
   2  14   2        122.13        159.87        59.03 o                         
   3  14   2        420.56        488.47        75.90 o                         
   4  14   2          6.93        -13.92        93.85 o                         
   5  14   2        286.58        325.72       108.13 o                         
   6  14   2        251.42         51.05       173.35 o                         
   7  14   2         90.20        150.69       176.51 o                         
   8  14   2         76.76        247.47       154.96 o                         
   9  14   2         42.08        309.96       229.37 o                         
  -8  15   2        318.64        -97.31       291.10 o                         
  -7  15   2         18.81        -79.51       138.81 o                         
  -6  15   2        623.45        656.08       164.17 o                         
  -5  15   2         53.09         49.39       149.97 o                         
  -4  15   2        181.78        201.42        80.18 o                         
  -3  15   2         90.85        234.91        73.34 o                         
  -2  15   2        186.44        228.28        53.37 o                         
  -1  15   2       2028.33       1861.55        87.92 o                         
   0  15   2         80.94         84.37        49.15 o                         
   1  15   2       2146.68       2194.33       110.74 o                         
   2  15   2        182.73        261.33        51.34 o                         
   3  15   2        116.86        308.02        98.88 o                         
   4  15   2        157.09        202.16        76.15 o                         
   5  15   2         75.49        313.17        99.99 o                         
   6  15   2        613.54        557.97       133.62 o                         
   7  15   2         29.92        278.78       135.78 o                         
   8  15   2        316.01        444.66       164.76 o                         
  -7  16   2        176.36       -152.20       152.20 o                         
  -6  16   2         83.22        125.77       145.95 o                         
  -5  16   2        456.46        432.46       132.70 o                         
  -4  16   2         64.50        119.31       116.14 o                         
  -3  16   2       1334.91       1275.21        93.78 o                         
  -2  16   2        290.45        348.55        78.62 o                         
  -1  16   2        666.40        796.46        79.46 o                         
   0  16   2        254.40        299.15        61.41 o                         
   1  16   2        695.93        860.89        65.12 o                         
   2  16   2        321.06        323.22       105.57 o                         
   3  16   2       1562.74       1675.32       120.41 o                         
   4  16   2         43.11        340.96       119.84 o                         
   5  16   2        515.30        728.15       131.75 o                         
   6  16   2         86.90        252.31       172.77 o                         
   7  16   2        154.32         14.04       150.14 o                         
  -6  17   2        155.77        464.60       283.47 o                         
  -5  17   2        274.92        226.65       106.73 o                         
  -4  17   2        279.61        283.23       110.65 o                         
  -3  17   2        935.45        942.49       119.66 o                         
  -2  17   2        210.24        268.15        75.29 o                         
  -1  17   2        142.35        140.74        74.00 o                         
   0  17   2         14.27        127.54        63.32 o                         
   1  17   2        215.19        168.96        69.68 o                         
   2  17   2        253.93        190.54        72.87 o                         
   3  17   2        979.88       1110.31       142.56 o                         
   4  17   2        300.16        513.97       114.50 o                         
   5  17   2        271.61        305.21       102.14 o                         
   6  17   2        147.00        194.57       130.86 o                         
   7  17   2         50.41        374.24       185.55 o                         
  -6  18   2        163.36       -144.32       144.32 o                         
  -5  18   2        145.62        106.40       109.22 o                         
  -4  18   2         78.48        407.12       120.54 o                         
  -3  18   2        720.21        552.73       149.87 o                         
  -2  18   2        160.85        418.48       128.83 o                         
  -1  18   2        136.08        123.94       117.26 o                         
   0  18   2        248.52        303.87        98.15 o                         
   1  18   2        131.75        284.62       138.26 o                         
   2  18   2        129.17         63.82        89.65 o                         
   3  18   2        592.00        592.30       114.28 o                         
   4  18   2         62.50         39.46        98.49 o                         
   5  18   2        130.94        197.71       128.46 o                         
   6  18   2        180.41        160.72       123.62 o                         
  -5  19   2        418.72        469.68       171.77 o                         
  -4  19   2        128.24        391.57       176.72 o                         
  -3  19   2        964.77       1111.61       157.53 o                         
  -2  19   2         87.96        370.60       132.25 o                         
  -1  19   2        215.15        261.01       370.79 o                         
   0  19   2          6.01        420.53       233.87 o                         
   1  19   2        158.91        580.71       268.60 o                         
   2  19   2         87.35        108.57       309.51 o                         
   3  19   2        825.31        752.52       181.74 o                         
   4  19   2        101.52        168.23       340.89 o                         
   5  19   2        375.71        356.21       134.75 o                         
  -4  20   2        109.75        288.00       164.27 o                         
   1   0   3       6510.07       6958.77       168.73 o                         
   2   0   3         56.41         61.37        31.32 o                         
   3   0   3       2466.39       2746.24        55.63 o                         
   4   0   3       1948.55       1972.77        62.54 o                         
   5   0   3       3076.69       3263.32        76.27 o                         
   6   0   3         30.44         59.84        44.12 o                         
   7   0   3       1756.95       2062.88       132.79 o                         
   8   0   3       2027.73       2292.26       151.38 o                         
   9   0   3          0.67       -269.70       269.70 o                         
  10   0   3       1671.93       1748.70       203.06 o                         
  11   0   3         21.29        143.49       142.41 o                         
  12   0   3        122.14        496.87       443.81 o                         
 -12   1   3        234.32         48.81       163.91 o                         
 -11   1   3         60.24         76.79       148.13 o                         
 -10   1   3         38.02       -119.20       204.80 o                         
  -9   1   3        113.25         29.73       113.32 o                         
  -8   1   3         93.44         86.89        99.74 o                         
  -7   1   3        207.02        218.67        64.71 o                         
  -6   1   3       1451.62       1400.54        74.46 o                         
  -5   1   3       1385.11       1258.65        66.87 o                         
  -4   1   3       2979.89       2981.02        68.71 o                         
  -3   1   3       5233.54       5053.74       103.17 o                         
  -2   1   3        897.49        795.22        32.69 o                         
  -1   1   3       3118.27       3298.92        60.05 o                         
   0   1   3        170.90        291.11        29.42 o                         
   1   1   3       3427.94       3514.80        80.31 o                         
   2   1   3       1000.96        932.30        45.32 o                         
   3   1   3       5151.37       4974.37       101.18 o                         
   4   1   3       3022.45       2958.53        59.77 o                         
   5   1   3       1103.55       1081.56        47.63 o                         
   6   1   3       1653.07       1675.84        58.47 o                         
   7   1   3        257.08        376.00       120.52 o                         
   8   1   3         53.06        171.67       157.51 o                         
   9   1   3        132.18        159.43       166.35 o                         
  10   1   3         42.55        -30.34       193.80 o                         
  11   1   3         54.53         88.00       279.37 o                         
  12   1   3        176.48        301.22       384.69 o                         
 -12   2   3         42.39        372.86       367.76 o                         
 -11   2   3         54.07       -168.68       168.68 o                         
 -10   2   3        548.47        569.06       139.50 o                         
  -9   2   3         61.73         27.78       191.33 o                         
  -8   2   3        974.53        976.46       103.44 o                         
  -7   2   3         67.57         73.38        71.56 o                         
  -6   2   3        425.54        337.52        52.90 o                         
  -5   2   3        367.33        363.96        40.04 o                         
  -4   2   3       6134.92       5887.43        79.21 o                         
  -3   2   3       6887.52       6902.45        74.95 o                         
  -2   2   3       1979.69       1894.59        42.80 o                         
  -1   2   3      22878.77      22896.45       139.65 o                         
   0   2   3          2.72          2.31        22.39 o                         
   1   2   3      24023.26      24528.78       155.68 o                         
   2   2   3       1921.39       1911.07        42.33 o                         
   3   2   3       6125.33       6137.97        91.34 o                         
   4   2   3       6117.01       5867.36        80.76 o                         
   5   2   3        349.04        316.46        38.46 o                         
   6   2   3        297.41        304.89        42.63 o                         
   7   2   3        108.85        118.42        71.45 o                         
   8   2   3        910.64       1128.08       105.73 o                         
   9   2   3         45.82        165.51       117.74 o                         
  10   2   3        470.41        660.39       182.70 o                         
  11   2   3         51.82         28.92       243.05 o                         
  12   2   3         19.05        -83.55       398.87 o                         
 -12   3   3        601.42        218.15       370.65 o                         
 -11   3   3         20.57        230.66       209.45 o                         
 -10   3   3       1025.01       1402.71       172.34 o                         
  -9   3   3        157.75        160.69       125.14 o                         
  -8   3   3       1027.57       1081.09       157.62 o                         
  -7   3   3         97.63        116.58        69.08 o                         
  -6   3   3        365.11        268.53        50.41 o                         
  -5   3   3       1587.45       1578.14        55.05 o                         
  -4   3   3       6049.07       6006.11        85.58 o                         
  -3   3   3       5196.09       5131.31        62.37 o                         
  -2   3   3       3736.77       3787.13        74.20 o                         
  -1   3   3      18197.10      18317.88       182.77 o                         
   0   3   3       3772.49       3648.44        47.58 o                         
   1   3   3      17589.16      18038.67       195.03 o                         
   2   3   3       3806.51       3807.42        51.69 o                         
   3   3   3       5039.89       5072.15        84.44 o                         
   4   3   3       5916.96       5689.08       120.71 o                         
   5   3   3       1710.59       1809.29        57.31 o                         
   6   3   3        296.56        345.54        47.42 o                         
   7   3   3         95.20        221.31        74.48 o                         
   8   3   3        852.88       1041.73       100.03 o                         
   9   3   3        139.74        368.16       129.37 o                         
  10   3   3        976.63        764.44       239.65 o                         
  11   3   3         14.50        624.41       511.56 o                         
  12   3   3        538.74        899.11       451.10 o                         
 -12   4   3        389.69        534.51       367.90 o                         
 -11   4   3        147.52        206.36       154.54 o                         
 -10   4   3        486.17        498.26       163.01 o                         
  -9   4   3        586.76        691.61       137.65 o                         
  -8   4   3        971.14        746.75       124.49 o                         
  -7   4   3        450.02        471.21        61.40 o                         
  -6   4   3        990.11       1053.92        62.24 o                         
  -5   4   3        715.71        675.18        44.42 o                         
  -4   4   3       1578.36       1408.65        48.18 o                         
  -3   4   3       1221.26       1000.03        36.72 o                         
  -2   4   3       2794.39       2638.47        88.11 o                         
  -1   4   3      15429.34      14831.08       112.48 o                         
   0   4   3        984.59       1006.03        27.41 o                         
   1   4   3      15011.10      14798.92       111.13 o                         
   2   4   3       2730.31       2505.49        59.29 o                         
   3   4   3       1088.15        935.54        38.99 o                         
   4   4   3       1591.86       1402.01        41.29 o                         
   5   4   3        826.04        686.00        44.30 o                         
   6   4   3        840.60        786.85        54.12 o                         
   7   4   3        494.62        534.75        94.58 o                         
   8   4   3        975.08       1315.43       208.91 o                         
   9   4   3        569.91        719.58       141.89 o                         
  10   4   3        505.40        411.14       141.19 o                         
  11   4   3        113.84        239.67       239.55 o                         
 -12   5   3         21.59       -333.91       341.20 o                         
 -11   5   3        151.72        245.95       149.70 o                         
 -10   5   3        309.73        380.37       145.71 o                         
  -9   5   3        406.17        218.29       169.46 o                         
  -8   5   3       1519.44       1334.95       173.61 o                         
  -7   5   3       1321.90       1260.08        67.99 o                         
  -6   5   3       1258.94       1234.61        65.01 o                         
  -5   5   3        218.28        192.83        38.60 o                         
  -4   5   3       1791.77       1739.63        45.41 o                         
  -3   5   3       4171.29       3983.78        80.01 o                         
  -2   5   3       1651.01       1523.21        38.05 o                         
  -1   5   3       3766.04       3566.78        66.95 o                         
   0   5   3        778.00        795.77        29.24 o                         
   1   5   3       3150.12       3094.85        62.82 o                         
   2   5   3       1594.79       1469.38        54.94 o                         
   3   5   3       4143.14       4100.42        85.30 o                         
   4   5   3       1762.53       1556.21        63.01 o                         
   5   5   3        187.44        207.34        36.33 o                         
   6   5   3       1294.14       1355.22        61.86 o                         
   7   5   3       1458.86       1511.79        79.97 o                         
   8   5   3       1567.35       1568.92        85.26 o                         
   9   5   3        445.50        264.80       129.46 o                         
  10   5   3        379.57        395.76       158.92 o                         
  11   5   3        160.43        518.96       624.70 o                         
 -11   6   3         52.23       -158.12       158.12 o                         
 -10   6   3        162.80        100.42       144.04 o                         
  -9   6   3        343.75        501.43       148.41 o                         
  -8   6   3        281.19        245.31        67.98 o                         
  -7   6   3        890.58        812.72        67.11 o                         
  -6   6   3         21.41         40.22        44.14 o                         
  -5   6   3       2887.00       2947.77        91.52 o                         
  -4   6   3       3841.70       3832.77        62.62 o                         
  -3   6   3       2660.71       2480.28        48.42 o                         
  -2   6   3       3944.52       3745.75        55.88 o                         
  -1   6   3        816.98        788.13        43.46 o                         
   0   6   3       1156.24       1076.42        35.00 o                         
   1   6   3        768.22        779.31        47.74 o                         
   2   6   3       3875.92       3872.42        82.63 o                         
   3   6   3       2457.69       2199.21        56.59 o                         
   4   6   3       3944.79       4050.32       119.18 o                         
   5   6   3       2799.35       2949.34        83.50 o                         
   6   6   3         67.73         55.63        62.51 o                         
   7   6   3        869.50        858.86        78.19 o                         
   8   6   3        342.63        402.04        69.07 o                         
   9   6   3        327.73        590.17       135.52 o                         
  10   6   3        223.95        265.88       220.25 o                         
 -11   7   3         49.55       -246.44       279.88 o                         
 -10   7   3        383.36        234.40       155.53 o                         
  -9   7   3        154.21        360.05       127.65 o                         
  -8   7   3        292.97        251.72       113.91 o                         
  -7   7   3       1477.14       1248.50        84.77 o                         
  -6   7   3        186.00        224.94        51.14 o                         
  -5   7   3        480.63        444.92        47.76 o                         
  -4   7   3       2661.67       2537.68        59.90 o                         
  -3   7   3       5594.47       5554.02        62.23 o                         
  -2   7   3       1194.17       1206.05        41.90 o                         
  -1   7   3       4694.51       4619.49        73.88 o                         
   0   7   3        359.07        300.39        29.52 o                         
   1   7   3       4546.91       4495.47       102.57 o                         
   2   7   3       1056.88       1028.25        57.18 o                         
   3   7   3       5948.90       5800.28       114.24 o                         
   4   7   3       2521.41       2423.01        88.04 o                         
   5   7   3        432.31        504.15        56.53 o                         
   6   7   3        154.00        128.40        56.60 o                         
   7   7   3       1453.30       1361.77       128.39 o                         
   8   7   3        268.38        398.98       131.85 o                         
   9   7   3        164.05         81.43       163.17 o                         
  10   7   3        420.91        472.20       180.90 o                         
 -10   8   3        217.70        224.00       216.25 o                         
  -9   8   3        124.48        140.59       124.21 o                         
  -8   8   3        960.32       1041.00       141.44 o                         
  -7   8   3        183.31        155.97        64.08 o                         
  -6   8   3        162.95         82.83        49.05 o                         
  -5   8   3       1326.94       1245.89        61.75 o                         
  -4   8   3       1854.67       1833.82        47.23 o                         
  -3   8   3        534.76        393.71        55.81 o                         
  -2   8   3        755.70        775.82        48.87 o                         
  -1   8   3       1661.83       1768.85        46.32 o                         
   0   8   3       5965.46       5807.70        65.24 o                         
   1   8   3       1835.87       1865.58        41.25 o                         
   2   8   3        884.63        820.52        56.66 o                         
   3   8   3        439.53        452.06        53.72 o                         
   4   8   3       1565.98       1577.88        59.15 o                         
   5   8   3       1225.85       1119.51        68.36 o                         
   6   8   3        198.15        139.84        59.89 o                         
   7   8   3        190.20        294.96       113.56 o                         
   8   8   3        937.44        891.22       181.76 o                         
   9   8   3        156.12        227.29       133.02 o                         
  10   8   3        227.81        277.22       358.99 o                         
 -10   9   3         60.86         22.78       137.59 o                         
  -9   9   3        109.34         -8.42       114.44 o                         
  -8   9   3        762.81        609.27        97.27 o                         
  -7   9   3        313.80        294.50        84.92 o                         
  -6   9   3        189.16        148.12        51.13 o                         
  -5   9   3       2228.90       2332.13        89.10 o                         
  -4   9   3       1786.24       1749.44        65.19 o                         
  -3   9   3       3335.68       3340.03        66.98 o                         
  -2   9   3        850.91        821.34        53.10 o                         
  -1   9   3        380.88        316.32        34.69 o                         
   0   9   3        129.63         53.33        33.14 o                         
   1   9   3        315.12        283.76        29.05 o                         
   2   9   3       1024.19       1034.70        62.69 o                         
   3   9   3       3103.61       3151.23        88.57 o                         
   4   9   3       1527.80       1271.61        90.89 o                         
   5   9   3       2101.95       1967.06       100.37 o                         
   6   9   3        206.31        268.54        67.46 o                         
   7   9   3        274.80        216.84        97.69 o                         
   8   9   3        821.79        673.16       131.29 o                         
   9   9   3         99.57        146.06       168.09 o                         
  10   9   3         75.88         40.56       171.06 o                         
  -9  10   3        183.66         85.26       124.56 o                         
  -8  10   3        133.78        177.35        86.94 o                         
  -7  10   3       1684.73       1649.29       116.16 o                         
  -6  10   3         91.14        124.88        51.78 o                         
  -5  10   3       1676.41       1669.18        97.67 o                         
  -4  10   3       1171.85       1251.53        42.87 o                         
  -3  10   3       1201.31       1188.70        52.10 o                         
  -2  10   3       2869.00       2657.56        49.71 o                         
  -1  10   3        214.18        179.38        35.13 o                         
   0  10   3         42.98        -15.09        34.21 o                         
   1  10   3        268.26        249.97        30.96 o                         
   2  10   3       3152.76       3253.47        99.73 o                         
   3  10   3       1212.71       1106.65        71.82 o                         
   4  10   3       1386.29       1373.70        92.11 o                         
   5  10   3       1646.69       1643.31       113.19 o                         
   6  10   3        132.84         57.28        59.81 o                         
   7  10   3       1751.70       1733.75       321.26 o                         
   8  10   3        111.47        195.72       144.58 o                         
   9  10   3        192.15        277.57       164.34 o                         
  -9  11   3         20.95        448.36       444.53 o                         
  -8  11   3          2.40        -89.84        89.84 o                         
  -7  11   3         57.53        171.55       126.72 o                         
  -6  11   3        288.81        408.02        95.34 o                         
  -5  11   3          6.59        130.68        66.16 o                         
  -4  11   3       1054.93       1134.08        81.94 o                         
  -3  11   3       1017.41       1011.46        63.88 o                         
  -2  11   3       5093.56       4871.58        85.36 o                         
  -1  11   3        323.95        276.50        39.53 o                         
   0  11   3         22.02        -25.28        38.50 o                         
   1  11   3        401.19        460.12        37.13 o                         
   2  11   3       5160.32       5131.48       116.83 o                         
   3  11   3       1158.05       1236.96        98.39 o                         
   4  11   3       1273.97       1317.18        94.71 o                         
   5  11   3          0.52        -41.84        75.49 o                         
   6  11   3        361.97        328.88        70.74 o                         
   7  11   3         97.67        137.29       136.58 o                         
   8  11   3          0.74        201.19       168.76 o                         
   9  11   3         24.96        -37.68       386.93 o                         
  -9  12   3         94.94        464.53       238.21 o                         
  -8  12   3        134.40         92.95       171.75 o                         
  -7  12   3       1592.83       1942.03       156.93 o                         
  -6  12   3        536.47        744.72       109.84 o                         
  -5  12   3         59.19        139.86        91.67 o                         
  -4  12   3        950.58       1031.52        73.05 o                         
  -3  12   3         25.08        116.22        52.59 o                         
  -2  12   3       1728.42       1624.41        50.78 o                         
  -1  12   3         65.63         59.04        42.77 o                         
   0  12   3       2637.80       2348.54        67.87 o                         
   1  12   3         52.79         66.00        42.78 o                         
   2  12   3       1547.28       1592.34        72.87 o                         
   3  12   3         31.60        -70.60        70.60 o                         
   4  12   3        744.74        843.36        85.98 o                         
   5  12   3        117.72        186.24       102.93 o                         
   6  12   3        482.73        643.06       126.80 o                         
   7  12   3       1593.67       1535.63       263.51 o                         
   8  12   3        128.81        450.47       141.39 o                         
   9  12   3         77.18         27.79       143.95 o                         
  -8  13   3        303.59        940.78       285.70 o                         
  -7  13   3        428.60         72.27       256.93 o                         
  -6  13   3        587.66        683.21       114.46 o                         
  -5  13   3        198.80        270.29        91.78 o                         
  -4  13   3       1186.70       1282.11        91.88 o                         
  -3  13   3        310.86        319.40        74.53 o                         
  -2  13   3       3769.40       3590.16       161.15 o                         
  -1  13   3         46.82         38.17        41.52 o                         
   0  13   3        114.95        196.82        45.50 o                         
   1  13   3         36.55        109.73        38.06 o                         
   2  13   3       3428.96       3355.66       103.97 o                         
   3  13   3        369.30        439.40        74.19 o                         
   4  13   3       1023.43        991.83        91.81 o                         
   5  13   3        152.26         74.84        89.63 o                         
   6  13   3        555.34        633.67       208.09 o                         
   7  13   3        394.61        484.37       154.29 o                         
   8  13   3        317.03        592.07       166.02 o                         
   9  13   3        145.99        500.65       250.64 o                         
  -8  14   3         56.61        175.61       451.34 o                         
  -7  14   3        414.89        557.05       211.34 o                         
  -6  14   3       1045.23       1192.58       168.51 o                         
  -5  14   3        850.39        988.87       157.99 o                         
  -4  14   3       1075.30       1181.85        98.07 o                         
  -3  14   3        398.78        243.05        75.97 o                         
  -2  14   3        477.92        364.63        87.06 o                         
  -1  14   3        171.01         58.92        48.84 o                         
   0  14   3        142.03        146.94        45.46 o                         
   1  14   3        165.42        182.44        40.19 o                         
   2  14   3        448.21        564.06        75.57 o                         
   3  14   3        357.29        300.34        68.77 o                         
   4  14   3       1114.62       1250.01       111.96 o                         
   5  14   3        709.48        735.35       107.40 o                         
   6  14   3       1018.02       1043.53       135.74 o                         
   7  14   3        369.02        552.72       198.39 o                         
   8  14   3         46.12        240.22       232.85 o                         
   9  14   3        506.67        372.44       252.56 o                         
  -7  15   3       1133.19       1206.79       321.78 o                         
  -6  15   3        139.92        303.85       142.63 o                         
  -5  15   3       1264.15       1254.17       173.33 o                         
  -4  15   3       1257.93       1248.73       103.10 o                         
  -3  15   3        211.61        274.63        98.14 o                         
  -2  15   3       1203.95       1337.51        91.96 o                         
  -1  15   3        413.45        253.51        65.29 o                         
   0  15   3       1799.83       1656.55       118.48 o                         
   1  15   3        387.15        432.81        54.11 o                         
   2  15   3       1199.58       1434.65        98.42 o                         
   3  15   3        251.67        313.16        77.43 o                         
   4  15   3       1298.39       1411.39       134.70 o                         
   5  15   3       1279.88       1313.63       123.74 o                         
   6  15   3        162.33        273.18       125.86 o                         
   7  15   3       1181.27       1208.46       150.30 o                         
   8  15   3        193.97        119.01       226.49 o                         
  -7  16   3         42.85         89.06       151.05 o                         
  -6  16   3        285.46        237.56       225.09 o                         
  -5  16   3        481.45        368.71       156.83 o                         
  -4  16   3        569.03        675.53        86.33 o                         
  -3  16   3        419.57        413.95        80.90 o                         
  -2  16   3        367.13        331.73        81.17 o                         
  -1  16   3         45.75        101.49        76.99 o                         
   0  16   3        544.06        527.12       101.19 o                         
   1  16   3         36.84        190.11        93.89 o                         
   2  16   3        447.17        569.01        95.92 o                         
   3  16   3        470.25        613.34        94.96 o                         
   4  16   3        690.48        704.68       108.68 o                         
   5  16   3        571.39        691.33       116.12 o                         
   6  16   3        259.82        447.31       124.33 o                         
   7  16   3         67.23        231.60       227.23 o                         
   8  16   3        114.51        -63.86       271.69 o                         
  -6  17   3        118.97         76.90       200.64 o                         
  -5  17   3         94.03        346.67       192.96 o                         
  -4  17   3        206.48        233.40       119.62 o                         
  -3  17   3         63.88        162.11       122.18 o                         
  -2  17   3        801.06        826.95       156.89 o                         
  -1  17   3        225.80        321.93       107.69 o                         
   0  17   3        396.80        500.86       107.95 o                         
   1  17   3        238.47        175.13       102.21 o                         
   2  17   3        873.59        699.58        90.27 o                         
   3  17   3         91.18        262.67        90.54 o                         
   4  17   3        218.14         96.16        99.47 o                         
   5  17   3         52.76         74.26       102.72 o                         
   6  17   3        176.32         75.64       106.80 o                         
   7  17   3        101.52        -16.35       145.39 o                         
  -6  18   3         60.66       -204.76       298.02 o                         
  -5  18   3        124.31        -73.08       159.73 o                         
  -4  18   3        424.86        795.45       147.17 o                         
  -3  18   3        191.34        219.81       132.64 o                         
  -2  18   3        741.34        905.70       272.45 o                         
  -1  18   3        169.93        106.97        93.89 o                         
   0  18   3        336.69        347.51       108.85 o                         
   1  18   3        169.37        -48.85       103.63 o                         
   2  18   3        729.45        526.75       152.95 o                         
   3  18   3        187.27        216.88       100.08 o                         
   4  18   3        359.62        448.86       102.85 o                         
   5  18   3         86.00        136.38       117.09 o                         
   6  18   3         93.39        193.33       118.39 o                         
  -5  19   3         34.73         95.86       167.71 o                         
  -4  19   3        168.20       -107.91       167.37 o                         
  -3  19   3         69.85        215.63       208.51 o                         
  -2  19   3        189.45        391.71       205.21 o                         
  -1  19   3         51.46         39.10       131.71 o                         
   0  19   3         43.30         14.14       203.29 o                         
   1  19   3         26.84          6.14       219.21 o                         
   2  19   3        132.38        344.64       160.98 o                         
   3  19   3         55.95        322.09       166.42 o                         
   4  19   3        130.54        466.93       192.77 o                         
   5  19   3         40.90        345.88       245.96 o                         
  -4  20   3        499.33        351.18       160.97 o                         
   0   0   4       5685.33       6954.15       370.76 o                         
   1   0   4        713.77        738.74        48.98 o                         
   2   0   4        606.93        585.89        41.35 o                         
   3   0   4        532.23        601.97        41.19 o                         
   4   0   4       2223.19       2799.01        66.75 o                         
   5   0   4       4794.54       4674.26        82.85 o                         
   6   0   4        991.73       1052.67        61.04 o                         
   7   0   4       2836.52       3388.06       151.95 o                         
   8   0   4        177.09        372.21       107.72 o                         
   9   0   4       3288.29       4042.15       202.04 o                         
  10   0   4        311.23        240.26       132.23 o                         
  11   0   4         65.46        111.91       135.98 o                         
  12   0   4         45.22        -31.75       183.82 o                         
 -12   1   4         53.68        238.71       344.68 o                         
 -11   1   4         63.62         14.22       149.40 o                         
 -10   1   4         41.33         91.13       126.65 o                         
  -9   1   4        315.53        292.49       121.36 o                         
  -8   1   4        176.80        178.69       106.81 o                         
  -7   1   4        850.57        752.73        77.82 o                         
  -6   1   4        896.89        778.03        65.36 o                         
  -5   1   4        461.48        436.07        47.92 o                         
  -4   1   4      12068.84      12029.64       120.75 o                         
  -3   1   4       1785.25       1705.86        43.32 o                         
  -2   1   4       2586.88       2467.36        39.37 o                         
  -1   1   4        592.13        650.82        51.35 o                         
   0   1   4       3672.48       3972.86        66.88 o                         
   1   1   4        553.12        596.04        40.66 o                         
   2   1   4       3381.57       3496.91        75.47 o                         
   3   1   4       1676.49       1652.65        52.70 o                         
   4   1   4      12638.68      12458.22       117.08 o                         
   5   1   4        553.67        550.16        45.51 o                         
   6   1   4       1009.48        952.43        55.54 o                         
   7   1   4        890.40        948.95       111.02 o                         
   8   1   4        210.90        237.55        99.76 o                         
   9   1   4        242.80        359.36       119.62 o                         
  10   1   4         38.81        -45.72       187.45 o                         
  11   1   4         48.41        165.31       208.13 o                         
  12   1   4         52.63       1308.23       461.08 o                         
 -11   2   4        697.69        818.62       168.47 o                         
 -10   2   4         94.87        233.45       130.77 o                         
  -9   2   4       1736.43       2074.93       164.09 o                         
  -8   2   4        100.38        123.03        71.34 o                         
  -7   2   4        275.87        249.79        54.55 o                         
  -6   2   4       3503.75       3405.82       123.14 o                         
  -5   2   4       1226.25       1158.41        50.67 o                         
  -4   2   4        627.45        498.25        40.07 o                         
  -3   2   4        177.82        178.62        31.47 o                         
  -2   2   4       2461.30       2371.30        42.53 o                         
  -1   2   4       1967.88       2047.62        47.00 o                         
   0   2   4       4998.45       5379.09        82.63 o                         
   1   2   4       2080.37       2090.83        46.36 o                         
   2   2   4       2550.52       2609.74        54.01 o                         
   3   2   4        108.10         96.44        36.17 o                         
   4   2   4        497.20        517.37        43.05 o                         
   5   2   4       1295.95       1209.30        52.75 o                         
   6   2   4       3680.03       3743.54        99.93 o                         
   7   2   4        232.36        212.62        89.30 o                         
   8   2   4        127.45        262.17       101.81 o                         
   9   2   4       1550.32       1861.55       260.51 o                         
  10   2   4         84.65         78.75       246.41 o                         
  11   2   4        608.31        548.00       276.13 o                         
  12   2   4         78.09       -227.10       448.97 o                         
 -12   3   4         57.97        130.62       337.35 o                         
 -11   3   4        261.29        367.55       241.15 o                         
 -10   3   4        221.37        442.38       162.24 o                         
  -9   3   4        400.59        268.97       148.14 o                         
  -8   3   4          1.37        -11.23        73.65 o                         
  -7   3   4       1201.72       1210.17        71.86 o                         
  -6   3   4       2883.94       2907.70        86.83 o                         
  -5   3   4       1114.89       1042.71        49.40 o                         
  -4   3   4       5430.35       5509.71        78.55 o                         
  -3   3   4       1026.55       1050.37        40.16 o                         
  -2   3   4        392.83        386.70        35.31 o                         
  -1   3   4        502.79        551.78        35.39 o                         
   0   3   4       2862.51       2691.66        58.51 o                         
   1   3   4        604.54        601.85        45.78 o                         
   2   3   4        672.03        592.23        31.48 o                         
   3   3   4       1036.44       1036.19        46.20 o                         
   4   3   4       5171.69       5196.86        78.80 o                         
   5   3   4       1029.71       1013.99        51.75 o                         
   6   3   4       2929.40       2982.08        85.98 o                         
   7   3   4       1098.19       1014.07        89.03 o                         
   8   3   4          7.33        -13.76        82.32 o                         
   9   3   4        413.48        534.53       124.74 o                         
  10   3   4        235.61        169.17       206.53 o                         
  11   3   4        286.93         39.96       349.25 o                         
  12   3   4         53.91       -418.07       418.07 o                         
 -12   4   4         39.07       -261.30       372.93 o                         
 -11   4   4        894.01       1017.49       174.69 o                         
 -10   4   4        287.33        424.27       142.03 o                         
  -9   4   4        899.98       1105.10       207.19 o                         
  -8   4   4         51.13         80.46        75.00 o                         
  -7   4   4       2672.87       2650.03       112.15 o                         
  -6   4   4        563.18        541.28        55.45 o                         
  -5   4   4        785.39        759.45        46.58 o                         
  -4   4   4       7143.82       7587.79       101.73 o                         
  -3   4   4        254.77        287.57        32.07 o                         
  -2   4   4       5616.79       5681.94       106.89 o                         
  -1   4   4       4158.35       4292.86        65.14 o                         
   0   4   4      18727.23      19124.03       252.23 o                         
   1   4   4       4283.70       4348.44        67.81 o                         
   2   4   4       5859.84       5849.38        80.33 o                         
   3   4   4        299.27        294.77        30.90 o                         
   4   4   4       7240.22       7812.16        94.44 o                         
   5   4   4        652.95        596.92        42.01 o                         
   6   4   4        488.41        480.43        45.97 o                         
   7   4   4       2567.07       2638.14       119.22 o                         
   8   4   4         23.42        118.15       121.83 o                         
   9   4   4        861.99        683.99       203.05 o                         
  10   4   4        228.87         44.69       217.18 o                         
  11   4   4        848.49        638.88       407.54 o                         
 -12   5   4          3.96         27.18       294.40 o                         
 -11   5   4         84.41        187.71       459.88 o                         
 -10   5   4         91.12       -144.99       144.99 o                         
  -9   5   4         36.25         87.47       123.06 o                         
  -8   5   4        660.69        658.88        93.76 o                         
  -7   5   4        657.73        648.02        66.28 o                         
  -6   5   4       1681.63       1654.33        72.50 o                         
  -5   5   4       2172.86       2261.41        61.70 o                         
  -4   5   4       2604.72       2514.03        67.44 o                         
  -3   5   4       4473.36       4282.08        69.03 o                         
  -2   5   4      11679.10      10759.08       234.08 o                         
  -1   5   4       6370.45       6608.58       112.30 o                         
   0   5   4      25022.39      26122.22       290.35 o                         
   1   5   4       6190.04       6346.80        83.41 o                         
   2   5   4      11711.71      11277.55       113.69 o                         
   3   5   4       4516.27       4297.91        84.17 o                         
   4   5   4       2677.07       2643.82        74.90 o                         
   5   5   4       2335.85       2514.45        88.89 o                         
   6   5   4       1669.43       1493.39        90.50 o                         
   7   5   4        628.78        703.64       111.38 o                         
   8   5   4        591.81        498.89       124.27 o                         
   9   5   4         45.09        -66.79       134.36 o                         
  10   5   4         83.45        298.51       468.07 o                         
  11   5   4        101.75        550.06       414.90 o                         
 -11   6   4         33.36       -254.49       254.49 o                         
 -10   6   4        299.59        690.47       221.31 o                         
  -9   6   4        431.72        751.23       162.50 o                         
  -8   6   4        377.91        414.44        87.75 o                         
  -7   6   4       3111.24       3024.49        88.10 o                         
  -6   6   4       2823.45       2856.37       120.97 o                         
  -5   6   4       3391.44       3243.92        63.33 o                         
  -4   6   4        432.34        340.16        33.10 o                         
  -3   6   4        248.33        424.88        64.13 o                         
  -2   6   4       3119.54       3131.56        69.69 o                         
  -1   6   4       1328.13       1349.22        51.83 o                         
   0   6   4       3483.57       3322.00        47.08 o                         
   1   6   4       1503.09       1655.64        57.61 o                         
   2   6   4       2798.51       2740.79        83.11 o                         
   3   6   4        282.91        310.85        47.32 o                         
   4   6   4        379.16        353.00        48.71 o                         
   5   6   4       3475.84       3399.52        99.07 o                         
   6   6   4       2634.40       2686.69       117.03 o                         
   7   6   4       3372.04       3472.61       165.16 o                         
   8   6   4        386.68        440.15       128.65 o                         
   9   6   4        547.31        561.06       169.01 o                         
  10   6   4        319.65        623.66       174.91 o                         
 -11   7   4        154.04        257.59       281.88 o                         
 -10   7   4        193.08        142.49       154.98 o                         
  -9   7   4         70.23         90.97       151.03 o                         
  -8   7   4         96.05        124.34       124.63 o                         
  -7   7   4        758.96        697.36        74.12 o                         
  -6   7   4        998.03        922.41        63.77 o                         
  -5   7   4        602.46        652.44        52.50 o                         
  -4   7   4        247.04        217.48        35.86 o                         
  -3   7   4       2309.16       2276.78        51.01 o                         
  -2   7   4       4678.20       4916.32       104.59 o                         
  -1   7   4       9811.78      10275.43       111.08 o                         
   0   7   4      11138.60      11278.11        82.89 o                         
   1   7   4       9565.10       9734.80       180.70 o                         
   2   7   4       4519.73       4762.49       137.67 o                         
   3   7   4       2338.63       2396.82        73.56 o                         
   4   7   4        249.42        270.48        51.65 o                         
   5   7   4        713.01        645.64        82.75 o                         
   6   7   4        838.01        673.42        76.99 o                         
   7   7   4        800.68        711.99       115.35 o                         
   8   7   4         71.92        130.93       107.57 o                         
   9   7   4         67.96        200.15       127.76 o                         
  10   7   4        195.98        219.58       176.70 o                         
 -10   8   4        806.06        290.30       377.78 o                         
  -9   8   4         79.24        171.50       195.03 o                         
  -8   8   4        820.48       1235.43       314.58 o                         
  -7   8   4        227.02        182.30        61.23 o                         
  -6   8   4        939.37        860.22        62.49 o                         
  -5   8   4        782.29        691.76        76.45 o                         
  -4   8   4        263.55        292.39        37.69 o                         
  -3   8   4       3317.70       3353.73        64.36 o                         
  -2   8   4        573.99        529.08        47.36 o                         
  -1   8   4        217.09        205.13        42.53 o                         
   0   8   4       3016.71       2751.23        45.50 o                         
   1   8   4        293.47        397.75        73.93 o                         
   2   8   4        676.04        673.76        54.30 o                         
   3   8   4       3094.81       3156.57        84.27 o                         
   4   8   4        184.21        154.16        63.00 o                         
   5   8   4        904.27        623.12        81.28 o                         
   6   8   4        811.32        771.51        79.49 o                         
   7   8   4        330.58        323.14       130.13 o                         
   8   8   4        890.02        925.67       167.88 o                         
   9   8   4         80.43        172.55       166.16 o                         
  10   8   4        790.36       1045.34       340.89 o                         
 -10   9   4         13.81        -29.34       176.65 o                         
  -9   9   4        288.83        374.44        99.26 o                         
  -8   9   4         15.48         18.56        88.42 o                         
  -7   9   4        226.93        199.34        69.33 o                         
  -6   9   4       2573.91       2649.09       140.52 o                         
  -5   9   4        469.58        449.83        44.58 o                         
  -4   9   4        483.73        462.93        46.72 o                         
  -3   9   4        475.46        433.48        35.80 o                         
  -2   9   4        118.11         15.37        45.31 o                         
  -1   9   4        212.04        178.89        32.66 o                         
   0   9   4        243.13        260.54        30.28 o                         
   1   9   4        414.81        410.57        36.92 o                         
   2   9   4         51.64         11.62        48.03 o                         
   3   9   4        343.53        363.16        59.58 o                         
   4   9   4        436.07        397.09        71.24 o                         
   5   9   4        497.41        443.78        56.31 o                         
   6   9   4       2728.43       2647.84       237.73 o                         
   7   9   4        229.48        323.00        99.31 o                         
   8   9   4          4.95        175.44       115.03 o                         
   9   9   4        242.26        234.38       161.06 o                         
  10   9   4         28.39        -11.90       165.55 o                         
  -9  10   4         10.90          9.00        92.34 o                         
  -8  10   4        434.41        376.03        93.25 o                         
  -7  10   4        850.05        970.93       167.20 o                         
  -6  10   4       1428.26       1406.93        98.84 o                         
  -5  10   4       1087.59       1127.17        67.01 o                         
  -4  10   4       1665.11       1752.14       142.66 o                         
  -3  10   4       1104.76       1115.39        61.10 o                         
  -2  10   4        883.12        856.22        55.48 o                         
  -1  10   4       1446.99       1390.06        56.62 o                         
   0  10   4       2259.66       2083.99        51.10 o                         
   1  10   4       1526.66       1399.52        94.98 o                         
   2  10   4        968.59        981.84        67.06 o                         
   3  10   4        961.83        912.49        73.66 o                         
   4  10   4       1901.63       1958.46       158.22 o                         
   5  10   4        943.50        832.26        84.84 o                         
   6  10   4       1668.82       1451.25        90.79 o                         
   7  10   4        769.56        715.98       111.14 o                         
   8  10   4        509.56        706.58       334.22 o                         
   9  10   4          1.76         -8.35       168.33 o                         
  -9  11   4         73.96        232.85       340.10 o                         
  -8  11   4        130.95        198.08       107.73 o                         
  -7  11   4        355.46        450.79        99.16 o                         
  -6  11   4        252.45        268.97        91.01 o                         
  -5  11   4        419.30        506.16        59.27 o                         
  -4  11   4        533.41        527.89        97.11 o                         
  -3  11   4       3415.68       3366.78        94.30 o                         
  -2  11   4        374.31        321.93        54.26 o                         
  -1  11   4       1322.58       1179.52        69.83 o                         
   0  11   4        944.49        842.95        44.27 o                         
   1  11   4       1546.36       1329.92        69.34 o                         
   2  11   4        396.21        377.97        59.03 o                         
   3  11   4       3431.59       3450.41       114.60 o                         
   4  11   4        468.83        493.06        76.63 o                         
   5  11   4        399.65        541.33        99.01 o                         
   6  11   4        241.17        234.50       117.68 o                         
   7  11   4        319.27        398.52       122.11 o                         
   8  11   4        135.51        248.84       228.81 o                         
   9  11   4         83.90        105.35       169.49 o                         
  -9  12   4         32.56       -191.97       191.97 o                         
  -8  12   4        575.06        698.38       139.54 o                         
  -7  12   4        113.80         67.68        92.01 o                         
  -6  12   4        419.71        562.02       112.64 o                         
  -5  12   4        200.96         72.47        85.42 o                         
  -4  12   4         23.19         98.91        81.89 o                         
  -3  12   4        450.83        409.97        57.13 o                         
  -2  12   4       1089.62        995.21        66.16 o                         
  -1  12   4        338.41        313.74        41.34 o                         
   0  12   4        252.48        212.49        40.89 o                         
   1  12   4        264.94        200.39        46.24 o                         
   2  12   4       1112.49       1196.39        81.17 o                         
   3  12   4        378.07        253.41        74.63 o                         
   4  12   4          4.10        201.09        76.84 o                         
   5  12   4        149.22         60.95       116.53 o                         
   6  12   4        366.45        393.79       120.84 o                         
   7  12   4         84.41         88.89       119.50 o                         
   8  12   4        587.33        608.59       160.22 o                         
   9  12   4         25.50       -108.17       132.92 o                         
  -8  13   4         55.32       -286.93       626.80 o                         
  -7  13   4        372.29        512.96       124.38 o                         
  -6  13   4        166.91        283.20       105.36 o                         
  -5  13   4         56.27         33.29        74.25 o                         
  -4  13   4        278.15        262.77        81.01 o                         
  -3  13   4       1269.19       1374.44        85.62 o                         
  -2  13   4        134.66        102.91        55.09 o                         
  -1  13   4       2757.98       2608.63       131.12 o                         
   0  13   4        285.86        259.18        42.80 o                         
   1  13   4       2564.58       2110.67       113.84 o                         
   2  13   4        121.31        131.93        60.48 o                         
   3  13   4       1385.60       1343.25        93.74 o                         
   4  13   4        327.23        219.68       108.14 o                         
   5  13   4        129.49        297.91       114.33 o                         
   6  13   4        184.26        138.61       112.60 o                         
   7  13   4        326.97        398.86       200.60 o                         
   8  13   4         68.30        229.99       177.23 o                         
   9  13   4        141.69        399.63       233.16 o                         
  -8  14   4        400.76        512.83       331.70 o                         
  -7  14   4        391.18        139.24       267.36 o                         
  -6  14   4        817.84        738.74       191.66 o                         
  -5  14   4       1873.28       2325.08       113.14 o                         
  -4  14   4        575.93        645.28       117.45 o                         
  -3  14   4        799.63        784.01        93.29 o                         
  -2  14   4        161.27        127.85        56.88 o                         
  -1  14   4        768.27        737.26        54.64 o                         
   0  14   4        225.80        242.58        44.99 o                         
   1  14   4        694.95        576.75        61.93 o                         
   2  14   4        176.20        145.17        67.38 o                         
   3  14   4        941.45        963.08       125.53 o                         
   4  14   4        583.37        681.55       100.16 o                         
   5  14   4       1970.82       2036.70       132.62 o                         
   6  14   4        767.63        857.97       125.76 o                         
   7  14   4        420.26        218.76       117.61 o                         
   8  14   4        397.02        587.42       158.01 o                         
   9  14   4         10.91       -225.86       225.86 o                         
  -7  15   4        180.03        501.33       165.79 o                         
  -6  15   4       1020.49        970.01       179.43 o                         
  -5  15   4       1774.19       1750.14       197.91 o                         
  -4  15   4        267.20        427.99        90.16 o                         
  -3  15   4       2451.23       2360.43       115.99 o                         
  -2  15   4        218.42        152.02       132.82 o                         
  -1  15   4        988.41        887.68       156.91 o                         
   0  15   4         52.82         87.94        51.26 o                         
   1  15   4       1142.21        869.28       152.17 o                         
   2  15   4        240.35        186.71        68.81 o                         
   3  15   4       2418.98       2389.64       112.73 o                         
   4  15   4        282.14        458.49        94.91 o                         
   5  15   4       1737.51       1968.29       180.18 o                         
   6  15   4        957.32       1152.50       124.15 o                         
   7  15   4        198.24        188.03       123.34 o                         
   8  15   4        181.45        362.54       140.40 o                         
  -7  16   4        117.11        114.93       185.03 o                         
  -6  16   4        244.74        578.15       193.46 o                         
  -5  16   4        159.75       -116.82       170.26 o                         
  -4  16   4        725.23        953.54        95.45 o                         
  -3  16   4        346.04        466.11        85.04 o                         
  -2  16   4        800.98        903.47       136.50 o                         
  -1  16   4        888.86        839.49        90.85 o                         
   0  16   4         23.30         70.01        78.79 o                         
   1  16   4        799.89        816.33        92.48 o                         
   2  16   4        831.23        907.93        87.84 o                         
   3  16   4        294.76        295.02        80.14 o                         
   4  16   4        735.59        895.95        96.09 o                         
   5  16   4        120.61         76.89        97.48 o                         
   6  16   4        259.59        370.25       104.31 o                         
   7  16   4        106.30         -6.81       120.13 o                         
   8  16   4        206.02       -237.84       237.84 o                         
  -6  17   4         85.34       -143.15       165.26 o                         
  -5  17   4         37.62         -3.36       136.86 o                         
  -4  17   4        366.73        494.95       116.55 o                         
  -3  17   4        288.35        312.09        82.41 o                         
  -2  17   4        285.08        321.91        95.55 o                         
  -1  17   4       2497.98       3053.49       158.97 o                         
   0  17   4        343.90        224.50       105.79 o                         
   1  17   4       2690.97       2893.09       184.16 o                         
   2  17   4        285.93        211.63        81.41 o                         
   3  17   4        269.32        249.17        99.42 o                         
   4  17   4        362.38        508.96       102.78 o                         
   5  17   4          7.59        100.15        99.08 o                         
   6  17   4         85.35        245.38       130.85 o                         
   7  17   4         77.52         11.76       180.26 o                         
  -5  18   4         85.33        241.76       199.99 o                         
  -4  18   4         18.53       -156.05       299.05 o                         
  -3  18   4        352.73        464.45       143.31 o                         
  -2  18   4        115.51        222.80       133.53 o                         
  -1  18   4        821.60        975.15       123.83 o                         
   0  18   4         40.24        210.85       104.21 o                         
   1  18   4        819.77       1032.16       129.70 o                         
   2  18   4        148.25         50.20       150.70 o                         
   3  18   4        364.36         -7.79       158.16 o                         
   4  18   4         22.64        100.90       167.30 o                         
   5  18   4        120.91         16.17       111.70 o                         
   6  18   4        379.67        298.91       109.06 o                         
  -5  19   4        301.42        -28.22       166.33 o                         
  -4  19   4         23.20         31.52       167.30 o                         
  -3  19   4        364.42        398.32       181.47 o                         
  -2  19   4        133.85        127.23       149.54 o                         
  -1  19   4        821.42        668.87       155.04 o                         
   0  19   4        240.23        515.02       234.84 o                         
   1  19   4        792.46        962.95       177.07 o                         
   2  19   4        119.97        179.82       153.64 o                         
   3  19   4        382.69        444.58       163.95 o                         
   4  19   4         46.78         -3.60       148.74 o                         
   5  19   4        335.96        330.53       234.53 o                         
  -4  20   4        224.23        560.66       171.36 o                         
  -3  20   4         23.81        218.70       169.91 o                         
   1   0   5       2342.35       2781.03        70.02 o                         
   2   0   5       1705.18       1823.04        59.40 o                         
   3   0   5        923.41        918.93        39.53 o                         
   4   0   5       3991.52       4313.36        80.99 o                         
   5   0   5       2561.87       2489.07        67.37 o                         
   6   0   5       3151.05       3121.51       105.25 o                         
   7   0   5         55.47         -0.11        88.24 o                         
   8   0   5        874.95        989.15       177.35 o                         
   9   0   5        526.89        560.01       125.90 o                         
  10   0   5       1088.69       1238.06       261.11 o                         
  11   0   5        263.40        138.59       279.71 o                         
  12   0   5        198.29        110.15       155.82 o                         
 -12   1   5         43.45       -333.56       444.84 o                         
 -11   1   5         37.91        -88.30       137.76 o                         
 -10   1   5        338.95        426.91       182.77 o                         
  -9   1   5        344.51        431.95       196.76 o                         
  -8   1   5        257.90         18.82       129.29 o                         
  -7   1   5        126.65         84.80        67.48 o                         
  -6   1   5          2.91        -21.64        59.85 o                         
  -5   1   5       1455.51       1502.99        57.32 o                         
  -4   1   5       1360.89       1398.29        58.29 o                         
  -3   1   5        365.49        399.37        29.62 o                         
  -2   1   5       2634.48       2727.47        73.35 o                         
  -1   1   5       7345.01       7957.74       119.42 o                         
   0   1   5         21.34         52.53        44.65 o                         
   1   1   5       7450.01       7902.50       146.62 o                         
   2   1   5       2724.13       2690.42        75.17 o                         
   3   1   5        542.47        557.72        51.02 o                         
   4   1   5       1310.40       1398.66        43.04 o                         
   5   1   5       1578.54       1586.70        62.31 o                         
   6   1   5          1.82         10.98        52.71 o                         
   7   1   5        116.14        197.88        86.67 o                         
   8   1   5        289.96        174.87       103.87 o                         
   9   1   5        368.45        521.34       171.53 o                         
  10   1   5        371.52        581.14       166.66 o                         
  11   1   5         41.64         29.93       190.69 o                         
  12   1   5         37.37       -416.28       416.28 o                         
 -11   2   5         29.93         90.76       132.19 o                         
 -10   2   5       1412.70       1730.74       289.53 o                         
  -9   2   5        356.74        389.97       126.86 o                         
  -8   2   5       1303.20       1380.81       103.39 o                         
  -7   2   5        392.96        305.24        57.93 o                         
  -6   2   5       1147.54       1082.60        63.83 o                         
  -5   2   5        295.12        274.17        40.38 o                         
  -4   2   5       2720.74       2594.39        56.60 o                         
  -3   2   5       2558.37       2744.80        48.55 o                         
  -2   2   5       1478.63       1441.42        41.12 o                         
  -1   2   5       4946.73       5386.27        75.84 o                         
   0   2   5        246.47        231.10        37.44 o                         
   1   2   5       5145.78       5467.06       105.98 o                         
   2   2   5       1481.97       1433.93        45.11 o                         
   3   2   5       2452.65       2610.82       102.69 o                         
   4   2   5       2736.88       2686.34        70.22 o                         
   5   2   5        276.79        305.30        46.39 o                         
   6   2   5       1282.82       1151.94        69.63 o                         
   7   2   5        387.08        509.72       106.50 o                         
   8   2   5       1077.38       1144.03       158.87 o                         
   9   2   5        329.96        474.84       164.09 o                         
  10   2   5       1324.74       1489.66       230.39 o                         
  11   2   5         22.98          0.43       259.61 o                         
  12   2   5        874.43       1137.70       470.10 o                         
 -11   3   5          8.50        135.83       178.98 o                         
 -10   3   5         27.71         77.34       131.27 o                         
  -9   3   5         22.64        280.04       116.40 o                         
  -8   3   5        153.31        -32.58        71.14 o                         
  -7   3   5        631.20        670.19        65.03 o                         
  -6   3   5       3018.77       2997.79        88.16 o                         
  -5   3   5       5135.15       5115.89        85.58 o                         
  -4   3   5        345.14        347.79        38.26 o                         
  -3   3   5        194.97        163.95        33.68 o                         
  -2   3   5       2613.22       2607.01        49.74 o                         
  -1   3   5      44072.14      45474.68       580.45 o                         
   0   3   5      10501.17      10997.33       169.13 o                         
   1   3   5      45247.55      47569.84       289.70 o                         
   2   3   5       2660.88       2587.71        66.37 o                         
   3   3   5        300.57        250.31        45.05 o                         
   4   3   5        274.83        187.28        42.52 o                         
   5   3   5       5097.29       5096.94        88.07 o                         
   6   3   5       3097.22       3046.77       107.80 o                         
   7   3   5        711.09        579.71        98.12 o                         
   8   3   5        181.17        225.34       171.35 o                         
   9   3   5         30.46        -25.98       111.64 o                         
  10   3   5         27.55         43.72       123.15 o                         
  11   3   5          5.83         74.62       236.49 o                         
 -11   4   5         11.54        218.30       212.05 o                         
 -10   4   5        246.67        117.65       147.32 o                         
  -9   4   5        477.18        549.66       172.10 o                         
  -8   4   5        146.48        155.37        80.99 o                         
  -7   4   5        375.50        384.12        61.61 o                         
  -6   4   5       1647.49       1592.44       107.20 o                         
  -5   4   5       3752.79       3746.01        75.84 o                         
  -4   4   5       1294.45       1162.70        44.25 o                         
  -3   4   5       6163.59       6260.85        75.20 o                         
  -2   4   5          2.38          8.89        29.29 o                         
  -1   4   5       7846.58       8052.22        83.78 o                         
   0   4   5         28.57         23.64        26.09 o                         
   1   4   5       7904.06       8156.18       100.45 o                         
   2   4   5          0.94         60.05        31.87 o                         
   3   4   5       6155.43       6306.91        71.44 o                         
   4   4   5       1403.37       1306.79        51.75 o                         
   5   4   5       3808.68       3959.15        94.44 o                         
   6   4   5       1695.95       1634.49        78.05 o                         
   7   4   5        401.98        415.15        80.20 o                         
   8   4   5        150.90        213.36       100.94 o                         
   9   4   5        402.37        442.29       152.81 o                         
  10   4   5        247.85        467.37       309.85 o                         
  11   4   5          5.95        125.59       264.67 o                         
 -11   5   5         36.95          4.73       161.20 o                         
 -10   5   5        222.63        543.82       200.20 o                         
  -9   5   5        338.98        345.29       126.36 o                         
  -8   5   5        240.18        181.10        57.97 o                         
  -7   5   5        614.65        657.92        64.60 o                         
  -6   5   5        214.27        237.66        51.84 o                         
  -5   5   5       6013.12       5910.37        90.15 o                         
  -4   5   5       1553.44       1454.08        45.23 o                         
  -3   5   5       5869.68       5728.75       113.03 o                         
  -2   5   5       2779.76       2746.80        72.07 o                         
  -1   5   5       8301.16       8862.20        77.04 o                         
   0   5   5       5399.72       5593.79        89.11 o                         
   1   5   5       8380.97       8741.60       116.80 o                         
   2   5   5       2911.25       2884.99        69.35 o                         
   3   5   5       6205.59       6233.90       105.81 o                         
   4   5   5       1654.83       1636.36        53.26 o                         
   5   5   5       5970.95       6030.88        95.25 o                         
   6   5   5        192.18        157.82        53.50 o                         
   7   5   5        531.82        483.55        80.83 o                         
   8   5   5        224.58         91.64       117.28 o                         
   9   5   5        308.31        412.45       206.83 o                         
  10   5   5        225.88        423.96       232.37 o                         
 -11   6   5         48.78       -132.47       282.84 o                         
 -10   6   5        228.40        341.63       151.07 o                         
  -9   6   5         90.69        104.70       185.89 o                         
  -8   6   5        989.57        864.49       132.52 o                         
  -7   6   5        674.38        623.36        64.93 o                         
  -6   6   5       1228.34       1297.57        68.07 o                         
  -5   6   5        824.54        839.45        51.83 o                         
  -4   6   5       1845.60       1823.66        45.85 o                         
  -3   6   5       2938.04       2698.07        52.26 o                         
  -2   6   5       6215.63       6185.22        88.41 o                         
  -1   6   5       4498.81       4720.23        74.67 o                         
   0   6   5          7.73        -26.79        26.79 o                         
   1   6   5       4553.41       4659.42        80.52 o                         
   2   6   5       6167.60       6058.59        99.78 o                         
   3   6   5       2875.79       2797.87        78.09 o                         
   4   6   5       1880.15       1839.04        60.18 o                         
   5   6   5        850.10        775.57        76.63 o                         
   6   6   5       1261.79       1250.56       111.64 o                         
   7   6   5        536.50        550.50       110.47 o                         
   8   6   5       1102.86       1154.15       206.20 o                         
   9   6   5        113.94       -124.24       124.24 o                         
  10   6   5        213.93        299.22       229.24 o                         
 -11   7   5        197.23        133.99       288.35 o                         
 -10   7   5         19.85        120.09       134.22 o                         
  -9   7   5          0.56        289.13       158.60 o                         
  -8   7   5        607.45        660.42       130.62 o                         
  -7   7   5        923.21        798.75        85.50 o                         
  -6   7   5        284.06        283.40        53.46 o                         
  -5   7   5       2197.46       2131.68        86.88 o                         
  -4   7   5       2621.94       2512.06        53.30 o                         
  -3   7   5        881.80        761.97        35.77 o                         
  -2   7   5       3713.51       3653.69        74.98 o                         
  -1   7   5       5399.55       5535.49        84.91 o                         
   0   7   5       1362.18       1256.61        45.00 o                         
   1   7   5       5122.33       5057.52        88.20 o                         
   2   7   5       3632.92       3594.61        82.09 o                         
   3   7   5        829.67        800.72        57.15 o                         
   4   7   5       2742.65       2753.42        81.46 o                         
   5   7   5       1997.49       1795.71        93.73 o                         
   6   7   5        357.52        294.72        94.19 o                         
   7   7   5        796.02        690.29       114.53 o                         
   8   7   5        624.48        613.04       146.86 o                         
   9   7   5          1.33        116.08       123.84 o                         
  10   7   5         15.13         92.49       342.09 o                         
 -11   8   5        323.46        476.29       302.39 o                         
 -10   8   5        225.84        332.29       182.40 o                         
  -9   8   5        257.18        277.88       131.41 o                         
  -8   8   5       1310.46       1559.00       158.48 o                         
  -7   8   5        601.32        643.21        72.20 o                         
  -6   8   5       2144.89       2051.52       151.47 o                         
  -5   8   5        915.09        957.86        54.64 o                         
  -4   8   5       2625.65       2454.41        96.26 o                         
  -3   8   5        154.28         66.50        38.02 o                         
  -2   8   5         70.51        123.20        44.33 o                         
  -1   8   5        646.16        732.54        49.39 o                         
   0   8   5       1107.02       1267.52        39.18 o                         
   1   8   5        709.17        767.44        51.68 o                         
   2   8   5        100.24         56.64        47.76 o                         
   3   8   5        219.55        204.86        51.22 o                         
   4   8   5       2747.69       2819.97       103.58 o                         
   5   8   5        881.36        808.51        69.71 o                         
   6   8   5       2283.49       1944.38       159.50 o                         
   7   8   5        556.35        505.97       109.07 o                         
   8   8   5       1259.78       1319.12       239.00 o                         
   9   8   5        250.93        148.69       183.16 o                         
  10   8   5        236.35        180.58       357.79 o                         
 -10   9   5         18.20        264.88       140.71 o                         
  -9   9   5         27.04         24.49       100.22 o                         
  -8   9   5        280.37        113.32        88.51 o                         
  -7   9   5        103.29        -11.59        86.44 o                         
  -6   9   5       1502.46       1349.83       134.55 o                         
  -5   9   5        379.29        367.18        51.63 o                         
  -4   9   5       1884.48       1649.31        71.13 o                         
  -3   9   5       1183.45       1199.01        54.27 o                         
  -2   9   5       2565.50       2615.89       103.54 o                         
  -1   9   5       2635.63       2579.25        68.94 o                         
   0   9   5       3298.77       3096.10        78.56 o                         
   1   9   5       2953.13       2912.03        77.51 o                         
   2   9   5       2664.99       2614.09        80.66 o                         
   3   9   5       1405.25       1487.58        75.76 o                         
   4   9   5       1779.07       1916.97        95.39 o                         
   5   9   5        492.21        481.42        91.38 o                         
   6   9   5       1530.97       1539.78        98.41 o                         
   7   9   5        111.43        149.72        97.56 o                         
   8   9   5        234.54        497.07       547.38 o                         
   9   9   5         33.62         41.99       156.34 o                         
  10   9   5         19.98        -65.67       193.22 o                         
  -9  10   5        273.52        183.55        98.89 o                         
  -8  10   5        339.03        437.62        98.96 o                         
  -7  10   5       1669.08       1950.14       191.60 o                         
  -6  10   5        555.05        502.48        56.16 o                         
  -5  10   5        558.34        498.84        57.24 o                         
  -4  10   5        462.20        367.89        79.39 o                         
  -3  10   5         24.83         66.63        46.38 o                         
  -2  10   5        119.55        162.89        53.88 o                         
  -1  10   5        119.03         86.86        46.79 o                         
   0  10   5          4.97         13.95        28.09 o                         
   1  10   5         99.21         63.58        46.84 o                         
   2  10   5         96.31        112.90        55.16 o                         
   3  10   5         18.32         37.57        62.10 o                         
   4  10   5        382.25        459.32        69.96 o                         
   5  10   5        764.56        987.54       100.22 o                         
   6  10   5        460.78        599.97       119.87 o                         
   7  10   5       1816.69       1883.94       312.10 o                         
   8  10   5        280.87        449.51       136.16 o                         
   9  10   5        269.79         98.77       171.95 o                         
  -9  11   5        277.38        392.60       119.50 o                         
  -8  11   5        162.02         80.04        93.95 o                         
  -7  11   5        246.98        221.79        91.19 o                         
  -6  11   5        904.31       1072.53       156.89 o                         
  -5  11   5        867.73        831.83        60.36 o                         
  -4  11   5        775.31        801.68       116.51 o                         
  -3  11   5        271.43        272.76        57.82 o                         
  -2  11   5        898.03        796.91        64.36 o                         
  -1  11   5         23.65         68.59        50.07 o                         
   0  11   5        917.93        871.45        50.28 o                         
   1  11   5          5.58        -14.45        51.87 o                         
   2  11   5        790.89        900.73        72.25 o                         
   3  11   5        200.75        146.14        67.18 o                         
   4  11   5        517.66        502.31        75.50 o                         
   5  11   5        880.13        979.64        95.41 o                         
   6  11   5        880.21        827.41       141.70 o                         
   7  11   5        274.33        245.26       121.06 o                         
   8  11   5        162.24        309.68       124.72 o                         
   9  11   5        258.39        453.96       154.60 o                         
  -8  12   5        146.53         91.66        99.00 o                         
  -7  12   5        796.95       1116.53       176.73 o                         
  -6  12   5        202.29        167.49        91.80 o                         
  -5  12   5        627.84        831.23        87.69 o                         
  -4  12   5       1412.45       1564.97       113.92 o                         
  -3  12   5        796.23        831.75        66.45 o                         
  -2  12   5        498.12        476.77        58.61 o                         
  -1  12   5        111.93        112.83        49.45 o                         
   0  12   5        277.49        235.30        37.72 o                         
   1  12   5        121.94        120.64        55.09 o                         
   2  12   5        551.41        500.86        69.35 o                         
   3  12   5        667.25        703.94        78.81 o                         
   4  12   5       1506.69       1506.19       105.95 o                         
   5  12   5        532.60        631.98        94.03 o                         
   6  12   5        166.41        171.55       106.73 o                         
   7  12   5        758.21        998.24       151.07 o                         
   8  12   5        128.94         69.21       164.56 o                         
   9  12   5        364.49        115.18       143.05 o                         
  -8  13   5         15.40       -122.78       183.97 o                         
  -7  13   5         58.51        100.12       120.24 o                         
  -6  13   5        365.92        421.83       134.70 o                         
  -5  13   5        630.19        680.97        90.98 o                         
  -4  13   5       1541.46       1619.35       118.49 o                         
  -3  13   5        203.79        102.39        66.45 o                         
  -2  13   5       2704.62       2829.67       141.78 o                         
  -1  13   5        157.32         92.35        56.52 o                         
   0  13   5       1475.48       1358.65        86.47 o                         
   1  13   5        145.28        221.88        85.85 o                         
   2  13   5       2654.68       2598.98       114.89 o                         
   3  13   5        219.21        138.99        91.23 o                         
   4  13   5       1921.12       2235.24       123.55 o                         
   5  13   5        651.89        931.87       106.27 o                         
   6  13   5        360.45        210.20       105.50 o                         
   7  13   5         61.09         28.83       130.71 o                         
   8  13   5         26.38        173.66       136.00 o                         
   9  13   5         23.52         92.22       212.30 o                         
  -8  14   5         54.74        297.32       187.81 o                         
  -7  14   5       1367.27       1603.90       257.83 o                         
  -6  14   5        560.69        566.57       112.41 o                         
  -5  14   5        742.40        831.16        90.26 o                         
  -4  14   5        157.34        178.28        85.78 o                         
  -3  14   5        493.47        604.34        97.66 o                         
  -2  14   5        123.06        131.71        56.93 o                         
  -1  14   5         65.76          3.69        59.80 o                         
   0  14   5         12.80          7.95        41.78 o                         
   1  14   5         80.57         39.89        64.69 o                         
   2  14   5        142.67        242.23        70.96 o                         
   3  14   5        559.89        558.55        89.22 o                         
   4  14   5        174.29        -22.35        89.92 o                         
   5  14   5        787.64        886.11       201.22 o                         
   6  14   5        556.78        607.60       106.19 o                         
   7  14   5       1394.09       1428.71       151.64 o                         
   8  14   5         59.24         29.08       118.27 o                         
   9  14   5        388.39        218.15       214.51 o                         
  -7  15   5        211.74        -34.26       240.52 o                         
  -6  15   5        636.45        975.26       183.85 o                         
  -5  15   5         19.21        159.13       111.53 o                         
  -4  15   5       1415.65       1746.98       122.65 o                         
  -3  15   5        191.90        193.01        83.13 o                         
  -2  15   5       1940.15       2034.44       190.63 o                         
  -1  15   5         49.11        -20.31        76.75 o                         
   0  15   5       2089.34       1803.32       157.54 o                         
   1  15   5         48.48         31.24        61.84 o                         
   2  15   5       1864.01       1842.77        99.96 o                         
   3  15   5        180.17        162.97        74.65 o                         
   4  15   5       1275.07       1124.15       111.43 o                         
   5  15   5         20.27        143.71       158.90 o                         
   6  15   5        672.25        908.41       118.63 o                         
   7  15   5        231.47         -8.31       146.26 o                         
   8  15   5        322.24        326.36       531.21 o                         
  -6  16   5         22.89         32.88       263.13 o                         
  -5  16   5        872.32       1214.09       146.47 o                         
  -4  16   5        107.06        219.92        97.60 o                         
  -3  16   5        234.52        265.20        81.63 o                         
  -2  16   5        999.33       1000.69        98.96 o                         
  -1  16   5         37.74         65.96       100.31 o                         
   0  16   5        334.65        310.69       112.51 o                         
   1  16   5         46.51        -37.35        67.28 o                         
   2  16   5        964.55        880.54        94.00 o                         
   3  16   5        182.57        190.24        76.10 o                         
   4  16   5         91.31         50.57        92.41 o                         
   5  16   5        766.71        818.54       135.94 o                         
   6  16   5         16.88         74.97       110.96 o                         
   7  16   5        497.24        582.74       130.67 o                         
   8  16   5        297.12        170.74       231.02 o                         
  -6  17   5        420.66        401.35       206.80 o                         
  -5  17   5        248.07        236.30       240.35 o                         
  -4  17   5       1361.57       1540.95       134.86 o                         
  -3  17   5        200.55        222.38        96.09 o                         
  -2  17   5       1228.95       1245.90       124.41 o                         
  -1  17   5        167.36        226.84       126.11 o                         
   0  17   5       1347.62       1382.75       132.92 o                         
   1  17   5        181.11         50.73       110.75 o                         
   2  17   5       1270.78       1224.25       148.28 o                         
   3  17   5        218.44        309.84        83.83 o                         
   4  17   5       1242.36       1107.47       150.20 o                         
   5  17   5        263.71         37.50       108.02 o                         
   6  17   5        381.82        469.90       111.18 o                         
   7  17   5         88.47         25.74       201.33 o                         
  -5  18   5        240.93        580.07       210.72 o                         
  -4  18   5          5.27        -44.87       136.11 o                         
  -3  18   5        312.31        241.17       133.09 o                         
  -2  18   5        315.72        359.60       110.97 o                         
  -1  18   5        344.46        388.65       133.08 o                         
   0  18   5         93.96        309.10       112.72 o                         
   1  18   5        344.64        406.75       130.14 o                         
   2  18   5        314.17        330.78       201.34 o                         
   3  18   5        295.70        123.50       158.46 o                         
   4  18   5          9.69        -41.87       180.23 o                         
   5  18   5        304.78        233.43       106.75 o                         
   6  18   5        103.51        -82.16       148.08 o                         
  -5  19   5        173.14        423.44       177.14 o                         
  -4  19   5        388.51       1223.65       248.16 o                         
  -3  19   5        154.18        250.15       179.27 o                         
  -2  19   5        273.30        406.53       146.69 o                         
  -1  19   5         82.15          0.92       136.91 o                         
   0  19   5       1309.68       1067.25       163.32 o                         
   1  19   5        113.77          7.89       154.07 o                         
   2  19   5        287.24        103.12       159.70 o                         
   3  19   5        169.52        458.60       226.70 o                         
   4  19   5        500.46        229.93       161.40 o                         
   5  19   5        155.06        487.92       250.22 o                         
  -4  20   5        308.63       1388.13       221.39 o                         
  -3  20   5         65.63         12.46       156.97 o                         
  -2  20   5        340.80        152.91       182.92 o                         
   3  20   5         39.80        310.92       216.78 o                         
   4  20   5        337.99        257.17       211.13 o                         
   0   0   6         99.14         73.99        74.79 o                         
   1   0   6       1532.59       1715.53        65.10 o                         
   2   0   6       4482.62       5029.23        95.92 o                         
   3   0   6       1354.94       1173.42        65.92 o                         
   4   0   6      11283.11      12348.02       131.34 o                         
   5   0   6       2127.65       1974.62        57.04 o                         
   6   0   6       1104.02       1174.63        83.21 o                         
   7   0   6       1048.19       1091.43       156.12 o                         
   8   0   6          9.36        -99.83        99.83 o                         
   9   0   6       2401.01       2909.54       240.31 o                         
  10   0   6        242.93        390.52       147.65 o                         
  11   0   6        521.05        560.82       320.26 o                         
  12   0   6         43.08       -250.79       329.19 o                         
 -12   1   6         20.25        293.44       433.00 o                         
 -11   1   6        270.64        404.74       151.90 o                         
 -10   1   6         47.85         33.85       125.16 o                         
  -9   1   6        915.87       1192.47       169.78 o                         
  -8   1   6       1485.23       1236.09       102.73 o                         
  -7   1   6        205.75        239.12        68.34 o                         
  -6   1   6        982.88        951.08        81.90 o                         
  -5   1   6        512.76        517.48        40.21 o                         
  -4   1   6       4340.23       4324.95        88.11 o                         
  -3   1   6        587.31        601.39        37.17 o                         
  -2   1   6        804.86        840.38        56.05 o                         
  -1   1   6       1655.14       1707.81        52.33 o                         
   0   1   6        121.27        211.38        48.59 o                         
   1   1   6       1581.62       1613.70        66.29 o                         
   2   1   6        417.88        416.21        42.35 o                         
   3   1   6        579.38        559.00        53.84 o                         
   4   1   6       4137.07       4370.45        87.02 o                         
   5   1   6        508.23        594.30        51.36 o                         
   6   1   6        996.55        971.58        79.08 o                         
   7   1   6        184.09        349.97        99.54 o                         
   8   1   6       1548.25       1765.94       139.71 o                         
   9   1   6        886.02        841.02       137.44 o                         
  10   1   6         47.18        198.84       135.40 o                         
  11   1   6        252.97        169.59       193.88 o                         
  12   1   6         29.42         97.02       167.30 o                         
 -11   2   6        566.12        707.40       161.29 o                         
 -10   2   6        122.16        123.73       141.31 o                         
  -9   2   6       2328.99       2470.10       176.60 o                         
  -8   2   6        479.70        440.72        77.31 o                         
  -7   2   6       1038.29        943.35        68.49 o                         
  -6   2   6       1279.27       1228.46        68.80 o                         
  -5   2   6       1923.77       1821.93        55.62 o                         
  -4   2   6       2318.32       2320.36        51.76 o                         
  -3   2   6       1756.65       1833.42        45.63 o                         
  -2   2   6       2830.37       3010.59        80.76 o                         
  -1   2   6        708.69        645.23        46.51 o                         
   0   2   6      11678.54      13362.89       141.72 o                         
   1   2   6        649.43        656.25        37.40 o                         
   2   2   6       2731.49       2895.75        63.68 o                         
   3   2   6       1572.23       1632.70        61.87 o                         
   4   2   6       2198.25       2263.43        74.81 o                         
   5   2   6       1806.79       1805.52        67.62 o                         
   6   2   6       1255.96       1219.36        90.80 o                         
   7   2   6       1079.48        916.92       108.63 o                         
   8   2   6        500.64        462.13       118.41 o                         
   9   2   6       2550.54       3105.08       185.53 o                         
  10   2   6        147.87        -64.00       125.14 o                         
  11   2   6        680.65       1015.70       172.06 o                         
  12   2   6         10.57        195.10       429.91 o                         
 -11   3   6        114.51         70.46       189.57 o                         
 -10   3   6         15.19         38.32       149.20 o                         
  -9   3   6        203.82         48.06       173.57 o                         
  -8   3   6        431.02        540.69        85.67 o                         
  -7   3   6        125.96        151.24        57.57 o                         
  -6   3   6       1727.49       1638.56        74.45 o                         
  -5   3   6       1352.81       1360.73        51.49 o                         
  -4   3   6       3898.11       3700.10        59.69 o                         
  -3   3   6       2055.11       2119.77        51.76 o                         
  -2   3   6      10860.81      10891.55       112.46 o                         
  -1   3   6        676.25        706.77        44.89 o                         
   0   3   6      24159.80      25044.53       276.85 o                         
   1   3   6        777.83        782.63        42.64 o                         
   2   3   6      10699.77      10688.71       100.64 o                         
   3   3   6       2268.57       2485.56        58.27 o                         
   4   3   6       3972.45       3889.48       102.68 o                         
   5   3   6       1487.35       1544.39        63.76 o                         
   6   3   6       1887.56       1840.47       110.74 o                         
   7   3   6        113.57        199.10        93.18 o                         
   8   3   6        372.00        300.18       161.90 o                         
   9   3   6        190.83         90.31       146.47 o                         
  10   3   6         17.53       -213.68       213.68 o                         
  11   3   6        110.41        592.52       270.54 o                         
 -11   4   6        200.83        455.38       164.26 o                         
 -10   4   6        208.85        299.30       157.15 o                         
  -9   4   6        634.85        698.62       148.34 o                         
  -8   4   6        415.38        442.18        87.60 o                         
  -7   4   6        633.16        711.71        70.73 o                         
  -6   4   6       1183.71       1110.79        68.34 o                         
  -5   4   6        312.48        320.72        41.28 o                         
  -4   4   6        524.22        516.32        36.15 o                         
  -3   4   6       1117.81       1142.56        44.35 o                         
  -2   4   6        748.80        785.04        38.13 o                         
  -1   4   6       1388.96       1348.55        43.89 o                         
   0   4   6        239.14        242.32        37.30 o                         
   1   4   6       1472.70       1415.75        55.77 o                         
   2   4   6        742.99        820.89        42.98 o                         
   3   4   6       1324.12       1454.90        51.68 o                         
   4   4   6        525.85        567.86        49.56 o                         
   5   4   6        432.84        447.08        48.38 o                         
   6   4   6       1171.35       1188.36        95.35 o                         
   7   4   6        487.95        494.73        94.96 o                         
   8   4   6        326.60        223.74        96.72 o                         
   9   4   6        551.51        606.09       123.40 o                         
  10   4   6        162.94       -165.02       214.79 o                         
  11   4   6        210.54        246.04       330.26 o                         
 -11   5   6         25.35        202.61       146.15 o                         
 -10   5   6         19.96        -25.74       131.41 o                         
  -9   5   6        186.95        374.96       197.22 o                         
  -8   5   6        297.65        355.25        97.03 o                         
  -7   5   6        164.24        268.70        60.22 o                         
  -6   5   6       1727.65       1607.45        72.92 o                         
  -5   5   6       1018.15        893.78        55.90 o                         
  -4   5   6       3960.06       3797.81       101.05 o                         
  -3   5   6       1664.22       1660.31        42.82 o                         
  -2   5   6      13205.32      13618.50       235.02 o                         
  -1   5   6       2326.32       2499.67        49.62 o                         
   0   5   6      22625.65      24278.32       194.22 o                         
   1   5   6       2278.09       2406.91        78.53 o                         
   2   5   6      12472.54      12806.72       149.49 o                         
   3   5   6       1522.75       1510.95        50.78 o                         
   4   5   6       3672.51       3685.59        72.85 o                         
   5   5   6        869.82        847.25        66.39 o                         
   6   5   6       1982.49       1885.95        93.22 o                         
   7   5   6        183.21        370.97        89.13 o                         
   8   5   6        361.22        205.42        94.01 o                         
   9   5   6        207.45         65.82       188.51 o                         
  10   5   6         18.92        -28.23       227.40 o                         
 -11   6   6        391.50        556.39       341.34 o                         
 -10   6   6        243.04        155.39       180.36 o                         
  -9   6   6       1103.62       1154.52       158.20 o                         
  -8   6   6        290.27        495.89       133.11 o                         
  -7   6   6       1551.35       1417.15        83.47 o                         
  -6   6   6       1223.79       1220.28        66.15 o                         
  -5   6   6       2003.79       1985.58        66.24 o                         
  -4   6   6       1760.17       1708.51        50.45 o                         
  -3   6   6       1284.63       1242.73        50.59 o                         
  -2   6   6       3904.41       4218.91        92.02 o                         
  -1   6   6         97.44        116.60        27.30 o                         
   0   6   6       5077.60       5221.97        77.52 o                         
   1   6   6        119.79        124.82        29.16 o                         
   2   6   6       3703.48       3917.85        92.92 o                         
   3   6   6       1415.77       1319.11        61.12 o                         
   4   6   6       1638.18       1707.26        67.01 o                         
   5   6   6       1719.22       1704.16        92.30 o                         
   6   6   6       1269.26        917.71       198.75 o                         
   7   6   6       1537.71       1408.31       137.49 o                         
   8   6   6        228.46        365.89       165.55 o                         
   9   6   6       1273.76       1130.70       622.01 o                         
  10   6   6        252.58       -186.02       339.75 o                         
 -11   7   6         51.62        123.32       278.30 o                         
 -10   7   6         85.34         16.15       134.21 o                         
  -9   7   6         19.78        -41.30       128.85 o                         
  -8   7   6          6.24       -100.37       118.14 o                         
  -7   7   6        429.80        342.29        53.37 o                         
  -6   7   6        306.14        235.66        44.93 o                         
  -5   7   6        825.82        801.41        48.57 o                         
  -4   7   6       1561.25       1430.56        51.67 o                         
  -3   7   6       7389.15       7235.00       129.36 o                         
  -2   7   6       5690.93       6045.31        96.50 o                         
  -1   7   6       4271.82       4193.36        82.02 o                         
   0   7   6        665.01        690.15        34.74 o                         
   1   7   6       3961.80       4076.82        97.74 o                         
   2   7   6       5483.46       5566.38        98.41 o                         
   3   7   6       7438.17       7543.60       115.84 o                         
   4   7   6       1752.32       1843.84        85.88 o                         
   5   7   6        754.74        627.87        80.32 o                         
   6   7   6        231.86        119.92        96.33 o                         
   7   7   6        406.73        487.58       123.07 o                         
   8   7   6          1.10         88.45       115.56 o                         
   9   7   6         25.00          3.16       248.33 o                         
  10   7   6         82.32        -60.35       341.06 o                         
 -11   8   6         16.27        233.02       274.52 o                         
 -10   8   6        189.27        151.61       146.46 o                         
  -9   8   6        139.11         48.07       194.86 o                         
  -8   8   6       1198.75       1643.02       207.20 o                         
  -7   8   6       1329.08       1172.84       147.56 o                         
  -6   8   6        862.94        880.63        58.79 o                         
  -5   8   6       2660.33       2595.07       136.90 o                         
  -4   8   6        378.94        265.07        35.81 o                         
  -3   8   6       6496.08       6665.73        99.20 o                         
  -2   8   6        205.72        167.28        43.71 o                         
  -1   8   6        171.00        128.06        41.26 o                         
   0   8   6        615.82        579.75        42.48 o                         
   1   8   6        198.54        185.21        57.87 o                         
   2   8   6        200.75        229.43        49.48 o                         
   3   8   6       6411.62       6687.46       116.35 o                         
   4   8   6        309.79        253.46        60.45 o                         
   5   8   6       2611.92       2929.79       159.16 o                         
   6   8   6        873.71        769.28        89.66 o                         
   7   8   6       1341.72       1302.41       124.92 o                         
   8   8   6       1200.92        974.46       162.45 o                         
   9   8   6        129.27       -266.12       346.71 o                         
  10   8   6        199.85        424.61       377.33 o                         
 -10   9   6         85.73       -146.10       238.87 o                         
  -9   9   6         33.66        134.67       185.36 o                         
  -8   9   6         74.47        150.50       121.13 o                         
  -7   9   6        618.88        635.96       124.86 o                         
  -6   9   6         88.46        112.15        59.00 o                         
  -5   9   6       1844.81       1637.12        97.82 o                         
  -4   9   6       1277.89        989.95       124.80 o                         
  -3   9   6       4281.91       4427.99        95.35 o                         
  -2   9   6       2219.76       2269.66        75.02 o                         
  -1   9   6       3911.00       3738.15        81.70 o                         
   0   9   6         77.29         57.21        26.40 o                         
   1   9   6       4510.86       4418.09        92.61 o                         
   2   9   6       2036.04       2309.48       115.06 o                         
   3   9   6       4281.04       4460.00       113.67 o                         
   4   9   6       1078.93       1219.17        81.52 o                         
   5   9   6       1683.05       1770.18       107.91 o                         
   6   9   6        136.36        132.10        99.73 o                         
   7   9   6        616.60        816.61        99.81 o                         
   8   9   6         92.70        291.24       146.57 o                         
   9   9   6         41.31          4.27       157.83 o                         
  -9  10   6         96.52         85.63        96.66 o                         
  -8  10   6        732.44        752.21       109.48 o                         
  -7  10   6        397.19        417.64        99.84 o                         
  -6  10   6        394.00        379.83        93.45 o                         
  -5  10   6        834.40        779.80        85.28 o                         
  -4  10   6        703.00        721.03        84.40 o                         
  -3  10   6       2348.08       2233.65        93.96 o                         
  -2  10   6        149.25        189.13        54.69 o                         
  -1  10   6        259.70        312.75        54.63 o                         
   0  10   6       3030.51       2762.83        77.76 o                         
   1  10   6        274.14        277.91        54.60 o                         
   2  10   6        202.76        146.83        56.61 o                         
   3  10   6       2386.45       2394.91       117.61 o                         
   4  10   6        633.13        539.78        80.48 o                         
   5  10   6        823.43        960.08        92.41 o                         
   6  10   6        486.97        506.15       117.63 o                         
   7  10   6        330.59        536.92       123.63 o                         
   8  10   6        635.04        976.75       173.48 o                         
   9  10   6         77.53        153.08       129.42 o                         
  -9  11   6        165.20         98.50       102.10 o                         
  -8  11   6        225.97        189.08        97.36 o                         
  -7  11   6        741.26        716.36       111.49 o                         
  -6  11   6       1289.74       1251.31       112.91 o                         
  -5  11   6        707.67        827.59        86.88 o                         
  -4  11   6        679.08        936.01       152.89 o                         
  -3  11   6        816.67        896.61        71.72 o                         
  -2  11   6        367.72        297.82        59.35 o                         
  -1  11   6        190.64        198.19        52.39 o                         
   0  11   6         66.42        152.85        41.44 o                         
   1  11   6        106.55         97.28        54.13 o                         
   2  11   6        434.16        458.46        66.17 o                         
   3  11   6        572.45        599.49        75.11 o                         
   4  11   6        643.68        793.48        98.48 o                         
   5  11   6        732.06        882.78       135.27 o                         
   6  11   6       1313.47       1579.88       154.01 o                         
   7  11   6        766.07        843.19       253.47 o                         
   8  11   6        229.35        420.09       130.25 o                         
   9  11   6        180.49        275.82       220.29 o                         
  -8  12   6        374.26        364.63       104.78 o                         
  -7  12   6         64.42        225.66       118.96 o                         
  -6  12   6       1396.16       1886.48       137.96 o                         
  -5  12   6        796.68        794.38       113.43 o                         
  -4  12   6       1848.38       2048.65       143.17 o                         
  -3  12   6       2061.83       1784.11       107.13 o                         
  -2  12   6       1469.62       1583.02        78.24 o                         
  -1  12   6         80.18         85.49        48.63 o                         
   0  12   6         59.57         42.60        46.24 o                         
   1  12   6         66.24         75.31        59.76 o                         
   2  12   6       1415.20       1236.78        89.21 o                         
   3  12   6       1974.71       1799.12       104.85 o                         
   4  12   6       1942.61       2213.19       128.94 o                         
   5  12   6        752.77        909.19        99.93 o                         
   6  12   6       1485.68       1414.70       133.87 o                         
   7  12   6         83.99         -2.42       106.54 o                         
   8  12   6        357.86         98.04       127.76 o                         
   9  12   6         28.38       -104.27       137.73 o                         
  -8  13   6         26.51        138.80       128.21 o                         
  -7  13   6        182.38        296.66       106.32 o                         
  -6  13   6          5.13        280.09       109.59 o                         
  -5  13   6        330.79        500.61        90.79 o                         
  -4  13   6        151.67        223.31       113.63 o                         
  -3  13   6       2737.99       2710.43       134.03 o                         
  -2  13   6        168.42        131.00        60.80 o                         
  -1  13   6       1387.35       1159.26        97.81 o                         
   0  13   6        105.35         79.64        42.13 o                         
   1  13   6       1191.70       1221.93        77.52 o                         
   2  13   6        179.23        237.43        72.50 o                         
   3  13   6       3072.57       3049.09       203.42 o                         
   4  13   6        149.87        163.54        87.84 o                         
   5  13   6        343.02        383.45       149.35 o                         
   6  13   6          2.95       -109.10       110.80 o                         
   7  13   6        180.07        188.40       112.62 o                         
   8  13   6         25.75         74.73       131.86 o                         
  -7  14   6         13.67        139.06       205.28 o                         
  -6  14   6        932.15        988.02       129.79 o                         
  -5  14   6        111.64        407.38        90.73 o                         
  -4  14   6        416.20        556.15       100.38 o                         
  -3  14   6        150.42        -49.21        90.73 o                         
  -2  14   6        148.76        259.16        60.87 o                         
  -1  14   6        112.80         65.53        57.88 o                         
   0  14   6          7.01         72.62        41.53 o                         
   1  14   6        121.74        143.50        65.45 o                         
   2  14   6        145.10        138.27        74.56 o                         
   3  14   6        134.44        115.48        97.78 o                         
   4  14   6        440.28        589.94        94.26 o                         
   5  14   6        110.43         42.61        93.76 o                         
   6  14   6        781.35        734.62       118.32 o                         
   7  14   6         13.73       -117.78       117.78 o                         
   8  14   6        660.91        826.77       160.97 o                         
  -7  15   6        145.57       -193.08       193.08 o                         
  -6  15   6          5.68        119.81       227.00 o                         
  -5  15   6          4.89        -83.39        83.39 o                         
  -4  15   6         19.83        118.52        88.84 o                         
  -3  15   6       1907.28       1997.14       131.23 o                         
  -2  15   6         28.00         85.80        81.37 o                         
  -1  15   6       1571.09       1656.20       205.86 o                         
   0  15   6         24.70        129.21       103.37 o                         
   1  15   6       1514.58       1567.09       115.32 o                         
   2  15   6         23.51         30.81        70.59 o                         
   3  15   6       1974.57       2096.71       127.20 o                         
   4  15   6         17.87        115.91       100.07 o                         
   5  15   6          8.95          9.45       186.35 o                         
   6  15   6          6.75        -21.26       111.36 o                         
   7  15   6        104.22        333.62       126.79 o                         
   8  15   6        214.28        330.47       211.75 o                         
  -6  16   6        704.16        519.19       299.36 o                         
  -5  16   6         20.29       -104.56       104.56 o                         
  -4  16   6        188.78        124.20        93.12 o                         
  -3  16   6         47.08         25.19       147.30 o                         
  -2  16   6        190.32        261.18       104.55 o                         
  -1  16   6        172.23        315.08       115.53 o                         
   0  16   6         61.06         62.00       106.21 o                         
   1  16   6        180.37        190.68        71.90 o                         
   2  16   6        189.10        224.33        73.89 o                         
   3  16   6         36.38         53.50        85.62 o                         
   4  16   6        220.59        241.29        97.76 o                         
   5  16   6         13.20         76.47       113.08 o                         
   6  16   6        782.74        685.88       117.83 o                         
   7  16   6        343.48        378.29       189.23 o                         
  -6  17   6         97.28       -103.36       187.74 o                         
  -5  17   6        789.95        651.25       182.44 o                         
  -4  17   6        220.57        193.81       109.31 o                         
  -3  17   6       1996.46       2601.08       316.35 o                         
  -2  17   6        118.39         85.56       118.45 o                         
  -1  17   6       2956.40       3122.76       204.81 o                         
   0  17   6        472.19        520.14       120.64 o                         
   1  17   6       2982.83       3011.98       174.93 o                         
   2  17   6        115.93        305.83       118.04 o                         
   3  17   6       1893.77       1824.49       114.30 o                         
   4  17   6        195.06        289.82       106.80 o                         
   5  17   6        781.39        774.18       124.23 o                         
   6  17   6        105.61        126.62       115.98 o                         
   7  17   6        132.20        202.44       123.77 o                         
  -5  18   6         31.70        361.36       207.97 o                         
  -4  18   6        307.20        373.82       168.76 o                         
  -3  18   6         83.37         32.56       170.97 o                         
  -2  18   6        491.76        495.35       111.08 o                         
  -1  18   6        629.88        741.74       124.62 o                         
   0  18   6        110.11        308.16       112.17 o                         
   1  18   6        655.16        679.87       129.14 o                         
   2  18   6        483.63        540.67       126.50 o                         
   3  18   6         64.65          0.92       159.65 o                         
   4  18   6        339.75        370.71       167.52 o                         
   5  18   6         44.16         72.85       148.36 o                         
   6  18   6        315.17        466.57       126.61 o                         
  -4  19   6        141.99        474.78       198.20 o                         
  -3  19   6        239.10        -39.43       191.31 o                         
  -2  19   6        324.04        343.72       173.91 o                         
  -1  19   6        628.41        839.08       157.72 o                         
   0  19   6        635.36        861.38       133.33 o                         
   1  19   6        591.64        536.47       164.97 o                         
   2  19   6        297.44         67.27       171.34 o                         
   3  19   6        354.56        381.30       171.90 o                         
   4  19   6        138.22         42.94       174.55 o                         
   5  19   6         16.81         26.56       231.78 o                         
  -3  20   6        123.42        301.63       178.86 o                         
  -2  20   6         62.98        255.45       194.76 o                         
   2  20   6         47.25        358.68       231.23 o                         
   3  20   6        119.96       -273.83       273.83 o                         
   1   0   7         85.37         50.79        50.64 o                         
   2   0   7          4.76          2.17        41.82 o                         
   3   0   7        713.82        926.61        61.05 o                         
   4   0   7        405.41        475.52        35.80 o                         
   5   0   7       1855.85       1913.93        71.08 o                         
   6   0   7         92.03        183.15        44.31 o                         
   7   0   7         60.67         43.74        52.57 o                         
   8   0   7       3520.98       2956.10       244.02 o                         
   9   0   7         79.97       -103.14       122.34 o                         
  10   0   7       1452.30       1949.06       308.43 o                         
  11   0   7          6.28         90.80       146.75 o                         
  12   0   7        351.09         12.17       403.76 o                         
 -11   1   7          7.68        134.23       138.68 o                         
 -10   1   7        475.31        680.17       143.35 o                         
  -9   1   7        240.26         91.70       125.03 o                         
  -8   1   7        269.30        268.69       113.78 o                         
  -7   1   7        632.48        646.88        58.00 o                         
  -6   1   7       1076.43       1096.85        53.89 o                         
  -5   1   7       1831.70       1871.67        51.74 o                         
  -4   1   7       1746.11       1790.84        52.08 o                         
  -3   1   7      10706.09      10632.71       127.13 o                         
  -2   1   7         74.22         58.75        72.58 o                         
  -1   1   7       1800.01       2125.07        59.63 o                         
   0   1   7       1671.88       1808.43        70.71 o                         
   1   1   7       1751.83       2018.33        77.67 o                         
   2   1   7         97.55         75.14        40.62 o                         
   3   1   7      10438.00      10402.84       252.32 o                         
   4   1   7       1606.53       1676.58        71.20 o                         
   5   1   7       1817.61       1791.73        69.62 o                         
   6   1   7        944.19        912.03        81.15 o                         
   7   1   7        529.17        512.98       112.76 o                         
   8   1   7        293.28        463.86       160.22 o                         
   9   1   7        239.51        293.09       117.73 o                         
  10   1   7        550.40        281.06       136.76 o                         
  11   1   7         10.67         12.68       138.36 o                         
  12   1   7          6.58        -54.67       144.50 o                         
 -11   2   7          1.50       -101.52       146.57 o                         
 -10   2   7       1011.72       1575.85       168.88 o                         
  -9   2   7        594.72        522.80       129.19 o                         
  -8   2   7       2225.69       1950.37       200.21 o                         
  -7   2   7       1438.40       1291.75        85.98 o                         
  -6   2   7       2254.00       2110.14        69.92 o                         
  -5   2   7       2402.63       2475.23        56.44 o                         
  -4   2   7       1140.07       1103.19        42.50 o                         
  -3   2   7       3401.41       3416.10       109.34 o                         
  -2   2   7       1903.92       2147.13        73.63 o                         
  -1   2   7        445.06        437.38        45.89 o                         
   0   2   7        192.72        162.44        42.50 o                         
   1   2   7        576.27        671.31        57.57 o                         
   2   2   7       1899.82       1866.93        53.73 o                         
   3   2   7       3310.15       3289.31       110.49 o                         
   4   2   7       1078.39        973.39        60.99 o                         
   5   2   7       2251.15       2170.33        73.37 o                         
   6   2   7       2586.31       2444.32       127.57 o                         
   7   2   7       1392.40       1400.26       118.81 o                         
   8   2   7       2248.13       2315.76       152.53 o                         
   9   2   7        598.97        533.96       125.14 o                         
  10   2   7       1105.13       1402.21       159.41 o                         
  11   2   7          4.21        -75.41       199.25 o                         
 -11   3   7          2.33        175.99       151.08 o                         
 -10   3   7        696.39        700.04       159.40 o                         
  -9   3   7         32.55         62.47       183.20 o                         
  -8   3   7        488.35        426.00        84.01 o                         
  -7   3   7       1262.18       1102.39        73.08 o                         
  -6   3   7         46.92         55.37        50.82 o                         
  -5   3   7       3612.12       3550.96        66.46 o                         
  -4   3   7        701.52        734.79        39.60 o                         
  -3   3   7       8224.76       8513.93        97.66 o                         
  -2   3   7        234.47        260.73        44.33 o                         
  -1   3   7       6405.46       7168.08        97.55 o                         
   0   3   7       1965.13       1970.78        60.37 o                         
   1   3   7       7553.45       8519.23        83.14 o                         
   2   3   7        166.05        157.52        36.68 o                         
   3   3   7       8670.31       8986.39        96.15 o                         
   4   3   7        617.71        593.78        52.94 o                         
   5   3   7       3769.63       3773.39        89.89 o                         
   6   3   7         43.37          4.59        74.65 o                         
   7   3   7       1283.20       1102.44       108.07 o                         
   8   3   7        395.12        224.42       166.86 o                         
   9   3   7         30.81       -117.88       232.90 o                         
  10   3   7        606.96        638.56       158.98 o                         
  11   3   7          4.91        -69.94       129.66 o                         
 -11   4   7        190.57        153.77       150.78 o                         
 -10   4   7        297.21        181.62       142.34 o                         
  -9   4   7        157.43         51.85       132.49 o                         
  -8   4   7        514.69        459.12       121.28 o                         
  -7   4   7         75.02         78.07        56.01 o                         
  -6   4   7        530.97        513.79        58.96 o                         
  -5   4   7        999.26        903.87        49.89 o                         
  -4   4   7       3900.75       3766.32        65.40 o                         
  -3   4   7       1580.70       1602.83        49.13 o                         
  -2   4   7       4591.29       4722.47        77.30 o                         
  -1   4   7       8149.77       8857.50       151.50 o                         
   0   4   7       3192.17       3291.94        63.38 o                         
   1   4   7       7954.75       8737.96        93.93 o                         
   2   4   7       4536.34       4901.47        76.11 o                         
   3   4   7       1698.89       1804.62        54.92 o                         
   4   4   7       4023.06       4108.88       101.86 o                         
   5   4   7        842.95        704.85        62.59 o                         
   6   4   7        739.25        673.92        97.95 o                         
   7   4   7         53.78        241.73        82.68 o                         
   8   4   7        549.08        667.29       109.46 o                         
   9   4   7        121.73        153.43       118.63 o                         
  10   4   7        371.81        482.24       124.92 o                         
 -11   5   7         75.46        209.66       156.08 o                         
 -10   5   7        151.04         96.36       131.40 o                         
  -9   5   7         44.97         95.81       131.43 o                         
  -8   5   7        305.35        456.56       130.00 o                         
  -7   5   7         80.63        102.92        56.35 o                         
  -6   5   7         65.70         50.64        51.14 o                         
  -5   5   7       1755.69       1654.01        62.83 o                         
  -4   5   7        491.87        446.19        37.79 o                         
  -3   5   7       2745.70       2468.52        54.18 o                         
  -2   5   7       2446.78       2259.24        49.06 o                         
  -1   5   7      13045.32      13389.66        88.96 o                         
   0   5   7      12794.21      13081.27       121.90 o                         
   1   5   7      13388.83      13874.42       136.57 o                         
   2   5   7       2559.41       2477.30        58.02 o                         
   3   5   7       3031.26       2860.56        65.11 o                         
   4   5   7        594.07        641.29        49.01 o                         
   5   5   7       1761.98       1698.93        89.18 o                         
   6   5   7         48.15        -39.83       105.34 o                         
   7   5   7         83.78         53.22        78.11 o                         
   8   5   7        327.77        334.81        99.64 o                         
   9   5   7         58.12        239.43       274.55 o                         
  10   5   7        113.28       -172.09       335.18 o                         
 -11   6   7         51.52         39.71       277.41 o                         
 -10   6   7        200.28         79.31       147.73 o                         
  -9   6   7         54.10        168.37       127.55 o                         
  -8   6   7        961.54       1269.55       171.03 o                         
  -7   6   7         82.30        124.32        59.18 o                         
  -6   6   7       1152.81       1134.21        65.30 o                         
  -5   6   7       1892.10       2002.39        68.58 o                         
  -4   6   7        900.42        828.68        43.94 o                         
  -3   6   7       1604.73       1492.58        68.33 o                         
  -2   6   7       1037.57       1128.29        55.16 o                         
  -1   6   7        234.11        303.31        32.87 o                         
   0   6   7        609.07        574.93        35.42 o                         
   1   6   7        189.44        225.12        30.55 o                         
   2   6   7        892.12        924.25        64.24 o                         
   3   6   7       1664.70       1350.73       105.67 o                         
   4   6   7        965.73        914.42        44.03 o                         
   5   6   7       1877.45       2023.40       123.59 o                         
   6   6   7       1265.96       1267.16        92.10 o                         
   7   6   7         55.24        218.21       153.07 o                         
   8   6   7        922.07        735.09       183.98 o                         
   9   6   7         42.22        -17.77       180.90 o                         
  10   6   7        122.05        -25.60       305.07 o                         
 -11   7   7         52.81         60.01       251.32 o                         
 -10   7   7        103.29        202.95       140.01 o                         
  -9   7   7        271.13        515.80       169.33 o                         
  -8   7   7       1631.77       1317.92       205.00 o                         
  -7   7   7         32.22         56.30        58.53 o                         
  -6   7   7       1860.81       1748.63        70.14 o                         
  -5   7   7        105.48         90.73        41.92 o                         
  -4   7   7       2146.31       2015.06        57.46 o                         
  -3   7   7       4653.95       4620.11       103.75 o                         
  -2   7   7       3257.12       3284.20        72.43 o                         
  -1   7   7       2672.77       2717.57        56.50 o                         
   0   7   7         60.18         57.33        34.66 o                         
   1   7   7       2674.37       2559.67        56.87 o                         
   2   7   7       3109.45       3237.40        95.47 o                         
   3   7   7       4566.74       4517.72       108.77 o                         
   4   7   7       2063.65       2121.28        97.20 o                         
   5   7   7         93.98        -30.71       103.06 o                         
   6   7   7       1819.71       2137.42       288.42 o                         
   7   7   7         65.58       -154.99       154.99 o                         
   8   7   7       1681.88       1038.65       183.72 o                         
   9   7   7        312.60        -48.86       293.30 o                         
  10   7   7         85.56        566.51       376.09 o                         
 -11   8   7        167.99         -1.24       256.55 o                         
 -10   8   7        180.59        195.12       141.97 o                         
  -9   8   7        609.25        494.32       143.00 o                         
  -8   8   7        636.26       1019.08       149.02 o                         
  -7   8   7       1525.56       1767.19       157.34 o                         
  -6   8   7        459.26        463.19        63.52 o                         
  -5   8   7        198.20        206.48        49.77 o                         
  -4   8   7       3766.33       2993.25       272.68 o                         
  -3   8   7       1413.41       1396.47        61.69 o                         
  -2   8   7       3607.45       3781.82        85.38 o                         
  -1   8   7        152.19        165.39        31.14 o                         
   0   8   7       1277.78       1250.06        43.12 o                         
   1   8   7        119.51        136.53        61.81 o                         
   2   8   7       3732.63       3892.39       105.13 o                         
   3   8   7       1526.09       1576.25        77.63 o                         
   4   8   7       3838.92       4057.85       121.27 o                         
   5   8   7        247.50        232.40        73.12 o                         
   6   8   7        440.14        509.22       107.70 o                         
   7   8   7       1535.86       1306.07       167.40 o                         
   8   8   7        530.11        325.14       296.43 o                         
   9   8   7        562.00        940.54       378.22 o                         
  10   8   7        164.64        151.40       344.92 o                         
 -10   9   7        110.56        449.73       261.10 o                         
  -9   9   7         24.92         54.59       137.74 o                         
  -8   9   7        779.86       1086.63       158.42 o                         
  -7   9   7        701.47        856.06       137.70 o                         
  -6   9   7        486.87        630.72       136.21 o                         
  -5   9   7        156.58        198.70        52.26 o                         
  -4   9   7       1587.32       1564.19        99.55 o                         
  -3   9   7        680.75        617.96        56.33 o                         
  -2   9   7       3892.26       4096.23       172.08 o                         
  -1   9   7       1378.26       1250.27        69.07 o                         
   0   9   7         46.00         58.90        39.23 o                         
   1   9   7       1548.51       1719.81       120.84 o                         
   2   9   7       3767.24       3852.60       144.96 o                         
   3   9   7        665.73        708.35        68.73 o                         
   4   9   7       1461.12       1638.79        96.85 o                         
   5   9   7        207.81        228.82        73.28 o                         
   6   9   7        508.94        527.21       112.67 o                         
   7   9   7        613.84        539.74       116.29 o                         
   8   9   7        765.93        768.36       180.59 o                         
   9   9   7         19.30        131.36       159.51 o                         
 -10  10   7        203.90        100.47       218.08 o                         
  -9  10   7        513.31        627.55       111.28 o                         
  -8  10   7        387.78        478.51       103.76 o                         
  -7  10   7        460.69        541.28       103.26 o                         
  -6  10   7        234.54        299.73       100.37 o                         
  -5  10   7        116.25         84.09        44.85 o                         
  -4  10   7       1200.31       1139.30       136.45 o                         
  -3  10   7        258.15        273.37        55.29 o                         
  -2  10   7        847.69        870.23        65.08 o                         
  -1  10   7        515.02        474.52        42.90 o                         
   0  10   7        125.30        144.07        35.42 o                         
   1  10   7        444.22        480.09        75.66 o                         
   2  10   7        789.50        939.04        73.48 o                         
   3  10   7        184.87        210.21        69.34 o                         
   4  10   7       1325.56       1243.06        96.31 o                         
   5  10   7         47.58        -23.23        75.91 o                         
   6  10   7        275.76        399.11       101.42 o                         
   7  10   7        480.35        605.59       177.46 o                         
   8  10   7        369.97        309.45       198.51 o                         
   9  10   7        563.53         52.20       656.35 o                         
  -9  11   7         74.62        -31.23       181.52 o                         
  -8  11   7         67.85        -55.79        96.16 o                         
  -7  11   7        358.86        374.90       134.45 o                         
  -6  11   7        854.46        908.93       147.56 o                         
  -5  11   7         34.45        131.78        78.44 o                         
  -4  11   7       1020.99       1227.79       114.18 o                         
  -3  11   7        155.64        221.30        55.96 o                         
  -2  11   7        984.90       1007.70        72.21 o                         
  -1  11   7        464.71        492.88        46.44 o                         
   0  11   7       1458.64       1132.12       124.04 o                         
   1  11   7        452.12        611.09        98.45 o                         
   2  11   7       1159.21       1251.55        87.25 o                         
   3  11   7        154.58         39.27        74.07 o                         
   4  11   7       1112.10       1252.51       100.67 o                         
   5  11   7         60.34        192.33        86.64 o                         
   6  11   7        972.67       1029.37       119.88 o                         
   7  11   7        401.64        287.08       153.53 o                         
   8  11   7         74.96        185.12       201.16 o                         
   9  11   7         62.42        325.10       381.11 o                         
  -9  12   7        651.88        901.72       189.87 o                         
  -8  12   7         41.81         68.51       101.61 o                         
  -7  12   7        677.91        774.32       175.98 o                         
  -6  12   7        156.28        298.27        99.61 o                         
  -5  12   7        259.86        251.17        81.17 o                         
  -4  12   7        443.89        479.20       105.52 o                         
  -3  12   7        667.94        547.11        62.70 o                         
  -2  12   7        351.00        356.43        61.55 o                         
  -1  12   7        264.12        218.11        57.85 o                         
   0  12   7        205.55        244.51        93.13 o                         
   1  12   7        274.92        212.55        96.20 o                         
   2  12   7        334.55        394.94        91.37 o                         
   3  12   7        771.29        809.34        88.77 o                         
   4  12   7        385.35        181.30       135.95 o                         
   5  12   7        356.00        365.24        89.05 o                         
   6  12   7        123.34        210.76       108.15 o                         
   7  12   7        721.38       1003.39       174.24 o                         
   8  12   7         43.65         19.67       116.81 o                         
  -8  13   7         61.98       -127.08       127.08 o                         
  -7  13   7        437.16        288.70       112.23 o                         
  -6  13   7        147.13         64.71        95.63 o                         
  -5  13   7        421.19        426.64       105.36 o                         
  -4  13   7        273.48        448.56       116.66 o                         
  -3  13   7        170.68        133.08        71.89 o                         
  -2  13   7       2158.08       2077.27       153.67 o                         
  -1  13   7         11.86        -30.05        48.68 o                         
   0  13   7        997.07        901.32       105.01 o                         
   1  13   7          8.95         40.23        87.69 o                         
   2  13   7       2002.05       2059.78       113.53 o                         
   3  13   7        162.87        225.28        82.84 o                         
   4  13   7        398.97        446.90        98.35 o                         
   5  13   7        361.52        247.46        89.78 o                         
   6  13   7         82.61        133.04        93.22 o                         
   7  13   7        395.00        377.41       178.67 o                         
   8  13   7         73.78         85.86       138.36 o                         
  -7  14   7        455.32        812.17       552.44 o                         
  -6  14   7        755.75       1171.88       158.56 o                         
  -5  14   7        328.10        296.91       121.51 o                         
  -4  14   7        618.14        783.41       162.19 o                         
  -3  14   7        617.26        793.09       111.51 o                         
  -2  14   7        235.10        369.50        77.34 o                         
  -1  14   7         18.21         55.24        56.73 o                         
   0  14   7        970.35        927.71       120.83 o                         
   1  14   7         11.21         42.47        88.60 o                         
   2  14   7        302.11        299.72        81.01 o                         
   3  14   7        645.01        627.87        95.44 o                         
   4  14   7        553.86        465.92        99.25 o                         
   5  14   7        294.28        304.00       100.46 o                         
   6  14   7        693.38        735.91       109.88 o                         
   7  14   7        497.58        439.87       123.79 o                         
   8  14   7        214.06        151.91       136.67 o                         
  -7  15   7        276.07        393.63       213.22 o                         
  -6  15   7         19.99       -193.31       193.31 o                         
  -5  15   7        162.11         14.62        83.07 o                         
  -4  15   7        870.05       1089.35       158.21 o                         
  -3  15   7        257.01        333.17       111.94 o                         
  -2  15   7       3642.97       3475.90       220.80 o                         
  -1  15   7         93.91          9.11       102.07 o                         
   0  15   7        114.27         67.03       102.13 o                         
   1  15   7         95.23        188.51        91.90 o                         
   2  15   7       3802.86       3611.77       125.81 o                         
   3  15   7        223.84        178.25        89.81 o                         
   4  15   7       1005.36        909.25       111.06 o                         
   5  15   7        170.15        224.77        98.08 o                         
   6  15   7         56.70         52.31       113.57 o                         
   7  15   7        253.72        275.13       120.95 o                         
   8  15   7         22.16        619.36       267.36 o                         
  -6  16   7         82.90        110.18       155.00 o                         
  -5  16   7        358.24        463.65       117.32 o                         
  -4  16   7        227.53        256.92       181.59 o                         
  -3  16   7        910.72       1017.86       154.70 o                         
  -2  16   7        297.80        457.83       140.35 o                         
  -1  16   7        510.61        490.63       115.71 o                         
   0  16   7        673.94        572.67       116.59 o                         
   1  16   7        521.97        258.11       151.33 o                         
   2  16   7        307.55        450.77       107.44 o                         
   3  16   7        903.37        953.44       116.64 o                         
   4  16   7        282.52        378.94       112.26 o                         
   5  16   7        325.74        521.42       108.81 o                         
   6  16   7         60.74        140.39       102.14 o                         
   7  16   7        541.01        255.51       222.45 o                         
  -5  17   7        407.23        504.68       179.32 o                         
  -4  17   7        414.87        650.36       138.40 o                         
  -3  17   7        114.53          8.29       113.08 o                         
  -2  17   7        467.15        348.82       154.94 o                         
  -1  17   7        226.27        323.44       114.91 o                         
   0  17   7       1262.00       1628.67       148.46 o                         
   1  17   7        215.53        260.52       120.09 o                         
   2  17   7        416.97        477.36       118.76 o                         
   3  17   7        107.79        212.46       129.75 o                         
   4  17   7        384.31        274.13        98.30 o                         
   5  17   7        446.65        364.79       115.68 o                         
   6  17   7        254.20       -112.12       112.12 o                         
   7  17   7         39.38        147.16       270.65 o                         
  -5  18   7       1061.13        735.53       226.55 o                         
  -4  18   7        264.36        688.53       233.09 o                         
  -3  18   7        116.72        277.18       152.78 o                         
  -2  18   7        654.50       1008.34       131.31 o                         
  -1  18   7         94.50        167.03       111.29 o                         
   0  18   7        906.43        843.00       132.41 o                         
   1  18   7         97.71        106.48       114.40 o                         
   2  18   7        714.24        770.74       144.69 o                         
   3  18   7         93.89        271.28       161.84 o                         
   4  18   7        251.86         35.67       202.38 o                         
   5  18   7       1018.04        949.34       299.61 o                         
   6  18   7         24.14        105.02       137.36 o                         
  -4  19   7        666.70        599.75       199.09 o                         
  -3  19   7         97.46        350.56       205.70 o                         
  -2  19   7       1161.12        681.71       218.77 o                         
  -1  19   7        411.73        524.49       140.37 o                         
   0  19   7       2059.78       2157.98       224.96 o                         
   1  19   7        411.53        149.85       124.78 o                         
   2  19   7        983.22        603.42       193.41 o                         
   3  19   7        108.21        407.38       167.15 o                         
   4  19   7        555.73        560.59       208.76 o                         
  -3  20   7         52.04        -18.51       136.95 o                         
  -1  20   7          6.54        311.68       200.19 o                         
   2  20   7         30.85        -18.65       236.87 o                         
   3  20   7         79.38        368.18       214.71 o                         
   0   0   8      19388.46      21056.03       275.61 o                         
   1   0   8          2.57         38.51        56.50 o                         
   2   0   8       1797.67       1847.27        73.59 o                         
   3   0   8       2468.86       2361.59        83.50 o                         
   4   0   8        318.79        387.49        52.76 o                         
   5   0   8       2973.61       2734.20        63.84 o                         
   6   0   8          2.54         71.37        42.85 o                         
   7   0   8        472.59        489.10       139.87 o                         
   8   0   8         81.00         66.14       142.48 o                         
   9   0   8        987.51        954.66       138.58 o                         
  10   0   8         29.58          0.82       125.31 o                         
  11   0   8       1560.68       1436.97       194.64 o                         
  12   0   8         21.07        126.76       453.51 o                         
 -11   1   8        186.39        -20.98       130.08 o                         
 -10   1   8        168.78        384.96       137.22 o                         
  -9   1   8       1246.70       1690.91       159.73 o                         
  -8   1   8        742.38        804.51       122.92 o                         
  -7   1   8        180.79        219.98        47.81 o                         
  -6   1   8       1507.46       1521.41        63.15 o                         
  -5   1   8        841.87        766.97        48.57 o                         
  -4   1   8       1518.63       1553.09        83.37 o                         
  -3   1   8        575.45        569.12        53.59 o                         
  -2   1   8       3199.94       3375.54       100.42 o                         
  -1   1   8       1131.38       1284.94        55.74 o                         
   0   1   8      17018.71      18218.20       179.79 o                         
   1   1   8       1130.98       1396.54        72.74 o                         
   2   1   8       3500.87       3706.79        95.61 o                         
   3   1   8        483.81        547.39        71.76 o                         
   4   1   8       1738.86       1763.17        98.26 o                         
   5   1   8        910.44        905.31        67.67 o                         
   6   1   8       1602.02       1594.86       109.16 o                         
   7   1   8        197.79        203.84        93.97 o                         
   8   1   8        731.96        875.20       122.32 o                         
   9   1   8       1262.93       1529.54       200.21 o                         
  10   1   8        162.14        189.94       164.77 o                         
  11   1   8        266.93        180.16       179.14 o                         
 -11   2   8        189.32        190.46       145.55 o                         
 -10   2   8          3.43       -118.54       131.60 o                         
  -9   2   8        261.63        291.80       133.99 o                         
  -8   2   8        440.63        311.73       115.24 o                         
  -7   2   8        451.20        421.33        51.34 o                         
  -6   2   8        490.92        464.78        45.88 o                         
  -5   2   8       1943.22       1936.70        66.47 o                         
  -4   2   8       4130.96       4379.83       108.59 o                         
  -3   2   8       1736.59       1678.12        52.25 o                         
  -2   2   8       3444.78       4086.87        94.64 o                         
  -1   2   8       1244.96       1326.53        59.41 o                         
   0   2   8       2321.80       2828.66        73.08 o                         
   1   2   8       1327.57       1411.30        73.18 o                         
   2   2   8       2893.44       3215.59        69.02 o                         
   3   2   8       1799.48       1584.55        96.20 o                         
   4   2   8       3887.85       4256.50        83.23 o                         
   5   2   8       2152.38       2140.64        92.54 o                         
   6   2   8        560.55        566.28       150.70 o                         
   7   2   8        598.79        593.70       145.72 o                         
   8   2   8        430.06        221.13       109.31 o                         
   9   2   8        263.49        397.94       137.36 o                         
  10   2   8          2.09        272.09       131.42 o                         
  11   2   8        219.27        432.49       169.74 o                         
 -11   3   8        253.90        205.86       153.18 o                         
 -10   3   8         47.31        -62.27       132.67 o                         
  -9   3   8        404.19        785.21       141.15 o                         
  -8   3   8        585.80        653.90       228.83 o                         
  -7   3   8        332.06        265.01        50.51 o                         
  -6   3   8       1193.14       1098.43        59.18 o                         
  -5   3   8        571.56        532.66        61.66 o                         
  -4   3   8        273.34        188.77        34.97 o                         
  -3   3   8       3354.61       3438.67        79.28 o                         
  -2   3   8       1829.67       1758.16        62.59 o                         
  -1   3   8         54.22        118.49        47.20 o                         
   0   3   8      16867.57      17785.59       154.74 o                         
   1   3   8         44.63         15.74        40.56 o                         
   2   3   8       1930.00       1859.19        53.57 o                         
   3   3   8       3302.57       3501.24        99.37 o                         
   4   3   8        172.15        125.17        45.34 o                         
   5   3   8        541.22        474.84        63.72 o                         
   6   3   8       1305.27       1184.21       100.90 o                         
   7   3   8        216.77        223.21       166.09 o                         
   8   3   8        611.50        696.62       110.95 o                         
   9   3   8        416.34        339.62       145.61 o                         
  10   3   8         59.06        166.94       124.34 o                         
  11   3   8        273.37         83.98       518.68 o                         
 -11   4   8        321.33        770.01       174.67 o                         
 -10   4   8        155.83        165.88       138.36 o                         
  -9   4   8        808.02        823.56       140.27 o                         
  -8   4   8        337.53        353.60       122.08 o                         
  -7   4   8        292.66        259.74        52.46 o                         
  -6   4   8       2643.67       2500.66       119.66 o                         
  -5   4   8        996.73       1031.92        61.66 o                         
  -4   4   8       1468.65       1368.12        48.43 o                         
  -3   4   8       1482.75       1507.95        58.96 o                         
  -2   4   8       6937.74       6965.32        97.34 o                         
  -1   4   8       1787.63       1885.15        62.63 o                         
   0   4   8      12169.36      13251.62       133.04 o                         
   1   4   8       1641.04       1632.84        55.91 o                         
   2   4   8       6741.63       6704.39        89.13 o                         
   3   4   8       1327.69       1376.37        51.92 o                         
   4   4   8       1325.03       1291.70        58.49 o                         
   5   4   8       1128.26       1062.68        68.47 o                         
   6   4   8       2473.19       2606.09       122.57 o                         
   7   4   8        446.98        507.58        99.74 o                         
   8   4   8        379.19        500.76       159.20 o                         
   9   4   8        964.57       1323.07       222.44 o                         
  10   4   8        197.96        177.58       156.47 o                         
 -11   5   8         41.21        -49.96       283.94 o                         
 -10   5   8        335.25        290.44       141.85 o                         
  -9   5   8        611.65        675.23       159.31 o                         
  -8   5   8        319.62        264.15       123.34 o                         
  -7   5   8        615.69        603.45        58.66 o                         
  -6   5   8         52.20         71.73        52.85 o                         
  -5   5   8        685.41        710.53        54.04 o                         
  -4   5   8        986.82        999.05        47.47 o                         
  -3   5   8       3061.57       2908.55        60.95 o                         
  -2   5   8       1886.08       1973.71        55.85 o                         
  -1   5   8       1976.49       2037.86        52.00 o                         
   0   5   8      13223.66      14847.05       128.34 o                         
   1   5   8       2039.53       2048.39        57.30 o                         
   2   5   8       2220.83       2256.93        60.46 o                         
   3   5   8       2861.76       2871.44        87.09 o                         
   4   5   8       1016.26       1011.83        48.39 o                         
   5   5   8        621.03        518.80        71.20 o                         
   6   5   8         26.01         83.85        57.36 o                         
   7   5   8        492.46        461.30       111.28 o                         
   8   5   8        379.40        434.74        99.42 o                         
   9   5   8        523.96        544.56       111.01 o                         
  10   5   8        296.53        234.19       307.89 o                         
 -11   6   8         35.74        335.97       293.72 o                         
 -10   6   8        238.04        416.47       153.01 o                         
  -9   6   8        590.27        613.74       194.38 o                         
  -8   6   8        179.08        440.13       144.18 o                         
  -7   6   8        868.48        819.93        69.00 o                         
  -6   6   8        153.22        162.69        54.75 o                         
  -5   6   8        655.18        700.99        69.79 o                         
  -4   6   8       3033.36       2969.36        58.97 o                         
  -3   6   8       4678.46       4534.67       113.59 o                         
  -2   6   8       6280.54       6617.40       132.64 o                         
  -1   6   8       2859.47       2902.16        60.43 o                         
   0   6   8       1252.38       1246.62        43.93 o                         
   1   6   8       2915.22       2738.66        60.35 o                         
   2   6   8       6354.08       6811.25       123.20 o                         
   3   6   8       4691.72       4773.02        70.40 o                         
   4   6   8       3241.13       3298.37        72.77 o                         
   5   6   8        514.27        494.47        70.11 o                         
   6   6   8        191.34        191.46        61.11 o                         
   7   6   8        762.24        701.73        78.86 o                         
   8   6   8        111.53         13.71       166.33 o                         
   9   6   8        465.79        -39.43       194.78 o                         
  10   6   8        178.31       -173.83       322.00 o                         
 -11   7   8          2.78        132.06       262.20 o                         
 -10   7   8         40.90        194.53       197.51 o                         
  -9   7   8        274.69        591.98       154.68 o                         
  -8   7   8        811.94        735.06       159.06 o                         
  -7   7   8        625.86        763.68       153.40 o                         
  -6   7   8       1378.67       1299.21       152.80 o                         
  -5   7   8        358.13        295.82        44.62 o                         
  -4   7   8        594.93        484.64        31.42 o                         
  -3   7   8       3596.86       3685.73       112.01 o                         
  -2   7   8       1948.61       1933.31        64.35 o                         
  -1   7   8       1237.79       1224.77        44.55 o                         
   0   7   8        884.64        853.63        39.75 o                         
   1   7   8       1381.95       1400.78        48.22 o                         
   2   7   8       1923.38       1874.12        79.90 o                         
   3   7   8       3604.79       3750.58       107.38 o                         
   4   7   8        583.04        653.65        82.96 o                         
   5   7   8        318.48        203.34       100.13 o                         
   6   7   8       1477.53       1515.14       160.63 o                         
   7   7   8        590.26        539.40       114.89 o                         
   8   7   8        945.00        743.33       133.22 o                         
   9   7   8        293.37        199.30       307.89 o                         
  10   7   8         64.53        -36.75       322.21 o                         
 -11   8   8        221.10        -34.13       243.75 o                         
 -10   8   8        178.91        349.25       261.85 o                         
  -9   8   8        452.25        639.34       151.58 o                         
  -8   8   8        262.23        373.80       130.15 o                         
  -7   8   8       2304.94       2832.25       224.44 o                         
  -6   8   8        245.39        145.59        59.78 o                         
  -5   8   8       1517.25       1261.20       112.50 o                         
  -4   8   8        118.48         98.69        29.43 o                         
  -3   8   8       1192.97       1207.88        60.10 o                         
  -2   8   8        831.45        778.92        49.61 o                         
  -1   8   8         51.55         34.92        33.96 o                         
   0   8   8        814.16        810.34        52.70 o                         
   1   8   8         76.78        127.23        38.21 o                         
   2   8   8       1020.36       1054.39        73.20 o                         
   3   8   8       1260.99       1323.97        90.41 o                         
   4   8   8        166.93        176.09        83.80 o                         
   5   8   8       1530.81       1577.56       123.78 o                         
   6   8   8        311.57        314.63       130.05 o                         
   7   8   8       2285.18       2373.56       600.13 o                         
   8   8   8        278.04        602.10       165.19 o                         
   9   8   8        428.61        -54.78       304.66 o                         
 -10   9   8        135.69       -195.17       241.00 o                         
  -9   9   8        214.22        378.57       231.95 o                         
  -8   9   8        750.39       1104.69       165.25 o                         
  -7   9   8        744.15       1002.90       145.26 o                         
  -6   9   8        391.08        342.23       101.32 o                         
  -5   9   8        612.05        398.87        53.38 o                         
  -4   9   8        744.42        821.97       100.18 o                         
  -3   9   8       3396.94       3253.02        89.98 o                         
  -2   9   8       1669.83       1717.57        63.02 o                         
  -1   9   8       1605.82       1480.11        84.90 o                         
   0   9   8        390.49        388.05        35.62 o                         
   1   9   8       1576.13       1547.76        83.35 o                         
   2   9   8       1753.35       1798.45       103.30 o                         
   3   9   8       3199.45       3320.92       208.20 o                         
   4   9   8        674.04        621.17        96.46 o                         
   5   9   8        691.36        683.61        98.02 o                         
   6   9   8        349.04        453.37       131.15 o                         
   7   9   8        772.62        686.51       173.28 o                         
   8   9   8        615.19        124.68       154.59 o                         
   9   9   8        202.12         -7.57       327.92 o                         
 -10  10   8        127.49        264.95       228.20 o                         
  -9  10   8        223.92        206.67       103.82 o                         
  -8  10   8        542.50        426.53       112.09 o                         
  -7  10   8         57.77        144.07        94.31 o                         
  -6  10   8       2039.05       2277.96       136.54 o                         
  -5  10   8         45.84         24.68        77.00 o                         
  -4  10   8        483.85        459.78        97.37 o                         
  -3  10   8       1327.24       1409.98        82.23 o                         
  -2  10   8       1356.51       1307.16        62.02 o                         
  -1  10   8        875.37        885.35        57.24 o                         
   0  10   8         92.62        124.14        30.22 o                         
   1  10   8        794.22        768.63        95.91 o                         
   2  10   8       1329.45       1321.17       110.71 o                         
   3  10   8       1229.69       1386.06       116.12 o                         
   4  10   8        376.11        409.56        99.78 o                         
   5  10   8         97.27        224.90       108.22 o                         
   6  10   8       1891.22       1988.03       170.75 o                         
   7  10   8         43.81        156.87       139.13 o                         
   8  10   8        465.40        614.07       171.51 o                         
   9  10   8        234.59        168.12       365.97 o                         
  -9  11   8        193.71        312.89       131.07 o                         
  -8  11   8        271.95        402.75       106.11 o                         
  -7  11   8        464.78        614.29       110.03 o                         
  -6  11   8        613.59        785.00        94.55 o                         
  -5  11   8       2031.65       2216.61       115.83 o                         
  -4  11   8        562.36        670.59       109.93 o                         
  -3  11   8         70.38        136.54        56.32 o                         
  -2  11   8         52.93         86.46        48.58 o                         
  -1  11   8       2701.92       2479.24        81.62 o                         
   0  11   8        422.76        504.59        83.93 o                         
   1  11   8       2877.89       2770.71       147.16 o                         
   2  11   8         43.76         40.53        95.48 o                         
   3  11   8         54.26          9.65        97.06 o                         
   4  11   8        462.70        572.82       112.61 o                         
   5  11   8       2083.32       2102.25       162.02 o                         
   6  11   8        497.94        424.15       142.20 o                         
   7  11   8        453.08        228.01       150.15 o                         
   8  11   8        342.08        334.85       142.31 o                         
   9  11   8        198.21       1035.23       439.40 o                         
  -9  12   8          3.69        -38.19       149.47 o                         
  -8  12   8        373.88        151.54       194.75 o                         
  -7  12   8        422.14        575.04       119.31 o                         
  -6  12   8        816.43       1007.48        99.03 o                         
  -5  12   8         69.52        109.31       126.93 o                         
  -4  12   8        682.93        808.84       154.20 o                         
  -3  12   8        248.75        425.93        67.13 o                         
  -2  12   8        622.64        592.38        60.41 o                         
  -1  12   8        721.63        720.99        57.91 o                         
   0  12   8         50.01        -19.37        76.91 o                         
   1  12   8        760.56        836.81       110.80 o                         
   2  12   8        716.06        664.53       114.35 o                         
   3  12   8        215.71        388.07       110.75 o                         
   4  12   8        699.61        817.45       119.71 o                         
   5  12   8        124.58        -95.16        95.16 o                         
   6  12   8        777.74        521.37       152.21 o                         
   7  12   8        462.56        270.14       146.44 o                         
   8  12   8        398.86        148.24       141.15 o                         
  -8  13   8        318.17        198.26       179.75 o                         
  -7  13   8        462.81        576.67       166.98 o                         
  -6  13   8        665.73        867.52        99.28 o                         
  -5  13   8        940.17       1205.07       130.80 o                         
  -4  13   8        237.59        592.35       288.86 o                         
  -3  13   8        334.48        442.54        78.83 o                         
  -2  13   8          0.30         -5.26        51.35 o                         
  -1  13   8         43.55         89.54        49.60 o                         
   0  13   8          1.19        -92.30        92.30 o                         
   1  13   8          1.99        -85.42        85.42 o                         
   2  13   8          3.57        120.69       108.17 o                         
   3  13   8        453.34        462.97       119.54 o                         
   4  13   8        180.51        186.76       113.44 o                         
   5  13   8       1047.82       1120.90       116.49 o                         
   6  13   8        596.31        702.33       143.04 o                         
   7  13   8        517.53        385.96       211.99 o                         
   8  13   8        309.00        160.84       183.10 o                         
  -8  14   8        617.64        670.15       218.77 o                         
  -7  14   8        306.42        344.66       181.75 o                         
  -6  14   8        298.57        363.20       103.34 o                         
  -5  14   8        566.07        750.92       140.93 o                         
  -4  14   8        724.22        369.01       163.65 o                         
  -3  14   8       1744.24       1687.40       129.87 o                         
  -2  14   8        127.94        141.98        96.74 o                         
  -1  14   8        425.09        433.47       127.81 o                         
   0  14   8        225.62        254.50       109.52 o                         
   1  14   8        290.62        185.83        89.19 o                         
   2  14   8        131.02        114.40       113.39 o                         
   3  14   8       1577.87       1516.11       148.41 o                         
   4  14   8        828.67        642.68       135.26 o                         
   5  14   8        505.01        350.77       182.57 o                         
   6  14   8        402.37        617.96       130.23 o                         
   7  14   8        293.09        599.94       180.29 o                         
   8  14   8        747.70        684.53       446.63 o                         
  -6  15   8        424.05        825.82       249.60 o                         
  -5  15   8         18.20         93.42        88.51 o                         
  -4  15   8        247.52        361.18       224.97 o                         
  -3  15   8       1443.05       1782.33       171.47 o                         
  -2  15   8        426.26        298.02       100.32 o                         
  -1  15   8       1936.40       1850.03       140.59 o                         
   0  15   8          0.97        -16.88       107.85 o                         
   1  15   8       1920.51       1737.71       208.72 o                         
   2  15   8        430.55        435.09       127.22 o                         
   3  15   8       1492.11       1653.76       162.25 o                         
   4  15   8        236.80         61.93       125.82 o                         
   5  15   8         17.58        -35.48       125.07 o                         
   6  15   8        368.43        458.23       200.07 o                         
   7  15   8        129.28        319.25       202.42 o                         
  -6  16   8        426.00        613.44       235.22 o                         
  -5  16   8        104.38        186.53       227.19 o                         
  -4  16   8        134.41        124.25       113.57 o                         
  -3  16   8       1004.41       1294.52       126.09 o                         
  -2  16   8         20.97        248.16       104.45 o                         
  -1  16   8       1292.68       1337.78       135.44 o                         
   0  16   8          0.85         95.44       247.31 o                         
   1  16   8       1157.40       1096.58       133.32 o                         
   2  16   8          9.63         58.34       111.56 o                         
   3  16   8        901.67        638.47       137.68 o                         
   4  16   8         84.60        -52.89       132.68 o                         
   5  16   8        143.85        -35.04       231.27 o                         
   6  16   8        367.94        582.62       147.02 o                         
   7  16   8         29.61       -149.99       533.37 o                         
  -5  17   8        188.34        236.26       130.68 o                         
  -4  17   8        421.52        498.61       127.54 o                         
  -3  17   8        139.61        127.82       105.50 o                         
  -2  17   8        339.45        402.13       117.01 o                         
  -1  17   8        382.24        280.53       111.38 o                         
   0  17   8          8.50         61.76       114.02 o                         
   1  17   8        344.86        294.07       116.55 o                         
   2  17   8        314.55        313.90       120.67 o                         
   3  17   8        157.77        100.27       120.56 o                         
   4  17   8        394.32        388.21       154.92 o                         
   5  17   8        156.34        -20.56       141.60 o                         
   6  17   8        414.55        834.44       168.09 o                         
  -4  18   8        256.18        139.70       215.06 o                         
  -3  18   8        502.87        431.07       112.61 o                         
  -2  18   8        351.18        345.49       118.08 o                         
  -1  18   8        806.41        850.25       180.76 o                         
   0  18   8        349.02        541.21       132.06 o                         
   1  18   8        891.30        914.07       137.93 o                         
   2  18   8        363.26        416.87       122.51 o                         
   3  18   8        546.52        827.84       215.48 o                         
   4  18   8        235.16        367.71       160.24 o                         
   5  18   8        101.04        214.74       174.43 o                         
  -3  19   8        330.74        724.86       232.95 o                         
  -2  19   8        170.28        151.12       200.05 o                         
  -1  19   8       1086.65       1000.44       159.58 o                         
   0  19   8        259.77        306.90       192.76 o                         
   1  19   8       1000.54       1017.49       143.63 o                         
   2  19   8        173.62        102.88       165.49 o                         
   3  19   8        267.23       -116.55       150.72 o                         
   4  19   8        118.39       -248.92       248.92 o                         
  -3  20   8        186.95        182.44       151.81 o                         
  -2  20   8         93.08       -184.57       184.57 o                         
  -1  20   8        102.43        -13.90       188.49 o                         
   1  20   8        156.90        141.70       204.46 o                         
   2  20   8        130.38        225.17       220.42 o                         
   3  20   8        232.72         13.35       188.08 o                         
   1   0   9       5396.11       6673.75       141.12 o                         
   2   0   9         83.77        131.03        59.76 o                         
   3   0   9        555.14        450.00        45.78 o                         
   4   0   9        356.27        292.68        54.73 o                         
   5   0   9       3873.94       4064.83       139.14 o                         
   6   0   9       2911.26       2667.66        79.22 o                         
   7   0   9        247.03        152.46        56.22 o                         
   8   0   9       2254.54       2231.83       158.07 o                         
   9   0   9         94.48        318.20       141.90 o                         
  10   0   9        858.50        796.85       139.27 o                         
  11   0   9         80.09          4.57       147.72 o                         
 -11   1   9         36.69        -48.70       203.92 o                         
 -10   1   9        773.24        758.00       220.80 o                         
  -9   1   9        115.45         35.26       133.09 o                         
  -8   1   9       1382.30       1232.61       140.30 o                         
  -7   1   9        447.97        426.99       102.21 o                         
  -6   1   9        385.11        314.32        50.51 o                         
  -5   1   9       3172.59       2889.44       164.43 o                         
  -4   1   9        864.69        825.48        60.12 o                         
  -3   1   9       2916.73       3054.26        70.53 o                         
  -2   1   9       1029.68       1039.10        73.40 o                         
  -1   1   9       3714.34       4322.23        87.58 o                         
   0   1   9        891.30        921.94        69.87 o                         
   1   1   9       4164.63       4724.73       109.76 o                         
   2   1   9       1088.74       1014.07        65.96 o                         
   3   1   9       3051.23       3149.92       103.23 o                         
   4   1   9        893.97        961.43        69.15 o                         
   5   1   9       3209.38       2860.43       192.59 o                         
   6   1   9        362.77        333.48        54.35 o                         
   7   1   9        439.62        477.69       101.53 o                         
   8   1   9       1169.74       1365.32       196.63 o                         
   9   1   9        101.07        174.37       110.79 o                         
  10   1   9        782.90        708.89       139.79 o                         
  11   1   9         39.93        -40.17       195.79 o                         
 -11   2   9          7.96        -50.86       151.39 o                         
 -10   2   9        421.54        692.42       209.24 o                         
  -9   2   9         83.94        275.25       273.83 o                         
  -8   2   9        171.41        205.20       113.08 o                         
  -7   2   9        124.20        111.70        47.89 o                         
  -6   2   9       1078.34       1153.64        71.70 o                         
  -5   2   9       1972.88       1954.59       115.33 o                         
  -4   2   9        625.90        671.67        51.15 o                         
  -3   2   9       2983.73       3361.87        77.58 o                         
  -2   2   9        378.95        422.29        92.69 o                         
  -1   2   9       8432.91       9186.78       121.36 o                         
   0   2   9         70.73         54.02        47.11 o                         
   1   2   9       8356.87       8875.36       140.98 o                         
   2   2   9        412.63        386.85        41.35 o                         
   3   2   9       2403.68       2598.07        89.81 o                         
   4   2   9        497.94        474.93        61.91 o                         
   5   2   9       2012.15       1827.32        71.09 o                         
   6   2   9       1049.17       1017.81       101.66 o                         
   7   2   9        109.13        230.16       126.92 o                         
   8   2   9        200.27        201.70       147.41 o                         
   9   2   9         73.26        236.71       113.09 o                         
  10   2   9        522.34        642.86       156.18 o                         
  11   2   9          9.00        345.05       155.53 o                         
 -11   3   9         16.36        115.18       150.26 o                         
 -10   3   9        756.51        736.23       155.22 o                         
  -9   3   9         28.00        269.57       131.45 o                         
  -8   3   9       1484.73       1542.25       158.56 o                         
  -7   3   9        132.13        229.17        51.32 o                         
  -6   3   9       1330.79       1266.95        65.40 o                         
  -5   3   9       2260.34       2229.99        83.40 o                         
  -4   3   9        609.77        586.85        50.34 o                         
  -3   3   9        462.59        554.70        53.90 o                         
  -2   3   9        195.40        147.07        44.08 o                         
  -1   3   9       3741.06       4342.05        90.39 o                         
   0   3   9       1793.81       1909.87        69.28 o                         
   1   3   9       3501.41       3832.91        74.48 o                         
   2   3   9        267.90        320.97        52.04 o                         
   3   3   9        332.31        300.75        35.27 o                         
   4   3   9        521.42        463.02        47.74 o                         
   5   3   9       2404.07       2142.35        88.93 o                         
   6   3   9       1379.78       1407.84        82.09 o                         
   7   3   9         98.59        224.62       115.02 o                         
   8   3   9       1578.10       1743.71       259.45 o                         
   9   3   9         46.15         94.47       165.09 o                         
  10   3   9        908.91       1191.78       255.73 o                         
 -11   4   9         44.35         62.36       197.18 o                         
 -10   4   9        141.18         34.63       166.84 o                         
  -9   4   9        165.88        276.55       127.39 o                         
  -8   4   9        306.44        295.86       133.34 o                         
  -7   4   9        231.10        207.29        56.87 o                         
  -6   4   9        848.79        843.88        63.39 o                         
  -5   4   9       2795.20       2769.49        79.10 o                         
  -4   4   9        573.14        539.75        47.21 o                         
  -3   4   9       2694.19       2565.76        72.08 o                         
  -2   4   9        890.90        897.65        48.23 o                         
  -1   4   9      11153.46      12365.03       136.12 o                         
   0   4   9       1793.51       2023.18        68.75 o                         
   1   4   9      10975.16      11754.36       117.09 o                         
   2   4   9        729.12        701.10        48.07 o                         
   3   4   9       2990.90       2816.06        79.66 o                         
   4   4   9        486.47        516.38        49.01 o                         
   5   4   9       2795.09       2807.73       102.17 o                         
   6   4   9        903.64        879.98        77.58 o                         
   7   4   9        206.56        124.45        83.74 o                         
   8   4   9        260.65        355.80       100.04 o                         
   9   4   9        191.55        171.64       244.58 o                         
  10   4   9        205.18        165.41       110.91 o                         
 -11   5   9         61.18         63.79       275.00 o                         
 -10   5   9        987.23       1016.60       168.62 o                         
  -9   5   9        776.61       1023.51       169.64 o                         
  -8   5   9        119.34        362.47       135.25 o                         
  -7   5   9       1315.74       1200.32        75.96 o                         
  -6   5   9         42.29         20.39        51.82 o                         
  -5   5   9       2671.55       2524.47        77.65 o                         
  -4   5   9       1492.01       1410.61        58.57 o                         
  -3   5   9        719.75        699.84        49.81 o                         
  -2   5   9        372.65        418.47        40.68 o                         
  -1   5   9        345.90        381.22        38.35 o                         
   0   5   9         13.98         -9.68        37.00 o                         
   1   5   9        278.39        257.46        41.61 o                         
   2   5   9        340.12        374.25        44.29 o                         
   3   5   9        634.64        686.09        45.74 o                         
   4   5   9       1393.20       1461.44        76.92 o                         
   5   5   9       2658.19       2483.48        97.88 o                         
   6   5   9         42.41         59.56        56.08 o                         
   7   5   9       1481.40       1291.22        91.37 o                         
   8   5   9        112.15        225.86       138.36 o                         
   9   5   9        841.40        735.42       128.40 o                         
  10   5   9        882.54        997.59       326.34 o                         
 -11   6   9         20.80        159.18       258.48 o                         
 -10   6   9         10.70        156.32       206.74 o                         
  -9   6   9        338.62          2.67       251.97 o                         
  -8   6   9        549.17        736.01       149.17 o                         
  -7   6   9        437.34        351.46       115.36 o                         
  -6   6   9       1042.25       1081.08        92.41 o                         
  -5   6   9       1772.28       1592.49        67.73 o                         
  -4   6   9       1707.73       1539.93        53.07 o                         
  -3   6   9        796.31        779.43        46.40 o                         
  -2   6   9       2931.87       2926.53        56.83 o                         
  -1   6   9       6715.63       7183.06        91.42 o                         
   0   6   9       2513.41       2613.99        58.16 o                         
   1   6   9       6783.88       7117.35       127.78 o                         
   2   6   9       3241.92       3433.76        72.60 o                         
   3   6   9        865.77        919.88        46.78 o                         
   4   6   9       1797.54       1782.76        68.36 o                         
   5   6   9       1759.39       1543.27        74.95 o                         
   6   6   9        981.80        935.74        75.54 o                         
   7   6   9        492.44        477.39        86.23 o                         
   8   6   9        446.47        391.67        75.80 o                         
   9   6   9        293.38        108.11       283.26 o                         
  10   6   9         24.45       -106.74       314.22 o                         
 -11   7   9        237.93        253.59       273.83 o                         
 -10   7   9        196.87        171.65       208.65 o                         
  -9   7   9         88.51        224.75       189.88 o                         
  -8   7   9        828.49        971.02       160.71 o                         
  -7   7   9        277.01        512.10       140.03 o                         
  -6   7   9       1212.90       1016.48       145.50 o                         
  -5   7   9        565.38        548.28        52.21 o                         
  -4   7   9       1606.88       1331.32        48.44 o                         
  -3   7   9        210.08        186.50        32.12 o                         
  -2   7   9       2243.97       2302.77        78.19 o                         
  -1   7   9       1301.48       1301.86        49.86 o                         
   0   7   9       1920.43       1965.31        53.60 o                         
   1   7   9       1407.67       1507.08        52.37 o                         
   2   7   9       2350.35       2536.43        87.65 o                         
   3   7   9        156.39        143.74        71.86 o                         
   4   7   9       1494.96       1380.49        94.05 o                         
   5   7   9        607.06        551.57        55.88 o                         
   6   7   9       1119.71       1154.15       126.34 o                         
   7   7   9        290.65        320.07       124.82 o                         
   8   7   9        791.26        658.06       142.03 o                         
   9   7   9         45.57        685.22       315.67 o                         
 -10   8   9        183.63         13.14       232.54 o                         
  -9   8   9          3.07        -36.53       133.05 o                         
  -8   8   9        153.46        128.02       269.70 o                         
  -7   8   9         51.85        -91.63       120.07 o                         
  -6   8   9        911.94        730.59        89.95 o                         
  -5   8   9        341.67        391.03        60.68 o                         
  -4   8   9       3194.71       1503.58       444.15 o                         
  -3   8   9        685.59        719.23        75.54 o                         
  -2   8   9       2025.34       2011.67        89.73 o                         
  -1   8   9       1091.09       1016.10        46.08 o                         
   0   8   9          8.22         28.83        32.67 o                         
   1   8   9       1010.40       1105.40        47.84 o                         
   2   8   9       1924.77       1743.73       102.47 o                         
   3   8   9        502.07        487.39        91.79 o                         
   4   8   9       2988.85       2880.17       127.43 o                         
   5   8   9        479.33        478.71        82.85 o                         
   6   8   9        948.21        715.10       122.16 o                         
   7   8   9        101.15        114.53       197.78 o                         
   8   8   9        168.98        182.88       137.96 o                         
   9   8   9          5.46        411.53       318.08 o                         
 -10   9   9        162.34        541.60       236.67 o                         
  -9   9   9        454.95        581.48       192.77 o                         
  -8   9   9        368.99        264.37       134.18 o                         
  -7   9   9       1700.64       1946.68       164.73 o                         
  -6   9   9       1171.43       1121.72       128.35 o                         
  -5   9   9         75.80         50.28        31.88 o                         
  -4   9   9       1306.56       1127.83       125.78 o                         
  -3   9   9        613.27        553.92        70.69 o                         
  -2   9   9        966.32       1040.80        67.62 o                         
  -1   9   9       1017.97        951.68        46.95 o                         
   0   9   9         31.64         44.93        34.63 o                         
   1   9   9        935.81        809.23        44.76 o                         
   2   9   9        992.00       1049.45       101.05 o                         
   3   9   9        474.86        611.35        92.83 o                         
   4   9   9       1156.21       1211.58       106.78 o                         
   5   9   9        129.73         85.58        95.21 o                         
   6   9   9       1200.17       1130.39       141.11 o                         
   7   9   9       1714.22       1373.06       156.04 o                         
   8   9   9        466.44        627.71       431.59 o                         
   9   9   9        479.09        484.62       347.53 o                         
 -10  10   9        168.98        971.02       261.99 o                         
  -9  10   9        102.56        239.19       126.82 o                         
  -8  10   9         33.31        -32.13        99.93 o                         
  -7  10   9       1056.08       1101.77       154.09 o                         
  -6  10   9         99.53        302.33        87.40 o                         
  -5  10   9        707.30        576.33       100.12 o                         
  -4  10   9         13.99         38.55        54.06 o                         
  -3  10   9        147.87         70.15        53.02 o                         
  -2  10   9       2031.05       2050.52       107.52 o                         
  -1  10   9       1531.48       1258.03        77.76 o                         
   0  10   9       2270.18       2283.54        90.22 o                         
   1  10   9       1491.01       1578.37       110.55 o                         
   2  10   9       1912.29       2173.92       152.28 o                         
   3  10   9         94.77         15.68        90.88 o                         
   4  10   9         46.81         94.38        94.48 o                         
   5  10   9        641.49        589.35       103.86 o                         
   6  10   9        144.44        226.26       124.01 o                         
   7  10   9       1001.86       1193.39       164.54 o                         
   8  10   9         41.59         31.96       177.56 o                         
   9  10   9         83.46       -220.84       220.84 o                         
  -9  11   9        235.21        413.98       140.24 o                         
  -8  11   9         10.91         -8.60       103.13 o                         
  -7  11   9        168.03        204.36       102.28 o                         
  -6  11   9        400.08        409.76        89.85 o                         
  -5  11   9        448.22        492.00       110.70 o                         
  -4  11   9        526.08        509.40        78.29 o                         
  -3  11   9        735.70        702.13        63.18 o                         
  -2  11   9        619.00        561.43        58.83 o                         
  -1  11   9       1577.44       1373.67       153.69 o                         
   0  11   9       6056.12       5873.66       323.58 o                         
   1  11   9       1526.84       1454.25       123.42 o                         
   2  11   9        556.85        748.17       107.74 o                         
   3  11   9        788.61        810.25       109.70 o                         
   4  11   9        558.22        563.47       109.76 o                         
   5  11   9        327.37        305.10       104.26 o                         
   6  11   9        443.28        408.20       137.55 o                         
   7  11   9        136.10        100.05       140.94 o                         
   8  11   9          3.11        392.39       237.39 o                         
  -9  12   9        826.61        666.02       190.63 o                         
  -8  12   9        194.65         84.38       106.94 o                         
  -7  12   9        406.02        722.94       119.44 o                         
  -6  12   9        456.78        574.13       109.91 o                         
  -5  12   9        994.13       1166.29       127.75 o                         
  -4  12   9        981.98       1082.52       171.49 o                         
  -3  12   9        254.87        159.10        55.12 o                         
  -2  12   9       1248.59        980.98       126.47 o                         
  -1  12   9         15.81         25.91        47.93 o                         
   0  12   9       1365.91       1125.53        69.36 o                         
   1  12   9          9.02         28.09       105.05 o                         
   2  12   9       1594.51       1546.78       131.68 o                         
   3  12   9        266.26        202.41       102.86 o                         
   4  12   9       1042.31       1172.31       131.17 o                         
   5  12   9        981.93       1131.08       131.55 o                         
   6  12   9        459.60        518.63       180.07 o                         
   7  12   9        396.29        306.31       152.74 o                         
   8  12   9        154.53        179.82       219.45 o                         
  -9  13   9        184.55        411.88       181.96 o                         
  -8  13   9         62.56        -45.59       275.89 o                         
  -7  13   9       1072.47       1331.59       135.03 o                         
  -6  13   9        226.89        132.66        89.11 o                         
  -5  13   9        437.99        336.00       142.75 o                         
  -4  13   9        356.02        508.72       115.71 o                         
  -3  13   9        718.45        863.42       182.13 o                         
  -2  13   9        348.76        422.44        79.41 o                         
  -1  13   9        116.71          2.37        56.51 o                         
   0  13   9        457.96        325.07        82.77 o                         
   1  13   9        129.44        149.39       104.95 o                         
   2  13   9        419.54        489.99       136.60 o                         
   3  13   9        806.38        789.79       126.10 o                         
   4  13   9        341.46        506.93       121.36 o                         
   5  13   9        454.04        566.68       182.04 o                         
   6  13   9        244.40        438.05       120.69 o                         
   7  13   9       1121.58        914.02       209.50 o                         
   8  13   9         68.01       -206.39       436.10 o                         
  -8  14   9          0.27        213.82       178.03 o                         
  -7  14   9         18.20        190.83       111.50 o                         
  -6  14   9        253.59        337.12       156.78 o                         
  -5  14   9         18.43         61.23       120.32 o                         
  -4  14   9        510.10        648.36       140.55 o                         
  -3  14   9        110.20         86.08       113.16 o                         
  -2  14   9       2063.86       2296.02       143.93 o                         
  -1  14   9        110.44        197.82       102.77 o                         
   0  14   9       2641.75       2514.16       174.55 o                         
   1  14   9        123.50         96.93        89.93 o                         
   2  14   9       2077.76       1786.63       146.63 o                         
   3  14   9        117.49        325.89       121.39 o                         
   4  14   9        455.32        359.28       125.76 o                         
   5  14   9         16.00        132.49       135.63 o                         
   6  14   9        247.82        482.19       131.96 o                         
   7  14   9         45.37        -61.66       162.12 o                         
   8  14   9          3.35       -406.92       448.49 o                         
  -6  15   9          8.84         61.56       110.19 o                         
  -5  15   9        184.55        194.35       130.32 o                         
  -4  15   9        317.16        336.65       117.55 o                         
  -3  15   9        271.44        478.25       108.77 o                         
  -2  15   9        540.63        819.32       134.30 o                         
  -1  15   9        219.81        185.95       103.69 o                         
   0  15   9         22.31         -7.83       110.46 o                         
   1  15   9        210.43        547.22       132.92 o                         
   2  15   9        540.03        428.03       113.91 o                         
   3  15   9        279.46        217.04       121.58 o                         
   4  15   9        423.71        314.36       131.72 o                         
   5  15   9        161.52        187.75       140.32 o                         
   6  15   9          1.54          9.05       127.59 o                         
   7  15   9        427.10        194.19       207.90 o                         
  -6  16   9        183.18         78.87       169.91 o                         
  -5  16   9         64.21        281.86       133.58 o                         
  -4  16   9        595.50        622.74       130.43 o                         
  -3  16   9         66.55        326.99       105.32 o                         
  -2  16   9       2332.59       2694.04       163.22 o                         
  -1  16   9        113.68        136.42       113.19 o                         
   0  16   9       2011.81       2081.54       193.31 o                         
   1  16   9        110.37          2.84       115.03 o                         
   2  16   9       2173.41       1931.66       154.23 o                         
   3  16   9         65.09        116.53       126.05 o                         
   4  16   9        595.63        613.54       149.09 o                         
   5  16   9         73.48         39.33       132.50 o                         
   6  16   9        146.34         53.46       121.44 o                         
   7  16   9        279.18       -187.39       436.24 o                         
  -5  17   9        414.60        277.42       214.64 o                         
  -4  17   9        132.62        148.80       118.93 o                         
  -3  17   9         42.04         22.74       102.96 o                         
  -2  17   9        644.90        892.41       130.75 o                         
  -1  17   9          8.21         14.07       185.57 o                         
   0  17   9       2093.92       2104.17       173.36 o                         
   1  17   9         15.89        -42.88       113.36 o                         
   2  17   9        557.75        632.14       127.02 o                         
   3  17   9         53.65         92.75       119.61 o                         
   4  17   9        140.84        237.44       155.86 o                         
   5  17   9        422.75        565.83       159.97 o                         
   6  17   9          2.29        546.34       263.89 o                         
  -4  18   9         77.67        194.48       218.57 o                         
  -3  18   9         15.49       -133.70       133.70 o                         
  -2  18   9        284.92        171.90       111.98 o                         
  -1  18   9        269.26        370.26       125.43 o                         
   0  18   9        612.24        440.02       123.64 o                         
   1  18   9        285.87        242.33       184.98 o                         
   2  18   9        394.76        432.37       173.12 o                         
   3  18   9         33.35       -111.27       121.96 o                         
   4  18   9         79.68        123.53       157.13 o                         
   5  18   9        432.33          5.83       233.67 o                         
  -3  19   9        274.72         17.82       174.39 o                         
  -2  19   9         56.39        -41.17       173.70 o                         
  -1  19   9        136.52        140.84       132.70 o                         
   0  19   9         14.99         86.23       110.03 o                         
   1  19   9        106.20        285.66       125.16 o                         
   2  19   9         96.42         88.60       155.03 o                         
   3  19   9        254.43        298.41       170.43 o                         
  -2  20   9        100.57        150.09       155.74 o                         
  -1  20   9        336.02        416.21       194.96 o                         
   0  20   9        983.65        880.18       242.79 o                         
   1  20   9        328.68        331.63       209.55 o                         
   2  20   9        149.04        324.34       212.58 o                         
   0   0  10       2167.23       2113.76       124.90 o                         
   1   0  10        563.74        620.77        68.59 o                         
   2   0  10        432.68        457.37        67.00 o                         
   3   0  10        804.57        801.15        52.97 o                         
   4   0  10        145.99        194.90        56.92 o                         
   5   0  10        645.35        701.82        79.37 o                         
   6   0  10        293.67        198.39        94.02 o                         
   7   0  10        262.61        340.43        85.82 o                         
   8   0  10         28.73         37.19       140.79 o                         
   9   0  10         77.80       -113.81       113.81 o                         
  10   0  10         42.67          2.07       121.46 o                         
  11   0  10         11.59       -196.89       196.89 o                         
 -11   1  10        540.59        548.21       266.88 o                         
 -10   1  10         55.45        357.32       132.78 o                         
  -9   1  10        813.37        640.77       171.32 o                         
  -8   1  10        471.98        672.16       144.25 o                         
  -7   1  10        849.54        882.57       107.60 o                         
  -6   1  10        370.60        294.61        86.15 o                         
  -5   1  10       2001.92       2061.34        99.53 o                         
  -4   1  10       1268.16       1223.67        62.30 o                         
  -3   1  10        105.59        138.26        45.45 o                         
  -2   1  10       3710.99       3700.76       115.43 o                         
  -1   1  10        147.36        227.21        48.40 o                         
   0   1  10        734.40        934.73        72.88 o                         
   1   1  10        126.47        153.24        62.18 o                         
   2   1  10       3768.29       4008.89       100.90 o                         
   3   1  10         53.14        110.53        44.76 o                         
   4   1  10       1275.99       1305.91        79.08 o                         
   5   1  10       1964.31       2048.13       114.52 o                         
   6   1  10        393.90        349.33        96.93 o                         
   7   1  10        877.09        571.11        62.63 o                         
   8   1  10        445.34        496.53       135.06 o                         
   9   1  10       1005.19        946.78       158.86 o                         
  10   1  10         49.63         78.50       202.11 o                         
  11   1  10        634.56        698.72       654.46 o                         
 -11   2  10        373.59        237.86       239.11 o                         
 -10   2  10         32.87        316.04       166.58 o                         
  -9   2  10        505.33        385.98       134.80 o                         
  -8   2  10        154.28        310.17       130.69 o                         
  -7   2  10        622.97        632.83        71.58 o                         
  -6   2  10        558.10        624.69        90.91 o                         
  -5   2  10        233.27        226.42        70.75 o                         
  -4   2  10       4625.81       4678.62        94.77 o                         
  -3   2  10        363.49        498.26        60.89 o                         
  -2   2  10       3418.82       3641.82        82.58 o                         
  -1   2  10       1795.90       1937.34        71.02 o                         
   0   2  10      25448.07      28485.62       285.29 o                         
   1   2  10       1807.43       1847.18        83.54 o                         
   2   2  10       3437.49       3524.34       119.25 o                         
   3   2  10        346.55        386.06        65.03 o                         
   4   2  10       4335.94       4405.96       166.88 o                         
   5   2  10        273.64        270.83        94.43 o                         
   6   2  10        466.10        552.59        84.99 o                         
   7   2  10        701.36        734.25       132.22 o                         
   8   2  10        109.97         29.14        98.94 o                         
   9   2  10        516.73        690.19       132.06 o                         
  10   2  10         38.18        229.90       123.89 o                         
 -11   3  10        152.39       -125.25       170.22 o                         
 -10   3  10        217.44        275.90       146.64 o                         
  -9   3  10        611.37        418.64       139.08 o                         
  -8   3  10         94.67         52.58       111.35 o                         
  -7   3  10       1048.08       1101.92        81.53 o                         
  -6   3  10        150.50        153.11        54.86 o                         
  -5   3  10       4258.48       4234.57       124.59 o                         
  -4   3  10        527.50        539.90        52.37 o                         
  -3   3  10        877.08        859.99        57.57 o                         
  -2   3  10       1847.85       1970.17        70.03 o                         
  -1   3  10        179.46        188.69        47.06 o                         
   0   3  10        230.48        324.86        51.84 o                         
   1   3  10        162.78        169.08        49.69 o                         
   2   3  10       1826.14       1757.37        62.94 o                         
   3   3  10        721.86        745.19        48.26 o                         
   4   3  10        434.70        310.63        42.04 o                         
   5   3  10       4332.97       4040.52       148.63 o                         
   6   3  10        172.21        161.06        56.20 o                         
   7   3  10       1174.88       1228.30        94.68 o                         
   8   3  10        118.15        281.94       189.70 o                         
   9   3  10        618.46        628.06       123.27 o                         
  10   3  10        252.69        316.15       131.97 o                         
 -10   4  10         37.70       -133.55       152.60 o                         
  -9   4  10        439.66        354.87       230.57 o                         
  -8   4  10         43.10         46.03       121.12 o                         
  -7   4  10        280.19        309.90        65.22 o                         
  -6   4  10       2344.74       2439.66       104.98 o                         
  -5   4  10        222.16        171.61        60.75 o                         
  -4   4  10       3781.01       3858.11       168.15 o                         
  -3   4  10        734.83        774.23        55.46 o                         
  -2   4  10        667.82        689.58        47.92 o                         
  -1   4  10       2635.58       2557.18        75.97 o                         
   0   4  10       7245.98       7946.18       120.89 o                         
   1   4  10       2772.90       2856.89        71.14 o                         
   2   4  10        558.32        594.73        45.39 o                         
   3   4  10        775.84        776.98        45.10 o                         
   4   4  10       3723.46       3676.09       189.49 o                         
   5   4  10        238.18        237.24        55.50 o                         
   6   4  10       2285.55       2209.90        97.78 o                         
   7   4  10        250.12        199.21        66.11 o                         
   8   4  10         41.95         67.85       114.32 o                         
   9   4  10        379.11        296.66       100.06 o                         
  10   4  10         41.56       -169.98       290.34 o                         
 -10   5  10        232.95         34.40       143.50 o                         
  -9   5  10        802.10       1139.84       169.79 o                         
  -8   5  10        166.00        201.83       137.66 o                         
  -7   5  10        899.98        738.56       102.22 o                         
  -6   5  10        308.76        209.03        55.94 o                         
  -5   5  10       1263.29       1250.25        75.49 o                         
  -4   5  10        697.87        813.17        63.26 o                         
  -3   5  10       1365.21       1307.72        59.96 o                         
  -2   5  10       1111.97       1184.48        51.42 o                         
  -1   5  10        139.62        119.61        36.18 o                         
   0   5  10         27.61        101.01        38.96 o                         
   1   5  10        129.74        153.27        49.14 o                         
   2   5  10       1277.38       1325.12        62.55 o                         
   3   5  10       1403.27       1438.78        57.52 o                         
   4   5  10        826.16        794.90        68.97 o                         
   5   5  10       1353.96       1267.03        77.01 o                         
   6   5  10        315.09        313.35        76.22 o                         
   7   5  10        935.36        954.54        91.31 o                         
   8   5  10        191.55        244.63       131.33 o                         
   9   5  10        727.60        565.31       169.25 o                         
  10   5  10        232.16        271.28       306.86 o                         
 -10   6  10        393.13        432.88       152.14 o                         
  -9   6  10         20.99         -7.80       133.76 o                         
  -8   6  10        387.16        443.91       130.76 o                         
  -7   6  10         69.38        156.91       118.95 o                         
  -6   6  10       2246.33       1850.32       104.58 o                         
  -5   6  10         15.32         38.70        49.51 o                         
  -4   6  10       2432.28       2078.41        74.64 o                         
  -3   6  10       1853.53       1719.88        64.59 o                         
  -2   6  10       8729.81       8989.13       149.15 o                         
  -1   6  10       2101.12       2132.65        51.45 o                         
   0   6  10        664.33        683.55        44.87 o                         
   1   6  10       1977.75       1832.06        60.11 o                         
   2   6  10       9675.51       9953.63       161.47 o                         
   3   6  10       1774.86       1786.11        72.28 o                         
   4   6  10       2753.05       2507.70        74.90 o                         
   5   6  10         11.17         33.60        55.63 o                         
   6   6  10       2395.40       2193.56        92.08 o                         
   7   6  10         67.52        110.49       103.28 o                         
   8   6  10        433.67        364.42       122.63 o                         
   9   6  10         10.80        434.10       292.06 o                         
 -10   7  10         83.92        243.00       257.38 o                         
  -9   7  10        268.84        533.89       175.15 o                         
  -8   7  10        288.24        442.99       139.14 o                         
  -7   7  10        653.57        580.60       143.40 o                         
  -6   7  10       1176.57        969.99       107.25 o                         
  -5   7  10        202.11        210.07        55.64 o                         
  -4   7  10        155.80        194.50        57.08 o                         
  -3   7  10        857.23        703.83        65.56 o                         
  -2   7  10       6371.11       6707.53        95.04 o                         
  -1   7  10        132.47        207.64        39.59 o                         
   0   7  10         25.17         30.15        33.52 o                         
   1   7  10        179.33        219.14        38.44 o                         
   2   7  10       6480.67       6595.73       117.85 o                         
   3   7  10        791.32        727.66        87.94 o                         
   4   7  10        195.95        222.27        35.81 o                         
   5   7  10        148.65        170.89        43.36 o                         
   6   7  10       1297.75       1082.90       113.29 o                         
   7   7  10        609.33        546.26        70.36 o                         
   8   7  10        190.25        -32.96       275.00 o                         
   9   7  10        190.89        401.28       317.87 o                         
  -9   8  10         76.54        181.99       147.50 o                         
  -8   8  10        458.47        414.94       138.63 o                         
  -7   8  10        411.70        331.03       125.45 o                         
  -6   8  10        125.16        183.74        70.63 o                         
  -5   8  10        327.90        283.81        65.26 o                         
  -4   8  10        352.58        296.40        61.41 o                         
  -3   8  10        992.65        903.53        75.02 o                         
  -2   8  10       3022.37       2955.76        88.72 o                         
  -1   8  10       4195.16       4518.19        97.89 o                         
   0   8  10       3591.75       3644.12        88.01 o                         
   1   8  10       4245.86       4633.51       112.98 o                         
   2   8  10       2722.53       2670.08       161.98 o                         
   3   8  10        995.79        987.79        92.43 o                         
   4   8  10        250.20        285.69       108.15 o                         
   5   8  10        266.34        159.26       108.70 o                         
   6   8  10        135.94        115.14       106.55 o                         
   7   8  10        357.08        378.32       121.26 o                         
   8   8  10        384.58        520.47       197.36 o                         
   9   8  10         67.08         77.70       332.39 o                         
 -10   9  10        589.14       1091.39       262.82 o                         
  -9   9  10        127.67        119.43       183.66 o                         
  -8   9  10        294.00        407.34       146.70 o                         
  -7   9  10       1124.81       1256.71       158.98 o                         
  -6   9  10        602.99        815.97       153.21 o                         
  -5   9  10          2.28         18.14       114.57 o                         
  -4   9  10        671.02        567.81        60.26 o                         
  -3   9  10        806.76        770.35        78.82 o                         
  -2   9  10        859.84        842.52        88.67 o                         
  -1   9  10        565.25        653.79        45.63 o                         
   0   9  10        137.53        183.24        46.22 o                         
   1   9  10        534.96        461.99        52.17 o                         
   2   9  10        811.60        747.74       126.82 o                         
   3   9  10        929.64        897.16       103.42 o                         
   4   9  10        592.56        543.01        94.52 o                         
   5   9  10         15.22         23.65        84.53 o                         
   6   9  10        558.95        483.57       128.37 o                         
   7   9  10       1080.00        721.20       196.14 o                         
   8   9  10        300.87        131.40       200.18 o                         
   9   9  10        160.76        514.95       221.83 o                         
 -10  10  10        117.92        150.06       319.42 o                         
  -9  10  10         63.77         33.64       120.99 o                         
  -8  10  10        301.65        644.22       138.17 o                         
  -7  10  10        284.09        390.93       109.38 o                         
  -6  10  10        999.76       1205.73       103.73 o                         
  -5  10  10        869.63        827.71       117.43 o                         
  -4  10  10        561.10        426.91       102.65 o                         
  -3  10  10        402.39        413.54        63.96 o                         
  -2  10  10        230.79        207.39        56.23 o                         
  -1  10  10        584.91        538.49        45.98 o                         
   0  10  10        291.22        177.39        45.69 o                         
   1  10  10        488.11        552.12        90.99 o                         
   2  10  10        214.44        102.89        86.55 o                         
   3  10  10        383.91        481.65       118.80 o                         
   4  10  10        555.62        385.85        96.15 o                         
   5  10  10       1114.46        859.80       108.34 o                         
   6  10  10        949.50        567.18       215.81 o                         
   7  10  10        331.38        389.74       144.51 o                         
   8  10  10        274.28        218.74       197.96 o                         
   9  10  10         75.65       -279.75       373.20 o                         
  -9  11  10         24.74         53.44       122.70 o                         
  -8  11  10        893.18        962.54       131.29 o                         
  -7  11  10        103.54         59.08       169.54 o                         
  -6  11  10        380.56        568.78        98.50 o                         
  -5  11  10       1524.96       1687.75       177.63 o                         
  -4  11  10        782.51        632.88       147.11 o                         
  -3  11  10        129.26        117.89        63.74 o                         
  -2  11  10         64.27         23.14        56.16 o                         
  -1  11  10         39.41         12.50        50.81 o                         
   0  11  10          4.41         41.82        54.75 o                         
   1  11  10         22.94        -90.43        90.43 o                         
   2  11  10         97.24         89.30        94.21 o                         
   3  11  10        177.63        248.96       100.43 o                         
   4  11  10        849.51        638.26       149.13 o                         
   5  11  10       1627.82       1729.32       133.26 o                         
   6  11  10        400.93        290.95       134.15 o                         
   7  11  10        117.14        184.25       140.09 o                         
   8  11  10        742.24        666.58       231.47 o                         
  -9  12  10         54.26        349.39       172.60 o                         
  -8  12  10        232.56        631.11       146.54 o                         
  -7  12  10        470.65        619.46       121.92 o                         
  -6  12  10         32.95         87.23       114.79 o                         
  -5  12  10        297.36        398.04       115.42 o                         
  -4  12  10         12.76        -27.14       108.53 o                         
  -3  12  10       1321.32       1698.39       144.69 o                         
  -2  12  10        141.04         97.01        54.98 o                         
  -1  12  10       2949.18       2550.68       199.94 o                         
   0  12  10         80.73        167.91        55.53 o                         
   1  12  10       3147.73       3043.26       161.63 o                         
   2  12  10        141.84        169.14       101.39 o                         
   3  12  10       1460.08       1496.29       154.03 o                         
   4  12  10         10.17        -21.72       105.71 o                         
   5  12  10        260.37        214.21       109.91 o                         
   6  12  10         48.00        -99.80       135.71 o                         
   7  12  10        439.24        115.77       161.55 o                         
   8  12  10        249.16       -312.50       412.56 o                         
  -8  13  10        483.76        388.60       136.14 o                         
  -7  13  10         33.43         -1.18       122.06 o                         
  -6  13  10        698.11       1018.21       143.50 o                         
  -5  13  10         71.59        -63.92       110.95 o                         
  -4  13  10        149.29        235.64       109.81 o                         
  -3  13  10        544.87        888.60       159.52 o                         
  -2  13  10        446.41        530.76       116.47 o                         
  -1  13  10       1194.54       1162.84       119.76 o                         
   0  13  10          0.43         23.15        80.30 o                         
   1  13  10       1221.14       1024.01       125.31 o                         
   2  13  10        404.32        326.58       112.96 o                         
   3  13  10        519.07        589.82       122.50 o                         
   4  13  10        108.08         44.86       118.29 o                         
   5  13  10         55.05        181.57       116.50 o                         
   6  13  10        687.21        634.46       120.90 o                         
   7  13  10         24.92        -82.08       221.88 o                         
   8  13  10        592.95        634.43       403.00 o                         
  -8  14  10         60.92        138.53       173.42 o                         
  -7  14  10        102.42       -109.10       148.37 o                         
  -6  14  10         22.05         74.29       107.97 o                         
  -5  14  10        633.61        618.43       126.49 o                         
  -4  14  10        133.56        336.28       146.48 o                         
  -3  14  10        889.55        793.12       202.73 o                         
  -2  14  10        123.45        347.34       104.97 o                         
  -1  14  10       2247.58       2234.91       176.45 o                         
   0  14  10        146.80        346.78       113.74 o                         
   1  14  10       2236.69       1755.83       136.10 o                         
   2  14  10        109.41        -76.53       125.98 o                         
   3  14  10        840.36        854.83       132.79 o                         
   4  14  10        117.08        268.08       118.54 o                         
   5  14  10        525.43        291.87       127.00 o                         
   6  14  10         31.70         42.08       123.71 o                         
   7  14  10        140.59        860.91       413.25 o                         
  -6  15  10        799.71       1062.37       176.29 o                         
  -5  15  10         92.21        135.02       131.53 o                         
  -4  15  10         56.41         42.69       120.83 o                         
  -3  15  10        339.96        139.89       116.26 o                         
  -2  15  10         79.30       -102.97       102.97 o                         
  -1  15  10        367.56        379.32       110.34 o                         
   0  15  10        166.86        158.75       114.66 o                         
   1  15  10        318.72        293.39       113.12 o                         
   2  15  10         65.84        -41.28       121.84 o                         
   3  15  10        334.66        469.86       131.40 o                         
   4  15  10         42.47        167.93       128.63 o                         
   5  15  10         71.03        275.01       133.28 o                         
   6  15  10        858.03        642.36       136.30 o                         
   7  15  10         29.51         96.90       388.55 o                         
  -6  16  10         19.74       -183.19       183.19 o                         
  -5  16  10        856.99        985.51       146.68 o                         
  -4  16  10         11.31         -7.16       123.34 o                         
  -3  16  10       1497.05       1034.25       199.83 o                         
  -2  16  10        344.07        413.49       110.69 o                         
  -1  16  10       1195.03       1358.43       195.72 o                         
   0  16  10         41.22        -50.13       112.76 o                         
   1  16  10       1071.74       1005.14       134.36 o                         
   2  16  10        357.86        380.43       118.89 o                         
   3  16  10       1456.66       1386.72       182.87 o                         
   4  16  10         20.87        157.86       134.15 o                         
   5  16  10        853.94        648.99       163.61 o                         
   6  16  10         10.07        331.68       164.11 o                         
   7  16  10        717.93        237.63       457.23 o                         
  -5  17  10         27.86        183.47       173.77 o                         
  -4  17  10        124.93        101.30       135.64 o                         
  -3  17  10        184.17         62.52       135.55 o                         
  -2  17  10        138.57        272.45       114.13 o                         
  -1  17  10        870.03        952.98       143.72 o                         
   0  17  10         84.01         -7.11       135.81 o                         
   1  17  10        802.21       1017.01       140.22 o                         
   2  17  10        145.58        162.95       113.50 o                         
   3  17  10        231.12        344.27       119.64 o                         
   4  17  10         98.64         45.57       192.90 o                         
   5  17  10         42.42       -179.25       179.25 o                         
  -4  18  10        162.25        441.74       190.83 o                         
  -3  18  10        450.83        760.66       155.04 o                         
  -2  18  10        127.02        147.46       112.60 o                         
  -1  18  10         32.98        157.40       112.34 o                         
   0  18  10          2.50         69.47       116.83 o                         
   1  18  10        102.43        249.68       171.38 o                         
   2  18  10         89.39         56.80       120.60 o                         
   3  18  10        487.41        319.58       117.97 o                         
   4  18  10        139.71        251.71       140.99 o                         
   5  18  10        239.39         96.34       197.44 o                         
  -2  19  10         15.59         75.10       133.60 o                         
  -1  19  10         15.06        167.83       132.18 o                         
   0  19  10         26.16         77.90       138.19 o                         
   1  19  10         21.30       -134.56       134.56 o                         
   2  19  10          6.01        157.58       187.12 o                         
   3  19  10        184.30        358.69       183.78 o                         
  -1  20  10        324.31        437.41       170.26 o                         
   0  20  10        188.64        549.51       211.41 o                         
   1  20  10        359.11         88.98       168.05 o                         
   1   0  11      24901.24      27230.02       292.60 o                         
   2   0  11         67.87        105.48        61.84 o                         
   3   0  11       6088.45       6198.40       128.90 o                         
   4   0  11       2510.02       2548.83        96.24 o                         
   5   0  11         18.05        -10.45        67.10 o                         
   6   0  11          0.82         74.10        88.24 o                         
   7   0  11        223.81        187.01       131.28 o                         
   8   0  11         15.23         84.00       114.10 o                         
   9   0  11         11.71         61.86       114.41 o                         
  10   0  11         20.85        -12.78       122.58 o                         
  11   0  11         70.42        434.74       164.09 o                         
 -11   1  11         62.32         35.91       156.59 o                         
 -10   1  11        243.56        305.70       149.52 o                         
  -9   1  11         22.64         67.52       114.35 o                         
  -8   1  11        542.00        241.45       117.48 o                         
  -7   1  11        258.91        361.53       122.46 o                         
  -6   1  11       1734.51       1605.79       101.20 o                         
  -5   1  11        247.74        212.69        75.02 o                         
  -4   1  11       2759.96       2721.35        99.29 o                         
  -3   1  11       1312.29       1526.65        67.73 o                         
  -2   1  11       2351.07       2637.47       119.44 o                         
  -1   1  11        110.99        154.66        49.67 o                         
   0   1  11         46.63        -40.71        61.80 o                         
   1   1  11        102.35        146.26        63.95 o                         
   2   1  11       2381.32       2560.27       121.36 o                         
   3   1  11       1274.69       1383.29        64.21 o                         
   4   1  11       2982.07       3180.69       122.10 o                         
   5   1  11        267.30        188.81        73.65 o                         
   6   1  11       2028.03       1987.89       124.28 o                         
   7   1  11        242.23        255.97       133.10 o                         
   8   1  11        540.67        764.24       123.43 o                         
   9   1  11         18.66        -18.85       110.88 o                         
  10   1  11        299.65        -10.00       118.59 o                         
  11   1  11         62.76        105.92       144.55 o                         
 -11   2  11         52.75        308.50       167.07 o                         
 -10   2  11        269.50        206.19       154.16 o                         
  -9   2  11         69.79         43.67       176.70 o                         
  -8   2  11        472.86        483.43       149.88 o                         
  -7   2  11        304.59        446.65       118.32 o                         
  -6   2  11        347.52        315.97       115.27 o                         
  -5   2  11       1927.03       1850.44       105.73 o                         
  -4   2  11        308.49        266.39        63.79 o                         
  -3   2  11       3562.53       3520.73       103.71 o                         
  -2   2  11         42.55        102.28        44.00 o                         
  -1   2  11       3663.68       3788.73        93.02 o                         
   0   2  11        155.90        126.22        49.29 o                         
   1   2  11       3146.13       3194.34       113.25 o                         
   2   2  11         67.15         66.88        40.96 o                         
   3   2  11       3062.59       3112.40        92.88 o                         
   4   2  11        290.80        325.83        76.22 o                         
   5   2  11       1985.97       2032.48       120.59 o                         
   6   2  11        329.43        224.03        95.41 o                         
   7   2  11        252.15        242.71        94.52 o                         
   8   2  11        467.17        622.83       160.45 o                         
   9   2  11         80.49         34.89       109.00 o                         
  10   2  11        263.95        161.34       122.83 o                         
 -10   3  11       1736.40       1555.28       302.98 o                         
  -9   3  11        358.27        324.55       134.76 o                         
  -8   3  11       1193.73       1277.71       185.85 o                         
  -7   3  11         90.40        132.73        97.12 o                         
  -6   3  11       1219.97       1200.26       109.65 o                         
  -5   3  11        593.60        506.19        71.16 o                         
  -4   3  11       2144.29       2233.08       109.42 o                         
  -3   3  11        355.95        351.18        54.45 o                         
  -2   3  11        925.01       1049.71        61.95 o                         
  -1   3  11        241.47        186.53        49.13 o                         
   0   3  11        230.32        251.71        52.88 o                         
   1   3  11        241.80        276.62        53.00 o                         
   2   3  11        954.42        925.33        54.30 o                         
   3   3  11        393.64        316.57        54.75 o                         
   4   3  11       2034.05       1982.87       154.22 o                         
   5   3  11        661.38        681.06        98.66 o                         
   6   3  11        962.85        656.42       134.78 o                         
   7   3  11         89.35         94.04        55.40 o                         
   8   3  11       1110.33       1244.93       126.64 o                         
   9   3  11        369.36        378.80       237.33 o                         
  10   3  11       1908.10       1715.31       270.13 o                         
 -10   4  11         31.56        272.01       227.27 o                         
  -9   4  11        179.63        161.80       152.26 o                         
  -8   4  11        417.36        393.43       257.21 o                         
  -7   4  11        391.56        577.28       131.50 o                         
  -6   4  11        660.40        631.24        78.94 o                         
  -5   4  11       1870.32       1729.03        87.44 o                         
  -4   4  11       2957.09       2948.92        97.68 o                         
  -3   4  11       1942.98       2064.71        75.03 o                         
  -2   4  11        120.24        102.76        48.52 o                         
  -1   4  11       2610.59       2579.62        80.39 o                         
   0   4  11         51.07        -10.29        48.46 o                         
   1   4  11       2758.86       2665.55        71.92 o                         
   2   4  11         63.88        140.92        50.60 o                         
   3   4  11       1886.52       1778.75        91.86 o                         
   4   4  11       2963.99       2514.12       175.62 o                         
   5   4  11       1873.80       1721.70       144.90 o                         
   6   4  11        671.46        567.64        74.02 o                         
   7   4  11        398.65        365.00        83.52 o                         
   8   4  11        395.60        464.97       111.04 o                         
   9   4  11        181.01         36.38        95.99 o                         
  10   4  11         31.34         36.06       284.70 o                         
 -10   5  11        499.28        771.68       158.30 o                         
  -9   5  11        142.79        283.20       143.98 o                         
  -8   5  11       2420.13       2934.54       197.23 o                         
  -7   5  11         38.54        125.66       123.09 o                         
  -6   5  11       1345.97       1109.79        85.73 o                         
  -5   5  11        196.14        171.21        69.18 o                         
  -4   5  11       1080.56       1047.91        79.50 o                         
  -3   5  11       1172.65       1231.23        62.58 o                         
  -2   5  11        148.92        290.55        55.94 o                         
  -1   5  11        301.50        280.31        47.21 o                         
   0   5  11        107.40        158.50        40.62 o                         
   1   5  11        298.09        348.65        53.88 o                         
   2   5  11        191.67        191.38        45.07 o                         
   3   5  11       1052.71       1068.09        76.13 o                         
   4   5  11       1077.80       1091.87        71.22 o                         
   5   5  11        188.18        252.34        65.85 o                         
   6   5  11       1409.84       1195.36        90.04 o                         
   7   5  11         82.12         88.81        58.75 o                         
   8   5  11       2440.46       2120.55       196.61 o                         
   9   5  11        160.40        450.41       281.74 o                         
 -10   6  11        236.91        489.02       185.77 o                         
  -9   6  11        236.30         61.01       130.72 o                         
  -8   6  11         69.32        168.90       125.99 o                         
  -7   6  11        531.94        587.04       115.09 o                         
  -6   6  11        298.47        227.98        65.53 o                         
  -5   6  11         78.29         25.34        57.06 o                         
  -4   6  11       2615.20       2404.43       102.15 o                         
  -3   6  11       2986.60       3015.61        76.39 o                         
  -2   6  11       4936.73       5163.61       112.72 o                         
  -1   6  11       3466.79       3727.04        69.66 o                         
   0   6  11       1365.71       1422.21        67.50 o                         
   1   6  11       3535.26       3560.85        97.71 o                         
   2   6  11       5258.54       5318.57       119.37 o                         
   3   6  11       2872.36       2773.12        80.15 o                         
   4   6  11       2629.72       2452.46       142.34 o                         
   5   6  11        166.16        108.76        54.29 o                         
   6   6  11        221.00        187.62        54.19 o                         
   7   6  11        612.56        608.22        77.73 o                         
   8   6  11         84.41        150.62       175.80 o                         
   9   6  11        236.46        162.26       257.76 o                         
 -10   7  11        394.28        916.11       272.86 o                         
  -9   7  11        464.55        478.02       152.47 o                         
  -8   7  11        319.34        416.28       210.43 o                         
  -7   7  11       2637.50       2312.78       275.21 o                         
  -6   7  11        455.16        575.28        84.99 o                         
  -5   7  11        308.00        333.63        64.24 o                         
  -4   7  11         92.04        153.91        57.18 o                         
  -3   7  11       1031.78        986.27        46.44 o                         
  -2   7  11         81.76         91.41        27.35 o                         
  -1   7  11       1586.32       1642.58        61.46 o                         
   0   7  11          0.93         32.10        38.29 o                         
   1   7  11       1651.80       1671.21        62.01 o                         
   2   7  11        102.36         55.30        48.85 o                         
   3   7  11        989.94       1013.01        55.22 o                         
   4   7  11         98.22         93.28        37.37 o                         
   5   7  11        399.55        533.02        99.61 o                         
   6   7  11        354.34        208.25        52.50 o                         
   7   7  11       2592.11       2754.95       271.80 o                         
   8   7  11        239.04        340.96       179.88 o                         
   9   7  11        411.88        441.18       200.95 o                         
 -10   8  11         35.01        112.59       232.19 o                         
  -9   8  11          9.02         -1.78       143.56 o                         
  -8   8  11         57.45        406.21       146.97 o                         
  -7   8  11        155.31        265.54       126.21 o                         
  -6   8  11        175.29        211.21        97.51 o                         
  -5   8  11        996.49        672.66       192.18 o                         
  -4   8  11        565.59        320.57        57.21 o                         
  -3   8  11       2441.82       2258.29       100.79 o                         
  -2   8  11       2925.23       3085.63       102.56 o                         
  -1   8  11       1986.86       2089.94        66.90 o                         
   0   8  11       2916.37       2865.65        68.11 o                         
   1   8  11       1996.42       2186.17        68.66 o                         
   2   8  11       2657.38       2354.00       154.28 o                         
   3   8  11       2277.47       2233.94       176.36 o                         
   4   8  11        374.73        306.17        78.39 o                         
   5   8  11        955.86       1012.29       146.13 o                         
   6   8  11        111.28        246.47       147.34 o                         
   7   8  11        183.02         46.17       113.28 o                         
   8   8  11         81.55        -97.38       203.97 o                         
   9   8  11         13.90        127.66       201.98 o                         
 -10   9  11          0.53        353.52       225.38 o                         
  -9   9  11        279.37        471.15       153.71 o                         
  -8   9  11        171.60        290.18       132.53 o                         
  -7   9  11        744.07        822.61       157.06 o                         
  -6   9  11        314.68        407.50       110.82 o                         
  -5   9  11        944.49       1204.04       159.97 o                         
  -4   9  11         75.54         80.20        58.75 o                         
  -3   9  11       2319.17       2102.75       134.20 o                         
  -2   9  11        409.57        356.98        60.32 o                         
  -1   9  11         77.61        101.62        41.98 o                         
   0   9  11        355.51        349.88        40.93 o                         
   1   9  11         70.40        115.63        44.10 o                         
   2   9  11        412.21        531.19        99.51 o                         
   3   9  11       2186.65       2143.97       124.04 o                         
   4   9  11         62.36         55.46        84.42 o                         
   5   9  11        941.41       1178.89       105.57 o                         
   6   9  11        278.76         67.21       112.15 o                         
   7   9  11        773.93        804.62       143.30 o                         
   8   9  11        133.87        429.82       204.99 o                         
   9   9  11        224.34        459.50       346.50 o                         
  -9  10  11         32.77        -86.92       196.48 o                         
  -8  10  11         71.73         27.58       173.04 o                         
  -7  10  11        143.87        112.49       218.53 o                         
  -6  10  11       1229.62       1175.22       112.58 o                         
  -5  10  11        514.35        592.04       112.46 o                         
  -4  10  11       2498.15       2229.03       117.30 o                         
  -3  10  11       1027.33        821.43        74.95 o                         
  -2  10  11        990.33        903.63        71.97 o                         
  -1  10  11        275.78        224.22        43.97 o                         
   0  10  11        664.31        702.78        46.90 o                         
   1  10  11        297.89        253.48        79.35 o                         
   2  10  11       1137.09        992.05       156.45 o                         
   3  10  11       1098.30       1246.97       120.08 o                         
   4  10  11       2714.81       2823.96       146.71 o                         
   5  10  11        522.12        379.96       105.21 o                         
   6  10  11       1295.49       1272.44       157.64 o                         
   7  10  11        138.10        105.41       187.66 o                         
   8  10  11         88.19        366.40       213.20 o                         
  -9  11  11        433.24        544.89       147.50 o                         
  -8  11  11        284.96        355.51       192.65 o                         
  -7  11  11       1065.43       1270.23       205.76 o                         
  -6  11  11        953.72       1068.29       114.23 o                         
  -5  11  11       1493.79       1392.89       183.12 o                         
  -4  11  11        360.45        556.53       115.51 o                         
  -3  11  11        535.21        407.11        79.43 o                         
  -2  11  11        474.27        373.05        64.00 o                         
  -1  11  11        151.08        131.63        40.17 o                         
   0  11  11         40.41         79.37        53.50 o                         
   1  11  11        175.16        141.32        89.51 o                         
   2  11  11        440.21        474.79       101.14 o                         
   3  11  11        569.05        376.33       115.02 o                         
   4  11  11        353.99        392.07       105.93 o                         
   5  11  11       1404.53       1368.62       131.41 o                         
   6  11  11        994.52        987.35       154.72 o                         
   7  11  11       1041.09        719.60       358.47 o                         
   8  11  11        312.96        432.01       275.27 o                         
  -9  12  11        156.88         24.04       194.76 o                         
  -8  12  11         64.22        158.92       206.42 o                         
  -7  12  11        107.72        216.39       165.26 o                         
  -6  12  11        237.57        339.72       131.68 o                         
  -5  12  11        717.93        742.07       140.33 o                         
  -4  12  11        855.64        982.59       132.96 o                         
  -3  12  11        196.08        248.28       120.46 o                         
  -2  12  11       3868.39       3484.17       256.38 o                         
  -1  12  11        288.01        274.23        69.18 o                         
   0  12  11       3617.28       3122.37       266.84 o                         
   1  12  11        334.75        477.17       103.75 o                         
   2  12  11       3774.17       3443.58       175.96 o                         
   3  12  11        197.33        234.84       104.04 o                         
   4  12  11        726.30        954.66       125.14 o                         
   5  12  11        659.93        501.05       116.58 o                         
   6  12  11        173.66        101.11       138.33 o                         
   7  12  11        119.39        322.22       447.01 o                         
   8  12  11         81.89        713.23       375.75 o                         
  -8  13  11        182.43        295.60       675.28 o                         
  -7  13  11        486.82        537.90       122.58 o                         
  -6  13  11         38.37         -9.41       124.60 o                         
  -5  13  11        234.39        231.41       113.53 o                         
  -4  13  11        234.48        353.43       117.54 o                         
  -3  13  11        429.38        605.21       150.32 o                         
  -2  13  11        103.27        309.62       125.17 o                         
  -1  13  11        282.30        285.74       103.14 o                         
   0  13  11          4.44         93.16        79.78 o                         
   1  13  11        300.59        406.12       100.66 o                         
   2  13  11        108.12        155.13       109.24 o                         
   3  13  11        380.01        383.21       115.68 o                         
   4  13  11        239.41        408.13       123.88 o                         
   5  13  11        235.98        206.07       136.20 o                         
   6  13  11         46.46         75.65       146.62 o                         
   7  13  11        427.12        242.80       232.96 o                         
   8  13  11        181.37        154.50       366.11 o                         
  -7  14  11        243.31        585.45       244.55 o                         
  -6  14  11        582.52        795.49       111.14 o                         
  -5  14  11          4.74         40.67       117.07 o                         
  -4  14  11        874.67       1144.65       164.23 o                         
  -3  14  11         54.56        -30.02       122.20 o                         
  -2  14  11       2477.88       2491.22       303.16 o                         
  -1  14  11         27.20        207.38       105.96 o                         
   0  14  11       2009.96       1768.55       203.09 o                         
   1  14  11         27.52        148.03       113.64 o                         
   2  14  11       2326.11       2057.56       152.24 o                         
   3  14  11         54.70        117.39       119.50 o                         
   4  14  11        866.18        901.10       161.45 o                         
   5  14  11          5.74        225.14       118.94 o                         
   6  14  11        553.37        479.10       120.20 o                         
   7  14  11        237.23        565.07       378.43 o                         
  -6  15  11         46.68        -54.04       178.03 o                         
  -5  15  11        192.50        525.98       232.85 o                         
  -4  15  11          8.54        -17.48       153.72 o                         
  -3  15  11        151.16        362.77       130.64 o                         
  -2  15  11        121.60        312.59       113.79 o                         
  -1  15  11         56.62        189.77       112.72 o                         
   0  15  11         53.44        142.64       125.14 o                         
   1  15  11         45.73          0.31       112.74 o                         
   2  15  11        115.70        125.42       141.61 o                         
   3  15  11        187.39         65.70       177.48 o                         
   4  15  11          6.69       -118.01       124.48 o                         
   5  15  11        211.70        299.27       129.43 o                         
   6  15  11         45.31        -34.48       353.24 o                         
   7  15  11        962.63        296.06       405.96 o                         
  -6  16  11        328.38        422.47       190.63 o                         
  -5  16  11         37.35        111.62       135.40 o                         
  -4  16  11        526.02        918.09       146.65 o                         
  -3  16  11         58.78        154.88       128.58 o                         
  -2  16  11        901.11       1128.15       128.40 o                         
  -1  16  11        141.05        414.37       115.95 o                         
   0  16  11        104.41         63.63       200.33 o                         
   1  16  11        118.21         42.59       147.86 o                         
   2  16  11        857.91       1061.50       133.26 o                         
   3  16  11         46.11          1.74       141.35 o                         
   4  16  11        659.13        698.23       164.50 o                         
   5  16  11         32.09       -134.98       147.02 o                         
   6  16  11        348.41        -79.21       368.93 o                         
  -5  17  11        111.46        114.03       176.04 o                         
  -4  17  11        512.54        516.97       151.59 o                         
  -3  17  11         46.44        165.98       136.23 o                         
  -2  17  11         99.31        243.46       146.70 o                         
  -1  17  11        104.19        235.62       114.19 o                         
   0  17  11        174.83        256.48       120.48 o                         
   1  17  11        101.77        227.09       139.75 o                         
   2  17  11        108.21        344.46       130.47 o                         
   3  17  11         36.89         90.04       112.30 o                         
   4  17  11        513.59        437.41       246.11 o                         
   5  17  11         78.42        -70.51       153.45 o                         
  -4  18  11        424.28        881.28       205.56 o                         
  -3  18  11          0.75        -83.35       345.50 o                         
  -2  18  11        740.19       1049.38       172.29 o                         
  -1  18  11        301.22        152.05       133.71 o                         
   0  18  11        222.17        358.75       120.83 o                         
   1  18  11        306.12        409.65       125.74 o                         
   2  18  11        650.06        544.20       135.28 o                         
   3  18  11          7.06         99.07       114.44 o                         
   4  18  11        455.41        525.97       191.18 o                         
  -2  19  11         12.43        103.05       134.59 o                         
  -1  19  11          9.73        -57.38       217.88 o                         
   0  19  11          1.75       -130.70       130.70 o                         
   1  19  11         11.86        171.39       146.44 o                         
   2  19  11         12.93        142.93       168.16 o                         
   0   0  12       3515.72       4243.13       169.99 o                         
   1   0  12        456.79        558.30        72.58 o                         
   2   0  12      16697.25      18813.28       242.15 o                         
   3   0  12        204.50        181.08        49.32 o                         
   4   0  12       6087.91       6324.99       155.18 o                         
   5   0  12        432.41        344.35        75.48 o                         
   6   0  12          5.00        -67.34        85.53 o                         
   7   0  12         25.60        164.36        94.70 o                         
   8   0  12         67.46        112.80       114.44 o                         
   9   0  12         25.01         -1.83       123.35 o                         
  10   0  12         55.72       -140.42       140.42 o                         
  11   0  12         13.50        267.59       501.96 o                         
 -11   1  12        119.60        -71.44       166.31 o                         
 -10   1  12        100.72         10.35       129.80 o                         
  -9   1  12       1087.92       1230.29       149.94 o                         
  -8   1  12         58.86        266.58       124.52 o                         
  -7   1  12       1598.73       1775.28       148.51 o                         
  -6   1  12        509.28        620.07       102.67 o                         
  -5   1  12        994.39        858.66        91.07 o                         
  -4   1  12       4726.57       5014.76       128.66 o                         
  -3   1  12        877.54        978.18        62.86 o                         
  -2   1  12       3592.99       3841.11       136.06 o                         
  -1   1  12        320.40        288.62        72.39 o                         
   0   1  12       5369.26       5561.98       131.66 o                         
   1   1  12        287.30        260.67        73.29 o                         
   2   1  12       3790.40       4335.46       131.18 o                         
   3   1  12        856.83       1059.09        66.98 o                         
   4   1  12       4937.78       5090.28       151.85 o                         
   5   1  12       1003.46        990.24        98.64 o                         
   6   1  12        558.89        597.95       114.07 o                         
   7   1  12       1469.28       1637.95       131.83 o                         
   8   1  12         59.13         -5.09        95.96 o                         
   9   1  12       1038.89       1345.00       192.62 o                         
  10   1  12         99.47         56.49       133.71 o                         
 -11   2  12        121.78        198.91       647.61 o                         
 -10   2  12         46.29       -136.67       136.67 o                         
  -9   2  12        603.19        581.43       142.38 o                         
  -8   2  12         47.61         52.17       122.37 o                         
  -7   2  12        885.16       1088.11       154.90 o                         
  -6   2  12        470.72        458.28        88.13 o                         
  -5   2  12        309.46        302.86        78.74 o                         
  -4   2  12       2291.21       2272.87        98.85 o                         
  -3   2  12        260.64        376.23        65.94 o                         
  -2   2  12       1951.28       1799.47        70.99 o                         
  -1   2  12        586.85        615.10        58.62 o                         
   0   2  12       4792.89       5340.15       113.02 o                         
   1   2  12        554.66        579.22        68.95 o                         
   2   2  12       1798.42       1821.05        70.40 o                         
   3   2  12        226.18        225.30        56.33 o                         
   4   2  12       2495.46       2408.63       173.32 o                         
   5   2  12        350.20        318.98       120.68 o                         
   6   2  12        458.59        729.26       101.81 o                         
   7   2  12        967.85        979.02       141.37 o                         
   8   2  12         45.72        -28.20       114.76 o                         
   9   2  12        641.02        602.11       124.43 o                         
  10   2  12         50.91        134.21       164.74 o                         
 -10   3  12        363.06        351.21       284.40 o                         
  -9   3  12       2269.31       2366.92       192.93 o                         
  -8   3  12         58.16         98.53       109.62 o                         
  -7   3  12        836.71        783.31       114.78 o                         
  -6   3  12        204.86        104.98        83.01 o                         
  -5   3  12       1156.21       1164.89        85.30 o                         
  -4   3  12        705.63        745.65        73.23 o                         
  -3   3  12        129.71        194.67        53.42 o                         
  -2   3  12        450.97        488.68        56.78 o                         
  -1   3  12        229.10        298.79        70.51 o                         
   0   3  12        241.60        277.61        54.23 o                         
   1   3  12        251.27        174.63        69.50 o                         
   2   3  12        532.65        559.32        49.01 o                         
   3   3  12        148.82        122.83        67.86 o                         
   4   3  12        625.86        611.15        91.50 o                         
   5   3  12       1207.01       1321.45       183.89 o                         
   6   3  12        157.27        143.59       102.28 o                         
   7   3  12        851.63        840.28       126.31 o                         
   8   3  12         87.32        180.84        93.09 o                         
   9   3  12       2243.99       2114.69       152.89 o                         
 -10   4  12          3.10        146.12       140.21 o                         
  -9   4  12        297.89        177.57       131.37 o                         
  -8   4  12        495.05        462.36       111.34 o                         
  -7   4  12        203.86        307.30       108.62 o                         
  -6   4  12       1510.52       1073.05       118.74 o                         
  -5   4  12        675.79        625.37        85.01 o                         
  -4   4  12       6395.82       6514.99       157.38 o                         
  -3   4  12       1599.92       1588.60        73.93 o                         
  -2   4  12       1525.91       1657.30        75.04 o                         
  -1   4  12       1193.65       1129.89        86.12 o                         
   0   4  12         67.94         16.72        51.63 o                         
   1   4  12       1200.04       1217.74        59.76 o                         
   2   4  12       1804.21       1872.93        80.85 o                         
   3   4  12       1428.60       1423.63        67.40 o                         
   4   4  12       6284.81       6342.71       306.61 o                         
   5   4  12        667.40        501.07        87.70 o                         
   6   4  12       1489.26       1473.99       119.36 o                         
   7   4  12        227.67        119.49        78.46 o                         
   8   4  12        450.57        554.37       104.18 o                         
   9   4  12        298.50        387.30       350.83 o                         
  10   4  12          4.39       -247.06       262.13 o                         
 -10   5  12         47.91        355.49       227.79 o                         
  -9   5  12        661.38        796.79       127.74 o                         
  -8   5  12        428.52        528.85       109.54 o                         
  -7   5  12        409.30        542.70       110.88 o                         
  -6   5  12        828.71        706.84        81.82 o                         
  -5   5  12       1819.47       1763.58       120.59 o                         
  -4   5  12         34.55        -10.87        66.52 o                         
  -3   5  12       1449.55       1397.77        78.51 o                         
  -2   5  12          2.39         17.49        41.38 o                         
  -1   5  12        266.79        204.71        49.85 o                         
   0   5  12         12.38        -22.88        46.18 o                         
   1   5  12        245.10        200.26        59.41 o                         
   2   5  12         10.80         25.05        61.22 o                         
   3   5  12       1384.82       1355.77        80.46 o                         
   4   5  12         20.02         31.39        47.54 o                         
   5   5  12       1777.89       1500.17       113.29 o                         
   6   5  12        777.00        553.27        65.02 o                         
   7   5  12        465.87        394.29        79.38 o                         
   8   5  12        409.56        343.01        95.86 o                         
   9   5  12        648.05        505.63       201.47 o                         
 -10   6  12         54.28        688.32       258.82 o                         
  -9   6  12         73.30         18.32       134.64 o                         
  -8   6  12        222.23        149.92       152.58 o                         
  -7   6  12        753.91        679.33       110.04 o                         
  -6   6  12        579.93        501.61        82.72 o                         
  -5   6  12        538.06        463.93        65.13 o                         
  -4   6  12       1193.94       1162.72        80.85 o                         
  -3   6  12        397.14        418.36        53.51 o                         
  -2   6  12       1557.90       1603.64        59.44 o                         
  -1   6  12        383.39        323.28        39.63 o                         
   0   6  12        523.64        483.45        61.37 o                         
   1   6  12        478.58        555.84        60.63 o                         
   2   6  12       1382.23       1455.71       101.21 o                         
   3   6  12        371.88        374.06        52.69 o                         
   4   6  12        911.60        807.82        60.43 o                         
   5   6  12        538.93        464.47        59.73 o                         
   6   6  12        625.85        605.77        98.90 o                         
   7   6  12        771.26        715.41       127.61 o                         
   8   6  12        226.40        434.43       318.97 o                         
   9   6  12         69.02       -196.48       196.48 o                         
 -10   7  12        708.80        887.34       274.38 o                         
  -9   7  12        322.91        336.86       173.30 o                         
  -8   7  12         53.78        -75.61       132.07 o                         
  -7   7  12        276.39        125.20        93.29 o                         
  -6   7  12        584.72        494.41       105.36 o                         
  -5   7  12        114.17        124.89        52.83 o                         
  -4   7  12         29.81        122.03        54.59 o                         
  -3   7  12       1183.99        998.91        52.20 o                         
  -2   7  12        763.93        858.27        40.70 o                         
  -1   7  12        266.75        283.45        45.74 o                         
   0   7  12         14.16         75.77        42.82 o                         
   1   7  12        221.46        170.02        67.71 o                         
   2   7  12        718.21        699.29        59.61 o                         
   3   7  12       1213.58       1136.07        85.40 o                         
   4   7  12          9.57         79.55        65.38 o                         
   5   7  12        197.82         97.26        46.94 o                         
   6   7  12        650.72        461.99        56.51 o                         
   7   7  12        302.75        342.18       329.60 o                         
   8   7  12         59.90        -81.30       182.23 o                         
   9   7  12        348.42        333.21       253.59 o                         
  -9   8  12          4.29        237.53       156.13 o                         
  -8   8  12         58.80        320.74       145.23 o                         
  -7   8  12         18.88        168.69       154.32 o                         
  -6   8  12       1355.17       1507.85       184.61 o                         
  -5   8  12        854.42        610.83       113.63 o                         
  -4   8  12       1092.87        854.17       136.12 o                         
  -3   8  12        922.84        857.33        43.77 o                         
  -2   8  12       2315.32       2444.17        65.21 o                         
  -1   8  12        769.80        718.16        54.97 o                         
   0   8  12       1985.78       1913.53        67.80 o                         
   1   8  12        876.44        951.22        57.82 o                         
   2   8  12       2441.39       2405.67        59.86 o                         
   3   8  12       1086.43       1058.54        94.30 o                         
   4   8  12       1217.87       1182.18       104.16 o                         
   5   8  12       1078.44        838.43       116.95 o                         
   6   8  12       1362.74       1133.39       132.95 o                         
   7   8  12         39.08       -164.54       183.56 o                         
   8   8  12         50.38        254.34       192.70 o                         
   9   8  12          1.91        138.10       198.06 o                         
  -9   9  12         48.36        -63.79       206.45 o                         
  -8   9  12        655.62        625.14       158.50 o                         
  -7   9  12        154.40        453.20       155.30 o                         
  -6   9  12        902.27        931.02       126.90 o                         
  -5   9  12         43.75        -34.13       155.12 o                         
  -4   9  12       2248.11       1977.05       215.29 o                         
  -3   9  12        593.82        524.35        82.65 o                         
  -2   9  12       1714.13       1670.64        55.86 o                         
  -1   9  12        319.31        298.36        47.65 o                         
   0   9  12        309.72        328.14        47.81 o                         
   1   9  12        270.04        229.04        45.43 o                         
   2   9  12       1776.29       1827.44       117.71 o                         
   3   9  12        498.00        393.46        94.44 o                         
   4   9  12       2341.33       2091.55       132.15 o                         
   5   9  12         80.10         58.76        80.25 o                         
   6   9  12        958.57        840.46       148.88 o                         
   7   9  12        102.73          0.75       186.32 o                         
   8   9  12        621.62        821.43       232.85 o                         
  -9  10  12         48.99        459.91       220.84 o                         
  -8  10  12        111.38        196.55       140.57 o                         
  -7  10  12        806.30       1072.78       172.41 o                         
  -6  10  12        205.15         41.66        88.46 o                         
  -5  10  12        792.93        870.06       130.73 o                         
  -4  10  12        157.06        410.01       116.20 o                         
  -3  10  12       2215.09       1975.00       161.43 o                         
  -2  10  12        985.03        999.97       108.54 o                         
  -1  10  12       2664.84       2572.10        89.91 o                         
   0  10  12       1116.39        983.55        86.31 o                         
   1  10  12       2653.44       2465.70       194.19 o                         
   2  10  12       1016.05        811.35       102.18 o                         
   3  10  12       2127.38       1896.81       126.25 o                         
   4  10  12        185.68        218.38        96.05 o                         
   5  10  12        757.15        663.44       100.29 o                         
   6  10  12        260.12         57.99       127.07 o                         
   7  10  12        724.91        444.85       213.58 o                         
   8  10  12        105.48       -216.16       216.16 o                         
  -9  11  12        174.75        266.99       205.87 o                         
  -8  11  12        831.00       1179.00       302.04 o                         
  -7  11  12        104.61        214.33       144.26 o                         
  -6  11  12        461.13        536.64       102.89 o                         
  -5  11  12        306.69        133.24       111.62 o                         
  -4  11  12        844.55       1122.91       137.10 o                         
  -3  11  12       1075.27        936.03       112.84 o                         
  -2  11  12        383.41        425.22        75.85 o                         
  -1  11  12        260.60        285.75        47.27 o                         
   0  11  12         70.84        -41.21       106.57 o                         
   1  11  12        300.05        307.98        92.23 o                         
   2  11  12        381.28        348.19       125.11 o                         
   3  11  12       1041.17        865.64       113.41 o                         
   4  11  12        786.77        716.68       110.68 o                         
   5  11  12        266.99        316.05       126.25 o                         
   6  11  12        423.18        489.80       135.92 o                         
   7  11  12        106.16       -108.13       217.40 o                         
   8  11  12        904.50       -305.62       379.53 o                         
  -8  12  12         40.09        183.20       134.14 o                         
  -7  12  12         10.27        194.47       143.93 o                         
  -6  12  12         17.11         44.69       121.71 o                         
  -5  12  12        147.62        280.14       117.50 o                         
  -4  12  12         61.76        132.65       112.75 o                         
  -3  12  12       2800.15       3203.11       273.60 o                         
  -2  12  12        428.17        444.58       124.55 o                         
  -1  12  12       1356.23       1397.89       145.20 o                         
   0  12  12         40.43         47.15        73.63 o                         
   1  12  12       1319.91       1181.62       117.88 o                         
   2  12  12        410.41        478.42       106.94 o                         
   3  12  12       2728.16       2505.23       154.91 o                         
   4  12  12         44.42        -26.86       106.48 o                         
   5  12  12         98.82        142.55       108.18 o                         
   6  12  12         30.22        -38.90       140.22 o                         
   7  12  12         15.28        201.66       216.32 o                         
   8  12  12         40.20        936.96       416.97 o                         
  -8  13  12        337.44        885.48       219.32 o                         
  -7  13  12         16.07        109.02       135.16 o                         
  -6  13  12        283.28         80.69       121.42 o                         
  -5  13  12        435.43        533.56       132.79 o                         
  -4  13  12        178.94         98.32       119.69 o                         
  -3  13  12       1826.55       2224.27       175.38 o                         
  -2  13  12        391.37        507.99       133.39 o                         
  -1  13  12        346.61        300.39        98.95 o                         
   0  13  12         18.63          0.85       110.15 o                         
   1  13  12        328.28        250.55       112.62 o                         
   2  13  12        378.58         26.37       108.26 o                         
   3  13  12       1920.18       1862.13       150.52 o                         
   4  13  12        223.30        207.99       168.17 o                         
   5  13  12        481.58        449.88       121.69 o                         
   6  13  12        305.16        109.20       215.69 o                         
   7  13  12         10.28       -300.87       368.04 o                         
  -7  14  12        134.90        303.96       149.97 o                         
  -6  14  12        172.59        168.20       103.74 o                         
  -5  14  12        662.81        914.44       146.01 o                         
  -4  14  12         69.69        129.60       124.41 o                         
  -3  14  12       1126.84       1233.26       155.71 o                         
  -2  14  12         22.98       -124.80       124.80 o                         
  -1  14  12       3621.59       3558.26       221.07 o                         
   0  14  12         12.74         50.50       189.05 o                         
   1  14  12       3661.65       3852.11       218.68 o                         
   2  14  12         18.53         80.31       111.65 o                         
   3  14  12       1214.66       1565.97       149.24 o                         
   4  14  12         81.74        -32.80       114.98 o                         
   5  14  12        631.66        606.32       171.77 o                         
   6  14  12        199.88        -24.95       248.23 o                         
   7  14  12        121.14        262.68       375.40 o                         
  -6  15  12        386.99        265.61       111.08 o                         
  -5  15  12          1.01         39.47       135.58 o                         
  -4  15  12        141.52        200.12       134.80 o                         
  -3  15  12         74.31         33.39       125.40 o                         
  -2  15  12        290.09        355.67       132.94 o                         
  -1  15  12        730.65        721.47       121.18 o                         
   0  15  12          4.84        -55.72       113.08 o                         
   1  15  12        777.95        891.41       145.53 o                         
   2  15  12        313.26        394.82       146.05 o                         
   3  15  12         98.34        204.33       138.85 o                         
   4  15  12        173.22        -52.21       126.95 o                         
   5  15  12          3.31        -11.71       123.75 o                         
   6  15  12        318.31        692.72       385.04 o                         
   7  15  12        111.51        407.95       374.92 o                         
  -6  16  12        159.13        207.56       162.89 o                         
  -5  16  12        211.27        229.78       186.70 o                         
  -4  16  12         17.48          6.08       150.86 o                         
  -3  16  12        518.89        455.74       169.38 o                         
  -2  16  12        261.12        263.84       138.31 o                         
  -1  16  12        112.64         93.33       127.93 o                         
   0  16  12         86.67        173.97       110.05 o                         
   1  16  12         45.42         47.49       115.95 o                         
   2  16  12        251.21        273.84       111.98 o                         
   3  16  12        563.52        781.64       185.55 o                         
   4  16  12         11.92       -145.46       145.46 o                         
   5  16  12        217.18         60.56       217.60 o                         
  -5  17  12        184.05        555.36       190.56 o                         
  -4  17  12         78.15        262.54       189.39 o                         
  -3  17  12        302.01        393.50       137.80 o                         
  -2  17  12          5.61        249.33       134.18 o                         
  -1  17  12        126.38        104.05       113.54 o                         
   0  17  12         65.63         23.64       130.40 o                         
   1  17  12        156.51         89.73       119.27 o                         
   2  17  12          7.33          1.71       112.90 o                         
   3  17  12        274.25        262.54       112.56 o                         
   4  17  12        110.60        -15.62       170.48 o                         
  -4  18  12         70.47         74.05       157.94 o                         
  -3  18  12        457.94        344.92       191.73 o                         
  -2  18  12         21.74        -77.15       194.89 o                         
  -1  18  12        229.86        569.63       179.27 o                         
   0  18  12         31.54         28.99       114.49 o                         
   1  18  12        158.53         93.09       131.43 o                         
   2  18  12         23.27        122.92       114.80 o                         
   3  18  12        532.62        384.41       166.31 o                         
   4  18  12         84.36        -76.70       252.56 o                         
  -2  19  12         34.80        288.07       171.56 o                         
  -1  19  12         67.98         53.27       181.40 o                         
   0  19  12         37.47         59.06       115.13 o                         
   1  19  12         54.37        424.26       170.74 o                         
   2  19  12         37.55        -32.28       140.04 o                         
   1   0  13      10510.50      11821.95       214.46 o                         
   2   0  13        119.46        221.60        44.60 o                         
   3   0  13        701.12        889.12        67.20 o                         
   4   0  13       2114.11       2125.20        98.81 o                         
   5   0  13        601.54        665.77        97.95 o                         
   6   0  13        796.38        771.46       105.41 o                         
   7   0  13        202.94        344.85       109.55 o                         
   8   0  13          8.09        122.98        96.96 o                         
   9   0  13         15.86        125.69       102.53 o                         
  10   0  13         39.87        -36.43       117.50 o                         
 -11   1  13         19.89       -273.90       490.74 o                         
 -10   1  13        242.29        336.61       143.45 o                         
  -9   1  13          1.57        107.27       129.76 o                         
  -8   1  13        208.35        236.31       111.63 o                         
  -7   1  13        203.93        132.81        96.85 o                         
  -6   1  13       3178.59       3087.62       157.39 o                         
  -5   1  13       2188.75       2129.49       119.75 o                         
  -4   1  13       3409.29       3176.37       116.53 o                         
  -3   1  13       2134.61       2173.98        89.24 o                         
  -2   1  13       1832.09       1995.56        89.45 o                         
  -1   1  13       4110.85       4853.41       110.37 o                         
   0   1  13         72.25        108.90        67.50 o                         
   1   1  13       4093.53       4873.67       133.81 o                         
   2   1  13       1798.75       1756.17        64.00 o                         
   3   1  13       2018.16       2118.15        85.83 o                         
   4   1  13       3201.08       3325.58       227.93 o                         
   5   1  13       2167.98       2306.35       129.95 o                         
   6   1  13       2876.50       3169.41       156.15 o                         
   7   1  13        218.79        352.09       108.84 o                         
   8   1  13        182.25        262.68       105.97 o                         
   9   1  13          3.72        -49.60       109.19 o                         
  10   1  13        311.59        358.05       131.84 o                         
 -10   2  13        379.20        375.04       154.78 o                         
  -9   2  13         62.08        242.88       117.64 o                         
  -8   2  13        792.46        829.50       126.78 o                         
  -7   2  13        941.30        777.20       115.78 o                         
  -6   2  13        242.21        223.86        97.32 o                         
  -5   2  13       1637.45       1659.07        98.91 o                         
  -4   2  13        689.20        712.84        76.86 o                         
  -3   2  13       2135.86       2152.42        95.68 o                         
  -2   2  13       1190.69       1192.03        66.15 o                         
  -1   2  13       6420.24       7206.94       131.14 o                         
   0   2  13        132.73        171.41        53.61 o                         
   1   2  13       6396.91       6749.18       151.51 o                         
   2   2  13       1277.37       1349.13        81.97 o                         
   3   2  13       2401.81       2463.46        92.86 o                         
   4   2  13        727.63       1039.19       106.13 o                         
   5   2  13       1526.37       1335.24       163.17 o                         
   6   2  13        290.75        372.06        88.41 o                         
   7   2  13        784.27        473.47       105.82 o                         
   8   2  13        839.01        958.95       122.85 o                         
   9   2  13         62.17        -51.80       108.73 o                         
  10   2  13        391.78        163.58       243.48 o                         
 -10   3  13        462.08         68.93       134.28 o                         
  -9   3  13         71.18          3.11       113.78 o                         
  -8   3  13        457.72        599.22       121.17 o                         
  -7   3  13        155.23        214.43       108.72 o                         
  -6   3  13       1258.16       1251.01       102.97 o                         
  -5   3  13        308.39        335.37        76.63 o                         
  -4   3  13       1343.44       1487.41       102.90 o                         
  -3   3  13        772.03        941.82        79.93 o                         
  -2   3  13        459.73        380.03        55.07 o                         
  -1   3  13       1413.79       1480.05        74.54 o                         
   0   3  13        886.29        904.68        67.35 o                         
   1   3  13       1465.96       1631.90       114.17 o                         
   2   3  13        399.62        368.73        51.70 o                         
   3   3  13        856.29        846.26        84.75 o                         
   4   3  13       1455.32       1455.25       112.70 o                         
   5   3  13        353.87        234.56        87.11 o                         
   6   3  13       1532.46       1547.53       162.87 o                         
   7   3  13        174.95         32.91        84.28 o                         
   8   3  13        365.80        286.27       119.74 o                         
   9   3  13         53.63        397.18       181.61 o                         
  10   3  13        362.08        247.13       282.57 o                         
 -10   4  13         81.14         31.05       175.47 o                         
  -9   4  13        270.82        378.05       117.54 o                         
  -8   4  13        724.76        685.00       122.38 o                         
  -7   4  13        255.93        139.85       102.03 o                         
  -6   4  13        539.73        437.44        84.52 o                         
  -5   4  13        371.76        331.06        73.11 o                         
  -4   4  13       2249.59       2184.53       111.05 o                         
  -3   4  13        871.26       1001.32        77.76 o                         
  -2   4  13        798.72        831.64        81.05 o                         
  -1   4  13       2897.45       3096.89       153.18 o                         
   0   4  13         70.56         11.52        58.49 o                         
   1   4  13       3179.53       3254.01        89.21 o                         
   2   4  13        953.60       1003.53        73.24 o                         
   3   4  13        617.91        594.36        79.88 o                         
   4   4  13       2192.68       2046.31       123.01 o                         
   5   4  13        380.88        241.09       101.19 o                         
   6   4  13        603.93        542.04        93.62 o                         
   7   4  13        315.63        216.86       106.21 o                         
   8   4  13        786.67        594.82       114.30 o                         
   9   4  13        288.16        407.59       193.88 o                         
  10   4  13        125.82        413.46       286.35 o                         
  -9   5  13        278.52        607.98       167.21 o                         
  -8   5  13       1200.75       1270.04       239.46 o                         
  -7   5  13        216.74         94.88       117.47 o                         
  -6   5  13        342.47        358.27       110.93 o                         
  -5   5  13       1127.97       1231.88        87.60 o                         
  -4   5  13        790.09        651.27        45.14 o                         
  -3   5  13         90.70         29.34        62.32 o                         
  -2   5  13        216.64        277.95        50.14 o                         
  -1   5  13       1267.95       1326.76        74.00 o                         
   0   5  13         71.21        110.00        54.25 o                         
   1   5  13       1127.43       1116.10        67.99 o                         
   2   5  13        280.99        364.19        67.79 o                         
   3   5  13         78.51         96.07        57.79 o                         
   4   5  13        662.22        772.71       112.49 o                         
   5   5  13       1158.31       1191.64       102.14 o                         
   6   5  13        354.75        662.10       237.26 o                         
   7   5  13        177.58        239.75        88.43 o                         
   8   5  13       1102.63       1103.40       207.33 o                         
   9   5  13        261.66         76.77       192.10 o                         
  -9   6  13        150.46        228.84       255.56 o                         
  -8   6  13         63.59        233.67       139.97 o                         
  -7   6  13        176.84        139.97       162.32 o                         
  -6   6  13        213.37         48.62        77.72 o                         
  -5   6  13        829.74        746.74        73.87 o                         
  -4   6  13       1792.58       1673.01        91.91 o                         
  -3   6  13       1158.39       1209.00        74.32 o                         
  -2   6  13       2222.17       2298.84        77.94 o                         
  -1   6  13       1944.81       2040.29        72.68 o                         
   0   6  13        944.22       1018.47        59.65 o                         
   1   6  13       2233.42       2284.38        93.28 o                         
   2   6  13       1955.67       1802.40       128.57 o                         
   3   6  13        979.08       1004.60        76.51 o                         
   4   6  13       1592.40       1427.37        95.47 o                         
   5   6  13        669.20        665.69       111.53 o                         
   6   6  13        199.65        168.51        84.16 o                         
   7   6  13        154.79        182.54       167.25 o                         
   8   6  13         42.33       -154.13       183.91 o                         
   9   6  13        146.88         51.31       188.12 o                         
  -9   7  13        187.79         26.90       154.88 o                         
  -8   7  13        267.93        288.46       146.96 o                         
  -7   7  13       1221.22       1393.88       179.70 o                         
  -6   7  13        390.21        218.15        79.83 o                         
  -5   7  13        755.06        715.07        83.38 o                         
  -4   7  13        106.50        208.69        58.33 o                         
  -3   7  13        522.55        512.94        55.61 o                         
  -2   7  13        153.63        181.49        35.55 o                         
  -1   7  13        711.35        742.93        64.94 o                         
   0   7  13         53.32        118.05        56.87 o                         
   1   7  13        574.70        694.39        69.38 o                         
   2   7  13        102.06        211.04        89.75 o                         
   3   7  13        392.91        362.04        54.94 o                         
   4   7  13        166.74        159.67        62.06 o                         
   5   7  13        761.37        659.98       140.32 o                         
   6   7  13        511.87        678.15       171.95 o                         
   7   7  13       1282.92       1429.17       216.50 o                         
   8   7  13        267.05        372.72       216.98 o                         
   9   7  13        225.99        121.04       203.46 o                         
  -9   8  13        108.38        650.47       262.54 o                         
  -8   8  13        522.27        458.35       161.44 o                         
  -7   8  13        342.73        500.30       164.72 o                         
  -6   8  13        271.13        385.75       109.71 o                         
  -5   8  13       2224.95       2498.03       316.43 o                         
  -4   8  13       1083.79        720.78       101.89 o                         
  -3   8  13       2608.27       2444.58       139.63 o                         
  -2   8  13       2516.79       2515.80        70.20 o                         
  -1   8  13        344.89        406.33        51.04 o                         
   0   8  13       2231.80       2141.34        90.02 o                         
   1   8  13        490.87        418.26        69.38 o                         
   2   8  13       2925.08       2830.22       101.78 o                         
   3   8  13       2977.06       2474.76       146.43 o                         
   4   8  13       1363.91        779.50       187.74 o                         
   5   8  13       2242.23       1761.89       133.61 o                         
   6   8  13        339.09        308.52       246.02 o                         
   7   8  13        270.47        964.95       215.87 o                         
   8   8  13        462.88        364.89       199.78 o                         
  -9   9  13        175.79        523.98       229.37 o                         
  -8   9  13        231.19        392.64       242.24 o                         
  -7   9  13        144.16        327.12       146.87 o                         
  -6   9  13        181.18         34.92       103.50 o                         
  -5   9  13        269.79        316.97       134.79 o                         
  -4   9  13         84.37        106.12       129.84 o                         
  -3   9  13       4256.62       3959.45       317.83 o                         
  -2   9  13       3691.95       3625.32       152.45 o                         
  -1   9  13       1834.96       1609.40        76.37 o                         
   0   9  13       2464.50       2406.08       105.14 o                         
   1   9  13       1950.39       1851.53        72.67 o                         
   2   9  13       3625.72       3010.32       214.26 o                         
   3   9  13       4499.72       4134.16       148.04 o                         
   4   9  13         39.08        224.30        88.93 o                         
   5   9  13        233.02        185.84        78.50 o                         
   6   9  13        182.03         45.00       197.92 o                         
   7   9  13        134.25        142.73       386.90 o                         
   8   9  13        203.89        279.90       211.79 o                         
  -9  10  13         28.77        455.85       234.46 o                         
  -8  10  13        137.28        339.34       216.71 o                         
  -7  10  13        926.80       1026.09       178.38 o                         
  -6  10  13         53.66         83.53       110.34 o                         
  -5  10  13        889.61        858.53       128.47 o                         
  -4  10  13        586.35        617.16       126.41 o                         
  -3  10  13        939.12        813.88        93.12 o                         
  -2  10  13       2210.56       2070.87       115.19 o                         
  -1  10  13        558.60        637.06        97.94 o                         
   0  10  13       2347.45       1857.30       145.79 o                         
   1  10  13        571.39        501.58        52.79 o                         
   2  10  13       2090.43       1702.51       131.35 o                         
   3  10  13        910.45        829.72       103.17 o                         
   4  10  13        515.62        422.01        95.06 o                         
   5  10  13        835.31        805.82       123.45 o                         
   6  10  13         82.72        -67.87       362.60 o                         
   7  10  13        934.43        720.47       209.08 o                         
   8  10  13        109.29       -282.02       324.82 o                         
  -8  11  13        190.86        144.35       154.60 o                         
  -7  11  13        395.01        352.97       126.53 o                         
  -6  11  13        409.49        468.86       103.66 o                         
  -5  11  13       1436.17       1685.69       158.19 o                         
  -4  11  13        349.19        361.40       118.08 o                         
  -3  11  13       1026.00       1078.26       146.33 o                         
  -2  11  13        774.41        737.44       192.62 o                         
  -1  11  13         96.97        146.87        69.69 o                         
   0  11  13       1139.23       1162.65       119.81 o                         
   1  11  13         84.12         70.30        84.01 o                         
   2  11  13        714.08        744.25       141.08 o                         
   3  11  13        996.73        777.05       138.64 o                         
   4  11  13        319.16        356.91       104.08 o                         
   5  11  13       1421.18       1248.00       120.14 o                         
   6  11  13        398.41        310.59       203.77 o                         
   7  11  13        423.33        204.51       478.70 o                         
   8  11  13        163.24       -107.98       364.53 o                         
  -8  12  13        111.45        233.71       190.28 o                         
  -7  12  13         73.58         36.94       138.65 o                         
  -6  12  13        643.24        901.62       118.79 o                         
  -5  12  13        120.46        239.37       124.13 o                         
  -4  12  13       1440.46       1263.57       146.84 o                         
  -3  12  13        154.62        251.12       125.07 o                         
  -2  12  13       1991.82       1973.80       195.76 o                         
  -1  12  13        133.19         85.89       117.43 o                         
   0  12  13       2250.57       2054.84       158.86 o                         
   1  12  13        112.86        156.89        94.19 o                         
   2  12  13       1842.21       2056.57       160.71 o                         
   3  12  13        151.09         80.63       102.55 o                         
   4  12  13       1343.50       1231.85       129.24 o                         
   5  12  13        131.97        228.33       131.43 o                         
   6  12  13        683.12        670.89       236.15 o                         
   7  12  13        101.10       -189.59       324.61 o                         
  -8  13  13         56.70        -59.60       161.31 o                         
  -7  13  13        597.67        681.22       170.12 o                         
  -6  13  13        151.84        239.15       104.25 o                         
  -5  13  13        534.26        583.34       130.54 o                         
  -4  13  13        604.21        601.37       135.32 o                         
  -3  13  13        198.16        223.61       149.79 o                         
  -2  13  13        730.05        577.86       135.76 o                         
  -1  13  13         49.48          0.16       125.57 o                         
   0  13  13        213.42        149.52       101.50 o                         
   1  13  13         51.38         -2.64        96.65 o                         
   2  13  13        722.55        900.87       170.37 o                         
   3  13  13        163.99        216.06       115.68 o                         
   4  13  13        697.47        586.23       148.89 o                         
   5  13  13        481.21        501.72       146.67 o                         
   6  13  13        169.07         15.49       214.66 o                         
   7  13  13        614.52        -59.25       359.16 o                         
  -7  14  13        107.92        357.99       205.42 o                         
  -6  14  13        682.32        376.21       202.12 o                         
  -5  14  13         11.30        208.38       133.51 o                         
  -4  14  13        437.95        739.25       151.23 o                         
  -3  14  13        375.25        323.69       131.38 o                         
  -2  14  13        237.60        329.35       187.66 o                         
  -1  14  13          3.54         42.17       127.11 o                         
   0  14  13        562.40        591.59       116.76 o                         
   1  14  13          3.12        134.36       126.74 o                         
   2  14  13        254.43        281.42       131.75 o                         
   3  14  13        421.83        554.34       125.46 o                         
   4  14  13        322.67        191.82       125.42 o                         
   5  14  13         26.04         45.67       210.48 o                         
   6  14  13        622.54        857.89       369.90 o                         
   7  14  13        125.81         44.18       371.82 o                         
  -6  15  13        101.85         97.94       126.34 o                         
  -5  15  13        166.97        314.64       192.97 o                         
  -4  15  13        135.45        225.67       135.51 o                         
  -3  15  13         64.16        316.35       139.01 o                         
  -2  15  13        243.11        104.22       131.25 o                         
  -1  15  13         35.14       -128.64       128.64 o                         
   0  15  13          6.76        215.38       116.06 o                         
   1  15  13         31.79         17.29       103.92 o                         
   2  15  13        216.53        182.00       140.96 o                         
   3  15  13         36.45        125.54       140.85 o                         
   4  15  13        137.72        213.43       142.00 o                         
   5  15  13         98.87       -123.67       320.21 o                         
   6  15  13        136.73        112.52       341.13 o                         
  -5  16  13         20.62        554.47       199.37 o                         
  -4  16  13        172.68        705.25       218.70 o                         
  -3  16  13         62.69        177.46       149.53 o                         
  -2  16  13        636.91        514.22       163.55 o                         
  -1  16  13          8.86        197.78       132.08 o                         
   0  16  13        784.59        910.36       136.90 o                         
   1  16  13         10.64        -12.72       119.58 o                         
   2  16  13        591.41        682.61       161.89 o                         
   3  16  13         78.14        122.18       141.62 o                         
   4  16  13        170.83        179.88       169.85 o                         
  -4  17  13        323.35        841.23       222.97 o                         
  -3  17  13        130.83          4.47       190.08 o                         
  -2  17  13          7.28        -52.80       199.39 o                         
  -1  17  13         16.25         88.95       112.25 o                         
   0  17  13        143.68        109.53       114.08 o                         
   1  17  13         25.41         -1.95       108.26 o                         
   2  17  13          1.54        -32.09       147.14 o                         
   3  17  13        180.76         78.88       163.49 o                         
   4  17  13        291.84        369.28       249.19 o                         
  -3  18  13         95.24       -175.14       175.14 o                         
  -2  18  13        120.29         40.95       194.89 o                         
  -1  18  13        216.09         53.85       190.66 o                         
   0  18  13         26.79         25.19       110.54 o                         
   1  18  13        169.68        305.89       113.07 o
[truncated: 166,456 more chars]
